# Supplementary material for: Ecology of aerobic anoxygenic phototrophs on a fine-scale taxonomic resolution in Adriatic Sea unravelled by unsupervised neural network
Source: Environ Microbiome. 2024 Apr 29;19:28. doi: 10.1186/s40793-024-00573-6 (PMC11059731; doi:10.1186/s40793-024-00573-6)
Supplement: Supplementary file 3 — Additional file 3. Sample data, untransformed final ASV matrix, taxonomy and reference pufM sequences (refseq). [file 40793_2024_573_MOESM3_ESM.xlsx]

## Sheet: Sample_data
Sample_ID	Depth[m]	Month	Season	Station
1-puf	0	2	W	ST101
2-puf	35	2	W	ST101
3-puf	0	2	W	CJ007
4-puf	30	2	W	CJ007
5-puf	50	2	W	CJ007
6-puf	0	2	W	CJ009
7-puf	28.5	2	W	CJ009
8-puf	50	2	W	CJ009
9-puf	75	2	W	CJ009
10-puf	100	2	W	CJ009
11-puf	0	5	Sp	ST101
12-puf	35	5	Sp	ST101
13-puf	0	5	Sp	CJ007
14-puf	30	5	Sp	CJ007
15-puf	50	5	Sp	CJ007
16-puf	0	5	Sp	CJ009
17-puf	30	5	Sp	CJ009
18-puf	50	5	Sp	CJ009
19-puf	68	5	Sp	CJ009
20-puf	100	5	Sp	CJ009
21-puf	0	11	A	ST101
22-puf	35	11	A	ST101
23-puf	0	11	A	CJ007
24-puf	30	11	A	CJ007
25-puf	50	11	A	CJ007
26-puf	0	11	A	CJ009
27-puf	30	11	A	CJ009
28-puf	50	11	A	CJ009
30-puf	100	11	A	CJ009
31-puf	0	3	W	ST101
32-puf	35	3	W	ST101
33-puf	0	3	W	CJ007
34-puf	30	3	W	CJ007
35-puf	50	3	W	CJ007
36-puf	0	3	W	CJ009
37-puf	37.5	3	W	CJ009
38-puf	51	3	W	CJ009
39-puf	75	3	W	CJ009
40-puf	100	3	W	CJ009
41-puf	0	6	Sp	ST101
42-puf	35	6	Sp	ST101
43-puf	0	6	Sp	CJ007
44-puf	30	6	Sp	CJ007
45-puf	50	6	Sp	CJ007
46-puf	0	6	Sp	CJ009
47-puf	30	6	Sp	CJ009
50-puf	100	6	Sp	CJ009
51-puf	0	12	A	ST101
52-puf	35	12	A	ST101
53-puf	0	12	A	CJ007
54-puf	30	12	A	CJ007
55-puf	50	12	A	CJ007
56-puf	0	12	A	CJ009
57-puf	30	12	A	CJ009
58-puf	50	12	A	CJ009
59-puf	75	12	A	CJ009
61-puf	0	8	S	ST101
62-puf	35	8	S	ST101
63-puf	0	8	S	CJ007
64-puf	30	8	S	CJ007
65-puf	50	8	S	CJ007
66-puf	0	8	S	CJ009
67-puf	30	8	S	CJ009
68-puf	50	8	S	CJ009
69-puf	75	8	S	CJ009
70-puf	100	8	S	CJ009
72-puf	35	4	W	ST101
73-puf	0	4	W	CJ007
74-puf	30	4	W	CJ007
75-puf	50	4	W	CJ007
76-puf	0	4	W	CJ009
78-puf	50	4	W	CJ009
79-puf	75	4	W	CJ009
81-puf	0	1 (2022)	W	ST101
82-puf	35	1 (2022)	W	ST101
84-puf	30	1 (2022)	W	CJ007
85-puf	50	1 (2022)	W	CJ007
86-puf	0	1 (2022)	W	CJ009
87-puf	30	1 (2022)	W	CJ009
88-puf	50	1 (2022)	W	CJ009
89-puf	75	1 (2022)	W	CJ009

## Sheet: ASV_matrix
	1-puf	2-puf	3-puf	4-puf	5-puf	6-puf	7-puf	8-puf	9-puf	10-puf	11-puf	12-puf	13-puf	14-puf	15-puf	16-puf	17-puf	18-puf	19-puf	20-puf	21-puf	22-puf	23-puf	24-puf	25-puf	26-puf	27-puf	28-puf	30-puf	31-puf	32-puf	33-puf	34-puf	35-puf	36-puf	37-puf	38-puf	39-puf	40-puf	41-puf	42-puf	43-puf	44-puf	45-puf	46-puf	47-puf	50-puf	51-puf	52-puf
ASV1	1014	1661	41950	2071	417	43000	369	1205	13728	3557	2313	958	17835	3469	3925	337	13801	4103	955	986	5540	9700	15491	13104	2948	26661	45938	44346	57141	2050	1564	5058	1908	4107	44817	2428	4733	2198	39925	5430	2224	599	4689	892	21184	40222	11869	8710	18879
ASV2	1422	2107	17830	2342	528	13951	332	1380	16542	5219	1634	1906	10081	1718	2805	487	14782	6125	1588	1824	7022	11463	23057	17510	3462	40527	47387	44030	77061	4575	3195	3661	1214	2242	24576	1781	6681	1519	20841	6234	3099	992	2756	1216	27751	21374	7701	22304	10516
ASV3	4777	3528	2815	3066	451	2589	130	682	4354	2425	1145	2195	2502	314	1721	199	5535	6882	3251	1439	8688	8942	10792	8399	1423	3752	5310	6288	16674	662	742	2110	685	1796	21248	1001	4431	871	5318	12864	6965	1135	1422	1048	21955	5947	1278	3132	1898
ASV4	3304	12634	2070	5633	68	2912	0	0	4981	3746	147	3639	3592	219	0	88	4486	36284	5424	5825	5960	4429	8325	5712	950	170	802	211	739	213	384	503	86	0	932	49	739	48	7922	9397	15706	1063	1466	76	2211	4061	284	1790	134
ASV5	416	234	5628	1717	396	5199	114	764	837	3080	497	1224	2927	434	4569	163	815	442	258	140	1270	1338	1435	1168	253	8836	28838	26672	27780	964	810	1104	329	926	7834	346	820	404	4471	14290	4720	1105	1405	939	18030	5637	2140	3753	7951
ASV6	3188	12421	1823	4996	75	2547	37	20	3901	4404	93	3972	4015	206	24	52	3298	37317	5231	5946	6939	5899	12832	8985	1588	194	955	288	912	187	275	477	48	22	679	12	500	18	6439	9170	15069	1064	1163	97	2152	3308	332	2188	210
ASV7	0	910	5427	896	0	4844	0	0	4360	2072	0	0	3423	0	956	0	6224	2802	0	0	2941	4788	8173	6663	1535	11485	14153	16663	24910	0	0	0	0	956	8937	0	2374	0	6249	2556	1060	0	1284	0	8215	7859	2639	5945	3797
ASV8	1898	6481	1929	3108	53	3205	64	38	4762	1816	404	1751	2741	191	52	77	4859	18134	2721	2909	4734	4444	9055	6531	1263	199	548	246	349	199	213	2280	174	47	1305	0	210	0	6737	4645	7724	540	1403	61	1838	4544	205	1510	115
ASV9	2038	2211	1903	2097	709	3061	40	271	5676	489	683	2762	2584	245	822	134	5320	4590	2039	1052	7814	6961	7370	6973	1447	257	848	1415	3280	363	310	1798	324	718	7583	324	770	337	6793	12350	6260	1065	1190	1670	39109	11769	146	305	308
ASV10	393	351	4627	1381	227	4879	140	885	669	1943	416	807	2659	391	2728	135	771	622	358	225	927	1209	1264	1356	384	6403	20317	14534	22102	923	721	879	321	416	7012	203	1161	278	4241	10947	4055	718	1136	491	7438	4565	1812	2415	4033
ASV11	245	748	2021	331	59	1612	29	101	7823	748	415	225	984	247	878	57	6924	2085	313	401	1440	3102	5311	4118	977	4995	8590	9564	13195	306	327	749	379	2010	16869	1064	2188	855	2271	812	549	115	655	138	2572	2808	1509	5312	3175
ASV12	173	497	1040	293	110	1288	8	310	20241	347	128	262	897	368	245	157	17839	1631	245	362	1694	4519	7235	7165	1817	186	517	768	5457	833	779	156	123	1161	5977	418	2358	440	1613	677	306	90	625	196	5769	2512	121	361	162
ASV13	134	259	3421	321	82	2104	28	285	2392	808	159	202	1684	223	336	88	2586	513	117	134	1339	2095	3848	3029	695	5364	7267	6980	17775	686	572	363	128	349	3012	207	755	140	3218	921	446	110	509	197	5265	3646	1459	2611	2363
ASV14	2755	2860	709	1932	433	1048	14	81	2690	228	72	2674	1150	99	38	78	2703	5247	2864	1401	9135	6085	6186	5882	1140	23	86	55	594	149	217	319	24	36	385	0	54	21	2220	7394	6720	713	613	1001	27288	5390	45	76	15
ASV15	227	606	866	270	58	790	0	81	5033	698	195	251	646	118	649	40	4622	1879	294	360	1307	2326	4565	3604	811	2431	3889	4653	9360	365	269	345	151	769	6789	416	2671	367	1205	851	507	112	355	86	2531	1468	865	4752	1246
ASV16	14850	982	731	3937	31	585	23	18	102	189	19	415	649	81	8	18	194	4699	3609	433	6858	5364	6133	3077	493	11607	4374	514	55	19	0	93	9	8	60	0	0	0	4119	3148	7023	431	451	35	4230	1001	213	402	61
ASV17	536	1930	479	2189	72	696	5	16	340	1489	13	2518	1635	83	5	19	396	14903	951	1171	638	237	506	549	94	51	380	70	36	12	24	62	9	0	346	0	164	6	2109	2612	7687	365	420	30	333	1341	128	913	71
ASV18	65	173	144	32	11	880	0	23	3249	0	553	19	1014	208	47	9	2754	535	66	104	474	1228	1604	1421	326	0	7	13	180	31	44	525	306	963	10654	447	1307	590	5598	45	22	9	567	13	241	7134	55	11	14
ASV19	545	1524	326	235	52	621	14	36	3262	176	60	316	504	59	16	58	3263	2544	721	787	1359	2126	2423	2765	770	29	48	29	161	225	403	79	29	16	589	19	852	13	758	321	580	78	303	64	1379	1283	34	84	10
ASV20	229	133	434	551	178	350	0	450	652	338	109	389	571	60	436	67	606	348	111	84	543	898	1088	981	294	230	1455	1567	3740	297	231	210	76	241	2814	104	738	153	1131	4512	1505	276	342	327	6361	1327	0	167	242
ASV21	130	224	1330	301	87	1953	16	24	593	265	265	375	750	230	708	7	640	618	156	92	668	820	952	740	123	165	757	831	2615	41	50	491	195	504	3645	143	301	144	1740	1502	895	119	334	170	4582	2021	92	478	194
ASV22	293	977	597	413	61	690	11	58	2293	357	34	399	852	62	15	21	2582	1790	584	564	595	1322	1499	1677	466	39	99	87	351	141	226	71	23	0	880	14	932	24	1248	999	863	106	239	49	2067	1576	44	323	30
ASV23	578	654	805	439	141	1277	9	57	1635	104	139	595	708	131	192	31	1413	1149	562	317	1658	1596	1920	1434	325	37	227	213	583	86	55	374	92	194	1923	83	152	123	1377	1905	1351	224	308	325	6971	2312	36	75	39
ASV24	269	482	896	308	17	1264	0	39	1077	66	271	95	763	185	15	19	1519	1348	231	286	974	1392	2552	1953	346	312	304	252	1245	77	79	989	107	326	2243	142	226	157	2579	524	325	55	267	70	1953	2419	64	113	21
ASV25	138	323	122	187	0	282	0	26	877	449	58	110	298	0	19	33	937	829	140	146	508	614	1163	1022	206	121	205	93	995	237	394	133	61	0	423	0	98	0	373	324	359	0	165	0	804	494	0	402	40
ASV26	565	82	646	271	0	938	148	0	94	279	86	58	403	91	597	0	104	508	563	109	665	1005	970	915	153	446	1586	2169	344	27	0	395	49	71	818	43	59	31	835	397	659	60	335	69	596	937	303	853	190
ASV27	132	307	298	210	17	346	0	64	1676	564	26	132	615	37	50	31	1663	651	162	120	395	780	1395	1012	256	206	469	697	3106	302	338	50	23	40	867	24	667	27	661	448	397	65	166	42	927	853	139	1149	88
ASV28	305	992	353	432	45	557	12	38	1478	281	0	422	570	77	16	0	1600	1772	443	450	555	1169	1090	1407	359	0	80	37	121	103	171	57	0	0	365	0	443	0	1041	1248	1008	182	167	46	1598	1081	43	238	0
ASV29	1051	462	244	880	31	322	111	60	203	427	90	246	319	19	142	16	287	1172	721	253	787	448	554	533	101	831	968	688	1606	39	50	332	71	34	1022	14	241	22	1014	2315	1864	244	286	74	1941	652	135	638	103
ASV30	2428	104	102	547	0	140	10	0	0	101	85	22	174	0	8	6	42	883	638	68	2099	3093	4971	2324	306	630	279	121	51	14	14	2340	26	14	251	0	0	0	383	384	2574	117	150	0	246	340	67	175	18
ASV31	21	116	147	28	0	224	0	20	6600	0	16	17	86	175	0	0	6055	296	48	65	325	1289	1669	2104	410	0	22	0	216	52	34	0	0	405	1394	135	145	145	190	40	27	0	106	0	469	311	0	0	0
ASV32	63	277	82	46	3	456	0	8	4284	6	8	30	194	71	15	5	4469	1119	118	233	558	1713	2403	2229	845	4	6	3	48	15	24	10	10	46	794	49	792	61	431	68	41	4	81	13	393	643	2	8	2
ASV33	32	67	2007	46	0	2838	0	38	249	62	174	29	1201	237	136	0	560	141	15	39	281	312	238	298	82	336	1093	1076	1086	27	28	267	112	208	2569	117	129	131	2730	130	33	0	326	23	413	2496	369	100	463
ASV34	0	0	805	90	0	340	0	92	1056	95	0	58	433	0	186	0	1400	167	0	53	389	976	866	791	221	256	1033	1277	2708	125	105	0	0	202	1575	107	284	135	729	357	83	0	108	63	1574	852	187	117	485
ASV35	189	530	287	289	0	480	0	0	892	231	19	287	561	0	0	33	943	1526	244	337	441	719	754	858	206	23	60	32	494	60	121	0	20	0	318	0	376	0	828	871	558	63	119	27	1283	1008	33	156	21
ASV36	0	80	68	0	0	394	4	0	1810	0	183	0	342	125	0	0	1653	263	0	51	189	682	949	829	196	0	0	0	139	0	0	147	92	532	5172	215	672	310	1711	0	0	0	214	0	208	2423	24	0	0
ASV37	225	465	196	321	9	482	0	12	749	123	35	202	336	27	0	8	607	1720	330	274	881	971	1927	1111	234	56	57	73	144	99	112	134	24	0	296	5	111	0	727	457	603	65	136	8	500	772	18	99	7
ASV38	136	310	91	161	0	173	0	0	338	363	0	0	296	26	0	0	371	659	130	115	329	373	482	571	100	0	106	70	911	154	230	0	0	0	253	0	0	0	309	353	341	43	124	0	502	380	42	393	0
ASV39	95	55	1599	20	0	2343	22	0	52	0	323	0	685	188	13	5	53	104	49	40	518	547	988	595	79	46	21	8	25	7	0	2781	111	56	1148	22	42	18	1166	42	29	7	237	8	108	1506	47	0	0
ASV40	271	1039	53	106	32	195	5	25	2010	84	73	217	91	13	17	28	1763	1676	469	513	624	1316	1186	1745	422	11	39	49	170	62	118	88	37	55	1026	50	290	48	171	503	423	57	118	45	1086	330	25	58	0
ASV41	98	248	1785	121	0	2281	22	0	373	31	168	54	774	193	0	0	703	632	93	112	346	381	646	635	74	196	144	103	121	0	0	778	86	179	1348	79	144	82	1552	220	144	22	216	0	404	1583	44	55	27
ASV42	32	83	145	63	15	114	14	30	991	274	13	45	157	12	43	20	887	251	30	59	244	689	1068	688	175	267	398	558	3596	147	186	29	14	17	339	20	773	25	75	149	90	14	58	26	1428	219	74	741	78
ASV43	4983	244	86	189	0	58	0	0	0	0	0	41	84	0	0	0	0	1043	899	61	3906	5650	6170	3143	434	62	0	0	41	0	0	0	0	0	0	0	0	0	151	196	260	43	36	0	527	75	0	0	0
ASV44	26	53	605	52	20	601	0	29	543	75	167	45	405	92	561	17	673	208	24	29	202	264	440	366	60	224	1059	1221	661	38	31	235	127	402	3647	221	247	270	978	123	60	0	220	38	580	1050	180	200	482
ASV45	0	0	1600	31	5	2050	0	18	35	89	27	0	698	168	171	0	109	0	0	13	21	86	109	75	53	695	2317	2480	567	0	0	26	32	283	1277	84	116	112	616	40	0	11	122	0	80	939	235	440	630
ASV46	1422	57	125	324	6	154	113	0	8	369	31	11	95	12	8	0	0	402	315	23	991	1519	2229	1414	144	1075	397	240	18	0	0	1145	7	7	144	0	0	9	226	195	1442	52	122	7	225	233	183	1023	64
ASV47	0	0	829	0	0	374	0	0	0	169	0	0	100	0	636	0	0	0	0	0	0	0	0	0	0	2364	5536	3452	2634	0	0	0	0	0	99	0	0	0	97	0	0	0	44	0	0	125	152	533	1094
ASV48	219	276	139	86	0	250	0	12	923	37	28	144	134	34	0	12	762	823	113	233	1950	2682	5453	3336	634	31	35	0	21	35	43	51	30	35	102	0	36	0	453	188	168	44	77	30	382	555	0	55	0
ASV49	59	159	54	35	0	296	9	27	985	67	115	41	159	16	104	25	900	290	82	84	223	396	538	398	134	2	18	15	599	71	104	142	78	71	1269	23	558	47	482	69	89	0	145	21	472	1053	32	119	7
ASV50	0	0	791	22	0	1025	4	0	112	75	29	0	275	70	205	0	29	13	0	0	0	49	52	0	0	883	3127	3169	362	14	11	29	0	234	1346	73	106	101	420	0	14	0	112	9	41	564	349	465	1075
ASV51	180	501	129	160	23	216	6	18	1139	137	15	160	237	14	5	16	1219	1160	270	281	343	613	749	645	175	7	55	23	48	45	75	40	16	4	278	0	242	8	396	521	449	58	84	19	1069	440	14	90	0
ASV52	285	847	168	447	0	226	0	0	392	409	0	342	379	0	0	0	387	1900	476	447	435	312	388	286	76	28	91	108	21	33	43	53	0	0	117	0	11	0	750	991	1291	99	132	17	195	365	54	405	44
ASV53	530	106	287	213	27	431	87	0	61	0	0	0	226	0	0	20	58	491	588	140	776	1400	1293	983	149	130	301	0	0	0	0	187	0	0	139	0	0	0	630	316	631	68	132	0	596	469	87	0	0
ASV54	178	272	178	167	0	396	9	0	525	64	94	92	320	33	0	0	494	701	153	144	998	1071	1556	1492	234	179	180	69	125	22	0	372	50	38	465	22	67	40	1252	250	229	35	142	0	230	811	33	93	0
ASV55	616	625	69	474	0	156	8	0	299	79	36	310	143	0	0	0	149	1129	520	286	1315	1192	1337	1035	156	0	25	0	0	0	0	109	0	37	114	0	25	0	570	972	1553	96	93	33	773	258	0	38	0
ASV56	2546	140	60	80	0	0	0	0	0	0	0	0	0	0	0	0	61	440	393	53	2849	4520	5027	2865	386	48	0	0	0	0	0	0	0	0	0	0	0	0	36	52	137	33	48	0	128	65	0	0	0
ASV57	2	0	1426	16	4	2090	38	0	4	9	45	0	624	209	43	0	0	9	7	5	16	6	29	19	6	4166	2896	269	70	0	0	270	15	19	246	0	0	8	377	17	6	6	120	0	111	726	305	32	119
ASV58	570	727	76	424	17	123	0	0	321	110	12	303	126	0	0	0	207	1461	634	351	880	544	440	418	84	0	28	17	23	10	18	30	0	0	69	0	10	0	395	877	1667	71	116	30	736	200	8	40	0
ASV59	95	264	141	131	12	407	0	4	317	81	72	69	266	22	8	5	273	841	140	125	394	726	1108	680	133	134	110	49	147	47	44	221	30	8	252	0	46	0	850	270	286	29	108	0	316	729	26	105	0
ASV60	197	160	137	73	0	320	9	0	258	23	65	39	318	33	0	0	385	690	99	63	403	472	884	659	94	0	0	0	0	0	0	260	82	44	1703	15	95	16	2166	31	129	12	218	0	184	1934	0	42	0
ASV61	11	0	121	28	0	74	0	0	0	13	11	0	0	5	0	0	0	0	13	0	14	59	141	41	7	11707	2989	194	10	6	0	145	0	2	0	0	0	0	71	13	7	12	21	0	376	49	1003	14	49
ASV62	60	542	75	56	6	133	0	12	834	59	8	74	158	0	0	7	731	869	183	209	192	577	801	1014	260	0	8	0	130	41	99	4	7	5	172	0	607	7	147	109	138	24	48	13	330	233	2	13	6
ASV63	85	267	110	88	27	173	0	35	1421	100	0	63	193	46	0	0	1349	662	97	142	203	659	934	815	196	0	0	30	459	57	69	30	20	45	209	51	169	0	158	60	132	23	80	36	529	323	0	79	0
ASV64	0	0	824	12	0	1530	0	0	1633	5	0	0	236	272	4	0	884	107	0	0	10	59	106	32	28	64	13	0	4	0	0	11	3	0	128	7	274	9	234	13	52	2	83	0	5	309	2	4	0
ASV65	147	173	89	59	0	118	0	0	630	0	52	0	88	74	57	0	689	367	156	75	334	618	843	737	121	121	145	96	234	0	0	89	63	237	2088	108	740	95	226	216	156	20	71	0	441	305	37	65	0
ASV66	588	41	73	257	0	82	0	4	40	59	16	0	87	3	0	0	0	167	165	22	46	43	106	32	0	5924	1642	209	22	8	0	653	7	0	38	0	0	3	248	135	830	37	47	0	1068	108	289	70	20
ASV67	974	88	0	79	6	0	0	4	0	0	0	31	0	0	0	0	52	237	191	33	3097	2933	4261	1958	247	0	0	4	0	0	0	0	0	0	0	0	2	0	38	81	124	30	32	15	454	42	0	6	0
ASV68	0	4	259	18	0	765	0	5	1675	9	0	0	125	136	2	0	1046	41	0	0	0	16	7	0	0	109	94	20	28	0	0	96	3	2	138	5	553	9	170	136	6	8	85	0	14	221	10	3	0
ASV69	148	129	110	146	18	41	14	29	127	157	64	81	118	0	119	5	125	194	110	43	222	287	294	279	75	243	496	416	1417	24	35	83	0	76	785	45	161	30	291	743	343	70	102	33	621	243	38	156	62
ASV70	0	0	184	144	0	193	0	0	83	178	80	86	160	0	64	0	76	67	0	0	76	85	110	95	0	345	1180	816	705	0	0	118	59	61	995	0	93	0	462	875	392	63	73	49	725	475	0	163	308
ASV71	53	177	94	72	16	237	0	0	789	60	30	64	206	0	11	0	743	429	87	87	162	397	485	586	114	0	29	30	61	0	45	24	0	0	342	0	154	0	565	187	172	0	55	11	487	605	19	102	0
ASV72	31	113	43	39	0	92	0	0	168	103	0	40	81	0	0	0	221	234	46	34	155	152	340	326	26	0	32	19	254	58	67	36	0	0	73	0	0	0	110	65	106	0	51	0	74	127	0	73	0
ASV73	753	140	40	85	0	58	0	0	27	2	7	0	43	0	0	2	66	307	275	29	2108	2353	3641	1704	229	79	33	0	0	0	0	85	10	0	38	0	0	0	83	0	79	0	0	0	234	93	0	0	0
ASV74	14	28	24	0	0	214	0	0	266	0	62	0	221	53	33	0	299	139	0	14	79	194	354	260	53	0	0	8	96	0	6	95	60	109	2355	66	282	87	1171	0	0	0	148	0	52	1209	6	0	0
ASV75	15	111	0	16	0	90	0	16	1024	0	16	11	62	18	15	10	805	238	37	66	265	591	783	752	203	0	0	0	242	35	32	15	0	52	747	27	481	36	100	13	15	0	38	0	398	263	11	9	0
ASV76	70	292	10	81	7	45	0	0	900	49	0	106	40	4	0	0	683	992	129	154	173	482	832	796	198	3	4	4	203	36	39	0	0	0	18	0	154	0	19	77	176	19	26	5	182	100	3	31	5
ASV77	0	0	1605	0	0	1930	0	0	0	0	15	0	707	187	0	0	0	30	0	0	0	32	55	35	0	234	253	128	62	0	0	69	22	39	404	0	42	0	598	23	0	0	104	0	131	821	79	21	21
ASV78	74	371	14	47	7	63	4	12	930	36	25	72	45	0	4	4	925	517	169	146	316	494	488	639	140	8	21	18	127	14	34	49	26	13	455	9	84	8	75	177	148	17	28	22	267	161	5	17	3
ASV79	32	130	70	41	6	101	0	19	1238	19	0	31	126	7	4	12	1175	466	63	74	127	377	588	586	129	5	16	21	152	24	30	4	0	0	70	4	262	3	79	105	66	12	47	10	753	193	5	39	0
ASV80	40	132	67	61	0	231	0	9	757	45	0	35	120	16	8	0	767	310	49	65	97	203	390	440	112	0	37	0	0	36	42	17	28	6	315	0	115	8	494	192	108	18	52	11	580	679	0	92	0
ASV81	113	82	132	92	40	105	21	41	193	135	0	83	87	0	107	0	203	188	88	0	243	263	374	232	0	303	394	640	591	57	48	49	0	79	615	0	209	0	167	299	200	26	40	58	521	204	65	205	177
ASV82	40	162	25	24	12	89	0	0	1155	23	21	44	75	0	19	0	920	377	64	91	155	389	541	600	154	0	0	46	177	29	35	0	0	11	171	0	146	35	96	53	75	0	28	0	160	223	0	47	0
ASV83	98	310	31	99	0	127	0	0	395	46	0	149	131	8	0	9	351	626	147	132	132	231	267	298	53	0	26	14	83	0	27	14	7	0	140	0	139	0	292	282	300	16	38	13	443	294	14	39	0
ASV84	0	0	736	0	0	635	0	0	338	0	0	0	241	0	52	0	194	0	0	0	63	164	239	281	0	0	282	258	306	0	0	0	0	110	1031	66	0	70	680	82	0	0	75	0	458	595	0	0	76
ASV85	11	17	31	20	6	46	0	9	1143	13	0	7	58	14	0	13	1169	39	8	23	153	434	509	531	131	0	9	10	242	69	69	0	0	15	47	8	375	0	40	8	22	0	29	5	372	100	6	30	6
ASV86	115	269	38	97	0	82	0	0	400	136	21	117	187	47	0	0	380	718	173	173	164	154	350	341	76	80	69	96	0	0	0	79	0	0	47	0	0	0	273	288	382	47	52	0	86	177	0	194	0
ASV87	99	45	46	0	0	167	0	0	36	0	194	0	118	15	0	0	0	62	29	22	458	704	575	473	62	0	0	0	8	0	4	1669	50	26	498	0	32	25	447	0	14	0	66	0	175	500	7	4	4
ASV88	0	0	269	19	0	118	0	0	0	81	0	0	58	12	81	0	0	0	0	0	0	0	0	10	0	1053	1980	1409	794	0	0	0	5	39	92	0	34	11	46	60	0	0	20	0	80	55	73	210	305
ASV89	27	76	27	27	0	48	0	7	511	22	0	36	58	0	0	0	524	135	29	50	138	217	443	417	172	0	19	6	26	38	68	0	0	0	108	0	268	4	87	0	45	0	28	0	159	134	0	17	0
ASV90	2016	62	41	290	0	0	0	0	0	0	0	0	0	0	0	0	0	613	582	42	766	756	787	611	70	136	171	24	0	0	0	41	0	0	16	0	0	0	172	144	1139	56	30	0	200	57	38	0	0
ASV91	329	63	178	170	0	171	25	0	88	0	0	25	89	0	0	0	0	260	431	80	79	91	74	44	0	158	222	0	0	0	0	70	0	0	46	0	0	0	248	210	433	0	77	0	225	125	0	0	0
ASV92	81	52	49	42	57	88	0	3	582	9	2	117	69	10	11	6	856	61	46	39	392	388	244	462	30	0	0	0	79	11	11	9	0	8	13	0	3	5	105	195	172	22	22	48	1740	475	0	4	0
ASV93	27	133	15	22	3	48	0	11	817	14	0	30	53	4	5	4	909	334	67	52	137	456	368	535	107	0	0	5	101	30	44	4	6	8	141	5	303	4	79	51	47	6	24	14	480	117	0	15	0
ASV94	18	30	37	10	0	57	0	7	445	16	20	12	61	6	17	0	431	125	6	27	73	152	203	180	45	0	7	10	437	39	29	29	9	10	230	0	215	7	105	10	14	7	28	0	128	249	14	39	0
ASV95	30	93	16	41	0	29	0	0	691	87	0	32	61	0	0	0	559	155	46	38	140	326	440	574	101	12	44	32	133	64	66	0	0	4	36	0	50	0	63	84	80	12	32	0	94	71	14	105	5
ASV96	96	81	73	70	0	63	0	0	221	82	0	39	0	0	0	0	330	135	63	0	215	271	350	306	44	45	81	157	707	0	0	0	0	61	550	44	114	0	132	377	184	0	0	0	546	149	0	0	41
ASV97	30	114	14	9	4	31	0	0	841	14	0	26	47	8	5	0	935	253	43	76	183	477	634	554	151	0	0	5	81	12	24	0	0	16	160	8	209	4	48	32	58	0	21	8	202	84	0	0	0
ASV98	0	0	218	41	0	0	0	0	0	70	0	0	0	0	429	0	31	0	0	0	37	28	59	42	0	396	1196	746	646	0	0	0	0	0	79	0	43	0	68	413	124	0	0	0	632	100	29	160	108
ASV99	29	134	0	0	0	67	0	0	887	0	0	0	38	0	0	0	673	393	45	50	133	321	422	449	134	15	0	0	510	0	0	0	0	0	84	0	90	0	54	75	50	0	0	0	308	123	28	0	7
ASV100	0	31	38	0	0	68	0	0	727	0	0	0	46	35	0	0	680	107	0	28	76	428	455	656	168	0	0	0	50	0	0	0	0	111	687	46	79	36	131	0	0	0	0	0	69	137	0	0	0
ASV101	22	79	50	41	0	146	0	0	85	39	50	17	104	11	0	0	87	339	73	36	60	126	220	143	26	122	81	46	25	0	10	173	26	0	119	0	0	10	493	100	93	17	57	0	101	487	10	95	12
ASV102	91	35	34	10	0	79	0	0	0	0	93	6	52	0	0	0	12	30	81	24	178	192	351	172	38	82	42	19	0	0	0	1110	24	0	190	0	0	12	263	15	28	0	49	0	52	229	42	0	0
ASV103	0	0	758	5	0	1189	5	0	0	0	0	0	298	109	0	0	0	0	0	0	0	0	0	0	0	9	0	0	0	0	0	0	0	0	99	0	58	19	154	0	0	0	51	0	0	283	0	0	0
ASV104	1301	205	0	34	0	104	0	0	0	0	92	0	37	0	0	0	4	527	467	76	1014	173	90	36	33	11	36	0	0	0	0	375	8	3	80	0	0	0	137	0	0	0	38	0	731	156	0	0	0
ASV105	20	59	17	14	5	51	0	16	600	45	7	16	26	6	0	5	549	146	27	25	121	207	232	415	85	19	30	90	145	39	51	0	0	0	187	0	147	0	67	63	42	4	32	7	143	111	7	36	10
ASV106	1208	30	0	70	0	27	0	0	0	0	0	0	0	0	0	0	0	279	312	29	773	1086	1173	677	61	28	0	0	0	0	0	0	0	0	0	0	0	0	32	0	234	0	0	0	199	0	0	0	0
ASV107	26	89	21	20	0	67	0	0	510	13	0	8	48	0	4	0	758	230	38	68	76	227	497	426	94	0	0	10	133	21	23	0	0	0	71	0	76	0	43	37	35	7	12	0	199	81	0	19	0
ASV108	40	171	95	194	0	56	0	0	35	138	0	207	189	0	0	0	0	1028	80	73	46	0	0	0	0	0	0	0	0	0	0	0	0	0	0	0	0	0	241	194	656	36	0	0	0	190	0	98	0
ASV109	332	15	61	275	0	81	13	0	0	51	0	0	30	0	0	0	6	108	69	0	17	5	0	0	11	1801	539	117	5	0	0	103	0	0	0	0	0	0	229	93	863	25	31	0	0	100	55	206	16
ASV110	172	0	142	91	0	85	0	0	56	0	0	0	76	0	0	0	0	164	248	58	98	126	97	188	0	121	190	27	82	0	0	0	0	0	0	0	0	0	150	193	269	0	53	0	245	143	21	0	0
ASV111	0	0	539	0	0	523	0	0	0	0	0	0	295	0	0	0	0	0	0	0	0	0	0	0	0	0	456	340	0	0	0	0	0	0	621	0	0	0	534	0	0	0	0	0	0	540	111	0	137
ASV112	32	109	11	14	0	48	0	0	569	14	4	19	19	0	0	0	741	295	42	81	73	291	424	311	73	0	0	12	415	20	25	0	0	10	97	0	62	11	48	23	41	0	15	0	171	143	0	13	0
ASV113	20	28	9	4	0	73	0	7	256	12	15	7	66	5	27	0	287	89	12	21	46	166	191	185	57	0	4	0	75	28	20	10	7	21	296	6	160	19	249	14	10	0	27	0	163	421	0	10	0
ASV114	60	78	0	0	0	0	0	0	0	0	0	58	0	0	0	0	137	268	62	42	146	128	200	163	0	0	0	0	0	0	0	138	0	0	0	0	0	0	138	207	184	0	0	0	359	0	0	0	0
ASV115	0	27	158	0	0	112	9	0	78	0	28	0	50	0	58	0	34	0	0	0	0	29	36	35	0	606	583	573	131	0	0	45	12	42	606	28	46	20	95	40	0	0	32	0	50	85	128	128	339
ASV116	15	75	23	13	0	49	0	0	923	17	0	20	45	0	0	0	820	164	24	38	85	295	318	288	83	0	0	0	105	24	24	0	0	0	61	0	100	0	20	17	49	0	18	6	129	64	0	13	0
ASV117	21	97	0	16	7	13	0	0	588	8	0	24	17	0	4	0	522	258	39	43	99	233	342	340	99	0	0	0	89	31	17	0	0	0	35	0	53	6	0	24	30	7	8	6	182	35	0	14	0
ASV118	0	40	0	0	0	33	0	0	340	0	0	0	0	0	0	0	591	70	0	0	106	209	352	238	60	0	0	0	0	0	0	0	0	137	892	66	361	47	71	0	0	0	0	0	150	90	0	0	0
ASV119	42	180	22	26	4	47	0	0	229	12	3	29	19	0	0	4	246	387	98	71	91	273	244	300	89	0	7	0	28	9	25	4	4	6	46	0	139	0	36	20	44	4	14	0	105	49	0	0	0
ASV120	8	32	15	19	0	33	0	10	272	12	16	0	54	0	27	9	211	85	9	17	73	163	164	199	62	0	0	0	261	22	17	0	11	15	326	0	238	16	86	18	0	8	24	0	110	215	10	0	0
ASV121	0	86	0	0	0	0	0	0	708	0	0	0	0	0	0	32	781	204	0	36	75	249	291	229	65	0	0	0	124	0	0	0	0	0	87	0	81	0	50	39	0	0	0	0	256	107	0	0	0
ASV122	17	90	0	14	3	0	0	2	513	8	0	16	0	5	0	3	367	275	35	60	133	376	506	529	153	0	0	0	135	16	32	0	0	0	24	0	126	0	0	14	27	0	10	4	129	8	0	14	0
ASV123	73	90	17	49	3	68	0	0	18	7	10	20	55	0	0	0	46	226	116	49	157	172	196	155	50	0	0	0	0	5	4	31	6	3	60	0	0	0	136	110	173	8	30	7	268	200	0	4	0
ASV124	79	135	48	65	0	78	0	0	92	40	0	67	93	0	0	0	87	303	85	91	52	57	96	128	17	0	0	0	8	0	8	0	7	0	78	0	49	0	165	190	168	26	29	0	52	162	0	24	0
ASV125	64	271	0	42	0	31	0	0	197	26	18	25	0	0	0	0	166	458	122	88	156	263	251	299	77	0	0	0	29	0	13	51	11	0	294	0	28	0	41	116	114	15	17	0	144	54	0	13	0
ASV126	31	126	0	12	6	23	0	6	390	16	0	41	27	0	0	0	356	318	42	48	82	362	370	407	96	0	0	0	102	0	22	0	0	9	59	4	97	7	7	40	54	0	0	14	305	60	0	15	3
ASV127	61	75	0	0	0	95	0	0	186	21	0	0	68	0	0	0	308	248	57	63	110	198	175	153	57	0	0	0	18	0	47	0	8	0	69	0	73	0	92	22	39	14	41	0	63	160	0	0	0
ASV128	52	169	20	21	0	42	0	0	304	14	0	44	46	0	0	0	262	274	85	74	150	201	243	256	65	0	0	0	0	21	32	0	0	0	20	0	31	0	75	26	35	0	0	0	128	121	0	0	0
ASV129	0	0	147	0	0	70	0	0	107	0	0	0	83	0	161	0	87	0	0	0	46	39	72	69	0	66	351	443	227	0	0	0	0	59	490	0	50	0	151	0	0	0	0	0	113	186	58	91	167
ASV130	27	11	29	21	0	58	0	0	0	0	25	0	0	7	3	0	0	0	0	2	8	6	0	0	0	2101	880	159	4	0	0	211	0	0	18	0	0	0	68	49	20	6	30	0	380	58	429	7	5
ASV131	6	75	21	13	0	38	0	0	629	12	0	16	18	0	5	0	529	142	19	0	75	221	311	269	67	0	5	9	109	17	22	0	0	0	31	0	123	0	20	18	35	0	9	5	148	67	10	14	0
ASV132	0	0	141	55	0	66	0	0	0	0	0	0	0	0	0	0	0	0	0	0	0	0	54	0	0	720	1532	396	0	0	0	0	0	0	0	0	0	0	54	163	127	0	0	0	227	0	194	0	127
ASV133	712	83	0	27	0	45	0	0	0	0	66	0	30	0	0	0	0	164	155	20	171	34	34	22	0	72	0	0	0	0	0	898	0	0	125	0	0	0	62	0	0	0	27	0	145	78	0	0	0
ASV134	0	0	928	4	0	963	0	0	0	0	0	0	215	69	0	0	0	0	0	0	0	0	0	0	0	0	0	0	0	0	0	0	0	0	0	0	0	0	163	0	0	0	29	0	0	303	0	0	0
ASV135	6	48	19	17	3	27	0	6	493	7	0	17	20	0	0	0	411	190	33	26	70	219	213	261	52	0	0	9	14	9	13	0	0	0	9	0	127	4	43	19	21	6	13	9	96	77	0	3	0
ASV136	0	0	206	0	0	172	14	0	0	0	0	0	47	17	3	0	0	0	0	0	0	0	0	0	0	0	0	0	6	0	0	0	0	0	0	0	0	0	49	0	0	0	20	0	0	129	0	0	0
ASV137	13	31	10	13	0	32	0	5	144	21	8	13	32	0	9	0	186	117	12	5	32	64	132	164	18	0	3	6	88	20	19	6	6	0	156	0	150	0	82	10	6	0	11	4	90	169	0	15	5
ASV138	56	0	57	102	0	74	0	0	47	43	2	0	83	0	0	0	35	75	28	12	0	0	0	0	0	0	42	0	0	0	0	0	0	0	0	0	0	0	121	186	260	0	0	0	145	95	0	25	0
ASV139	0	62	0	0	0	44	0	0	301	25	0	0	64	0	0	0	327	111	0	0	81	117	136	142	64	0	0	0	55	47	0	0	0	54	150	0	229	0	61	34	0	0	0	0	0	103	10	33	0
ASV140	0	77	0	41	0	0	0	0	205	0	0	0	48	15	0	0	358	186	0	44	251	265	537	349	59	23	0	25	0	0	0	0	0	0	99	0	24	0	128	90	99	0	0	0	99	70	0	0	0
ASV141	0	0	99	0	0	0	0	0	0	0	0	0	0	0	103	0	0	0	0	0	0	0	0	0	0	320	857	490	432	0	0	0	0	0	0	0	0	0	0	0	0	0	0	0	0	0	0	83	433
ASV142	24	23	21	0	0	13	0	0	326	0	19	27	13	14	31	0	195	60	0	15	80	137	139	149	52	0	0	0	66	0	27	14	0	20	247	21	340	18	39	0	12	0	40	0	94	85	0	0	0
ASV143	41	108	0	0	0	0	0	0	251	0	0	0	0	0	0	0	271	113	40	53	48	171	145	151	0	0	0	0	88	0	0	0	0	0	0	0	80	0	0	0	0	0	0	0	114	83	0	0	0
ASV144	6	28	9	9	0	27	0	4	254	19	0	17	37	0	10	0	206	125	14	21	44	134	147	138	31	0	0	0	34	22	25	0	0	0	110	0	119	9	35	11	15	11	8	0	100	54	0	11	0
ASV145	0	41	15	15	0	15	0	20	211	18	8	0	33	0	23	0	220	50	11	0	79	131	210	145	84	0	0	0	77	29	30	11	17	0	174	0	226	0	42	0	12	0	18	0	122	102	0	17	0
ASV146	60	121	11	39	0	43	0	0	265	0	0	48	27	0	0	0	199	305	108	46	109	65	69	48	0	0	9	0	0	0	0	44	0	0	17	0	0	0	85	138	162	13	18	0	33	116	0	0	0
ASV147	0	0	26	0	0	33	0	0	200	0	0	0	58	15	33	0	193	11	0	0	51	84	105	119	18	0	0	0	0	0	0	0	12	192	728	53	62	83	207	0	0	0	47	0	20	216	0	0	0
ASV148	0	0	15	0	0	14	0	0	0	0	0	0	0	0	0	0	0	14	0	0	0	0	0	0	0	2625	777	85	0	0	0	0	0	0	3	0	0	0	0	0	0	0	0	0	60	0	159	9	15
ASV149	0	0	0	0	0	0	0	0	634	0	0	0	0	0	0	0	1112	0	0	0	0	84	143	91	0	0	0	0	106	0	0	0	0	0	0	0	0	0	0	0	0	0	0	0	218	0	0	0	0
ASV150	0	0	98	0	0	56	0	35	0	45	0	0	68	0	0	0	0	0	0	0	0	0	47	0	0	55	153	67	572	0	0	0	0	0	0	0	0	0	0	54	0	0	0	0	722	101	0	36	0
ASV151	0	63	0	119	0	56	0	0	44	58	0	109	95	0	0	0	0	562	0	46	0	35	0	101	0	0	0	0	0	0	0	0	0	0	0	0	0	0	131	98	320	0	0	0	0	91	0	0	0
ASV152	0	0	6	0	0	11	0	0	237	0	0	5	11	0	0	0	266	69	0	24	281	310	937	632	136	0	0	0	0	0	0	0	0	0	10	0	19	0	29	9	0	0	0	0	0	32	0	0	0
ASV153	12	69	15	18	0	14	0	0	142	6	0	17	23	2	0	5	177	206	29	35	39	157	154	136	28	0	6	0	0	0	17	0	0	0	15	0	120	0	12	4	9	0	10	0	15	31	0	0	0
ASV154	7	37	35	11	0	104	0	0	19	17	29	0	25	0	0	0	101	66	29	36	27	0	0	14	0	14	11	17	4	0	0	93	23	0	67	0	0	0	278	21	50	0	39	0	40	238	0	17	5
ASV155	12	43	6	7	7	7	0	0	381	0	0	12	3	0	0	0	303	170	12	40	55	170	291	303	50	6	0	2	28	22	15	0	0	0	0	0	57	0	3	5	15	3	7	0	87	31	4	0	0
ASV156	8	45	0	0	0	44	0	0	206	0	0	0	0	21	0	0	189	92	0	26	83	159	157	161	61	0	0	0	0	0	0	0	0	100	469	43	56	58	71	21	0	0	19	7	0	166	0	0	0
ASV157	0	0	108	0	0	0	0	0	0	0	0	0	0	0	0	0	0	0	0	0	0	0	0	0	0	162	497	269	422	0	0	0	0	0	0	0	0	0	0	200	72	0	0	0	302	0	58	0	0
ASV158	0	0	27	0	0	9	0	0	0	0	0	0	8	0	0	0	0	0	0	0	0	0	0	0	0	0	0	0	0	0	0	0	0	0	0	0	0	0	0	0	0	0	0	0	0	0	0	0	0
ASV159	15	0	104	28	0	24	0	0	24	21	0	0	26	0	107	0	20	0	0	0	24	0	22	28	0	76	352	234	343	10	12	18	12	21	123	0	29	0	58	59	25	20	0	10	107	54	33	32	162
ASV160	0	0	507	0	0	583	0	0	57	0	0	0	142	47	6	0	0	0	0	0	0	0	0	0	0	0	0	0	0	0	0	0	0	22	114	0	0	0	85	0	0	0	0	0	0	122	0	0	0
ASV161	16	39	0	20	0	12	0	0	32	0	0	23	18	0	0	0	148	74	29	27	243	431	1102	412	76	0	0	0	12	0	20	0	0	0	0	0	0	0	44	33	26	0	0	0	185	34	0	0	0
ASV162	9	61	0	6	0	38	0	0	378	12	0	0	30	0	0	0	309	87	16	27	46	140	262	185	41	0	0	5	86	19	0	0	0	0	55	0	42	4	25	15	28	5	18	8	54	35	0	11	0
ASV163	67	176	2	32	3	12	0	0	0	0	0	52	0	4	0	0	0	2493	75	173	12	18	17	20	5	0	14	0	0	0	0	0	0	0	0	0	0	0	21	43	120	0	0	0	5	0	0	0	0
ASV164	0	43	0	16	0	65	0	0	74	17	0	0	58	0	0	0	117	119	30	27	27	46	90	97	22	0	0	13	34	13	0	0	0	0	31	0	83	0	104	88	53	0	24	0	213	123	0	23	0
ASV165	4	15	11	5	0	22	0	0	175	12	0	0	18	6	0	11	132	75	5	10	28	109	138	199	19	0	0	0	19	8	14	0	0	0	5	0	89	0	27	0	11	0	11	0	42	38	7	0	0
ASV166	15	71	8	17	0	34	0	0	134	7	0	18	25	0	0	0	209	151	17	25	96	130	217	159	46	0	0	0	0	21	22	0	0	0	10	0	31	0	22	0	18	0	13	0	11	52	0	0	0
ASV167	28	93	0	0	0	20	0	0	255	0	0	17	34	0	0	0	121	117	31	46	93	131	118	137	49	0	0	0	0	0	24	0	0	0	37	0	64	0	0	15	25	0	9	0	64	34	0	0	0
ASV168	2	6	0	0	4	0	0	0	359	0	0	4	9	0	0	0	314	60	3	0	26	79	121	213	60	0	0	0	0	0	0	0	0	0	0	0	116	0	5	0	14	0	4	2	38	7	0	0	0
ASV169	0	46	5	10	0	17	0	0	259	0	0	17	13	7	0	0	235	113	14	24	31	151	312	287	73	0	0	0	32	5	16	0	0	0	0	0	100	0	0	3	21	0	0	0	21	0	0	4	0
ASV170	48	0	0	73	0	0	0	0	0	0	0	0	0	0	0	0	0	83	0	0	0	0	0	0	0	293	259	119	162	0	0	0	0	0	136	0	0	0	103	283	119	0	0	0	77	71	0	86	0
ASV171	0	0	155	0	0	280	0	0	40	0	0	0	93	32	100	0	0	0	0	0	0	30	0	17	0	0	40	40	226	0	0	0	0	21	67	0	0	0	67	35	0	0	27	0	81	111	0	29	23
ASV172	0	66	0	0	0	0	0	0	208	0	0	0	0	0	0	0	234	159	0	0	55	183	155	132	0	0	0	0	0	0	0	0	0	0	0	0	68	0	49	0	0	0	0	0	53	62	0	0	0
ASV173	0	0	181	0	0	273	0	2	0	0	0	0	82	0	0	0	0	0	0	0	0	0	0	0	0	542	477	0	0	0	0	44	0	0	132	0	0	0	157	0	0	0	0	0	0	181	0	0	0
ASV174	8	37	0	0	5	45	0	7	283	5	0	0	22	7	0	0	159	46	5	7	36	86	116	90	25	0	0	0	37	0	12	0	0	0	104	0	75	7	59	16	5	0	15	0	76	120	0	8	0
ASV175	0	0	199	0	0	234	0	0	0	0	0	0	106	0	0	0	0	0	0	0	0	0	0	0	0	192	444	200	0	0	0	0	0	0	0	0	0	0	0	0	0	0	0	0	0	75	156	0	318
ASV176	14	51	0	11	0	19	0	0	246	0	0	23	15	0	0	0	230	84	20	19	14	203	342	304	55	0	0	0	0	8	18	0	0	0	0	0	107	0	0	10	21	0	0	7	52	11	0	0	0
ASV177	0	53	39	32	0	29	0	0	159	0	0	16	0	0	0	0	130	62	0	0	55	75	205	85	0	0	0	0	0	23	0	0	0	0	0	0	43	0	0	15	21	0	0	0	37	59	0	0	0
ASV178	14	18	109	27	0	182	0	0	0	8	12	0	73	13	0	0	0	30	11	8	29	39	54	0	22	15	39	23	17	0	0	29	6	66	289	19	21	19	136	78	66	0	23	7	60	193	7	12	0
ASV179	4	15	9	0	0	34	0	0	417	5	0	15	9	0	8	0	258	52	8	14	31	115	110	70	17	0	0	0	11	0	5	0	7	0	90	0	121	0	41	0	7	0	8	0	33	46	0	5	0
ASV180	0	10	15	16	7	8	0	0	41	32	0	0	24	0	7	0	81	30	13	11	34	46	109	47	32	0	35	37	105	29	35	0	0	0	24	0	13	0	57	70	33	5	9	4	71	30	0	35	0
ASV181	154	0	0	0	0	24	0	0	0	0	61	0	31	0	0	0	0	40	38	0	41	0	14	24	0	0	0	0	0	0	0	725	16	0	59	0	0	0	65	0	0	0	41	0	0	64	0	0	0
ASV182	9	0	86	12	0	65	23	0	29	17	11	4	68	7	6	0	13	27	6	2	2	44	47	61	0	82	67	15	38	0	10	0	0	0	19	0	9	0	43	0	0	0	31	0	29	48	10	50	0
ASV183	0	33	0	0	0	20	0	0	251	13	0	15	0	0	0	0	311	67	15	0	46	120	191	136	42	0	0	0	41	0	0	0	0	0	39	0	45	0	0	0	0	0	0	0	107	49	0	0	0
ASV184	0	17	0	0	0	5	0	0	238	0	0	0	0	9	0	0	255	31	0	11	39	90	156	116	41	0	8	0	5	0	0	0	0	23	146	14	195	12	10	0	0	0	15	0	37	47	0	0	0
ASV185	0	0	0	0	0	0	0	0	772	0	0	0	0	0	0	0	738	0	0	0	0	57	0	62	0	0	0	0	0	0	0	0	0	0	0	0	0	0	0	0	0	0	0	0	0	0	0	0	0
ASV186	0	59	0	0	0	0	0	0	158	0	0	0	0	0	0	0	186	153	0	0	64	114	156	66	0	0	0	0	0	0	0	0	0	0	0	0	70	0	0	0	0	0	0	0	0	81	0	0	0
ASV187	0	0	0	0	0	0	0	0	0	0	0	0	0	0	0	0	0	0	0	0	0	0	69	0	0	461	407	157	437	0	0	0	0	0	0	0	0	0	0	0	0	0	0	0	108	0	0	0	58
ASV188	11	59	10	15	3	3	0	0	220	2	0	12	8	3	0	0	239	124	28	44	44	140	113	101	54	2	0	2	16	0	6	0	0	0	50	4	72	0	19	35	21	2	0	0	84	46	0	7	0
ASV189	10	37	0	30	0	36	0	0	65	16	16	25	37	0	0	0	52	88	41	32	25	49	51	39	0	7	0	0	0	0	0	14	0	0	66	0	0	0	135	56	56	14	27	0	73	130	0	24	3
ASV190	10	35	2	6	2	5	0	0	282	12	0	18	8	0	0	0	269	184	15	33	43	83	197	227	34	0	6	5	5	0	4	0	0	0	18	0	20	0	15	47	37	0	6	0	75	28	0	11	0
ASV191	43	41	0	0	0	0	0	0	87	0	0	0	0	4	0	0	74	59	0	0	83	104	95	74	0	0	0	46	121	0	0	30	0	0	279	0	28	0	54	0	41	0	0	0	158	88	0	0	0
ASV192	88	74	0	0	0	0	0	0	61	0	0	0	0	0	0	0	0	100	59	0	102	0	0	0	0	0	0	0	0	0	0	0	0	0	105	0	0	0	91	196	152	0	0	0	184	73	0	0	0
ASV193	9	37	0	3	0	0	0	0	154	0	0	4	0	0	0	0	126	69	22	23	64	172	156	200	68	0	0	3	0	5	20	0	0	0	0	0	45	0	5	0	3	0	0	0	0	9	0	0	0
ASV194	0	90	0	0	0	0	0	0	201	0	0	0	0	0	0	0	320	152	47	50	55	89	131	81	35	0	0	0	28	0	0	0	0	0	93	0	0	0	0	50	0	0	0	0	0	0	0	0	0
ASV195	0	0	154	0	0	308	0	0	0	0	0	0	81	0	0	0	0	0	0	0	0	0	0	0	0	0	73	0	167	0	0	0	0	0	72	0	0	0	78	0	0	0	0	0	0	103	0	40	0
ASV196	0	0	368	0	0	514	0	0	0	0	0	0	110	0	6	0	0	0	0	0	0	0	0	0	0	0	0	0	0	0	0	0	0	0	0	0	0	0	54	0	0	0	21	0	0	106	0	0	0
ASV197	0	0	141	0	0	320	0	0	0	0	0	0	126	0	0	0	0	0	0	0	0	0	90	0	0	0	150	0	0	0	0	0	0	0	131	0	0	0	281	0	0	0	0	0	0	269	0	0	0
ASV198	0	0	0	0	0	51	0	0	142	0	11	7	18	0	25	0	191	0	9	0	30	52	85	48	25	0	0	0	0	0	0	0	0	0	158	0	62	0	45	14	12	18	20	0	0	69	0	0	0
ASV199	126	0	0	23	0	10	0	0	9	0	9	0	0	0	0	0	0	61	33	0	22	0	0	0	0	863	357	37	0	0	0	123	0	0	11	0	0	0	39	21	47	0	15	0	116	21	113	0	10
ASV200	23	98	0	6	0	0	0	0	154	0	0	12	17	0	0	0	164	137	28	41	98	146	203	133	62	5	0	0	3	6	0	8	0	0	13	0	0	0	44	20	16	0	13	0	43	41	0	0	0
ASV201	14	118	0	26	0	0	0	0	0	0	0	57	37	0	0	0	2	1335	47	107	11	16	0	0	0	0	0	0	0	0	0	0	0	0	0	0	0	0	14	15	104	0	7	0	0	29	0	0	0
ASV202	0	92	0	0	0	0	0	0	159	0	0	0	0	0	0	0	93	183	69	52	60	132	68	142	46	0	0	0	48	0	0	0	0	0	96	0	0	0	0	34	56	0	0	0	90	0	0	0	0
ASV203	4	16	0	3	0	46	0	0	187	0	10	4	0	6	0	0	106	61	0	9	49	60	138	92	22	0	0	0	0	0	0	10	0	17	139	9	45	13	43	0	13	0	11	0	10	73	0	0	0
ASV204	13	30	30	15	0	0	0	0	80	0	7	0	11	0	0	0	135	29	19	0	24	14	148	86	17	82	104	81	76	0	0	53	0	0	35	0	9	0	94	20	47	6	0	0	14	79	9	58	6
ASV205	5	23	12	11	0	0	0	0	233	0	3	10	10	0	0	0	212	89	16	15	17	80	73	121	30	0	0	0	55	0	0	0	0	0	44	0	51	3	15	22	23	0	13	0	80	11	0	8	0
ASV206	0	15	0	5	0	7	0	0	293	0	0	3	8	3	0	0	135	50	8	0	20	75	99	110	49	0	0	0	0	0	0	0	0	0	24	0	123	0	0	7	16	0	4	0	23	0	0	5	0
ASV207	0	39	32	0	0	0	0	0	112	38	0	0	0	0	0	0	52	72	0	0	0	61	0	0	0	0	49	39	0	0	0	0	0	0	39	0	0	0	44	82	48	0	0	0	55	0	0	95	0
ASV208	188	22	0	0	0	0	0	0	0	0	42	0	0	0	0	0	0	51	45	0	34	0	0	0	0	49	0	0	0	0	0	466	0	0	56	0	0	0	65	0	0	0	0	0	50	73	0	0	0
ASV209	29	51	0	0	0	20	0	0	95	0	0	0	21	0	0	0	56	91	34	42	66	95	76	79	35	0	0	0	0	0	18	0	0	0	35	0	36	0	0	0	0	0	0	0	72	44	0	0	0
ASV210	85	0	0	0	0	0	0	0	0	0	0	0	0	0	0	0	0	0	0	0	359	419	611	471	51	0	0	0	0	0	0	0	0	0	0	0	0	0	0	0	26	0	0	0	0	0	0	0	0
ASV211	0	19	0	0	0	0	0	0	132	0	0	0	0	0	0	0	211	61	14	13	44	145	189	225	47	0	5	0	0	0	0	0	0	0	0	0	72	0	0	0	13	0	14	0	60	6	0	0	0
ASV212	6	23	0	0	9	15	0	0	97	0	4	0	18	0	0	0	79	48	0	13	19	65	104	114	0	0	0	0	5	0	10	0	0	0	8	0	47	0	26	8	0	0	13	0	19	32	0	8	0
ASV213	0	18	0	0	0	15	0	0	197	0	0	0	15	8	0	0	161	46	0	11	33	80	93	75	34	0	0	0	38	0	12	0	0	18	69	0	133	11	16	15	0	0	17	0	55	28	0	0	0
ASV214	236	0	0	96	0	0	0	0	0	0	0	0	0	0	0	0	0	113	0	0	282	269	225	187	37	201	81	0	0	0	0	0	0	0	0	0	0	0	72	0	133	0	0	0	0	0	0	0	0
ASV215	0	9	0	0	0	7	0	0	162	7	0	5	11	3	0	0	222	30	3	7	8	87	75	154	16	0	0	0	59	6	10	0	0	4	38	3	57	0	14	0	5	0	0	0	30	29	0	5	0
ASV216	7	43	0	5	0	0	0	0	136	5	0	11	12	0	0	0	154	108	13	28	54	103	103	146	39	0	0	0	37	5	8	0	0	0	0	0	24	0	0	18	24	0	12	0	84	17	0	0	0
ASV217	0	0	31	0	0	50	0	0	0	28	0	20	0	0	0	0	0	0	0	0	0	0	0	0	0	45	88	99	459	0	0	0	0	0	88	0	0	0	39	86	29	0	22	0	218	57	0	0	43
ASV218	0	0	94	0	0	73	0	0	0	0	0	0	0	0	0	0	0	0	0	0	77	160	523	214	51	0	0	0	0	0	0	0	0	0	0	0	0	0	0	0	0	0	0	0	77	0	0	0	0
ASV219	0	0	0	0	0	7	0	0	219	9	0	4	0	0	0	0	203	23	0	0	14	62	59	106	24	0	0	0	0	0	0	0	0	0	0	0	102	0	0	0	14	0	0	0	22	11	0	0	0
ASV220	0	0	0	0	0	0	0	0	0	0	0	0	0	0	97	0	0	0	0	0	0	0	0	0	0	0	134	0	163	0	0	0	0	0	0	0	0	0	0	151	0	0	0	0	573	0	0	0	0
ASV221	0	0	0	0	9	0	0	0	113	0	0	0	40	0	0	0	88	0	0	0	0	0	0	37	0	0	0	0	55	0	0	0	0	0	111	0	63	0	42	0	0	0	0	0	57	129	0	0	0
ASV222	94	0	0	74	0	0	0	0	0	0	0	0	0	0	0	0	0	108	0	0	86	0	0	0	0	0	0	0	0	0	0	0	0	0	0	0	0	0	0	188	166	0	0	0	109	0	0	0	0
ASV223	0	10	0	0	0	11	0	0	136	0	0	0	0	0	0	0	141	37	5	6	14	114	77	112	29	0	0	0	0	0	6	0	0	0	0	0	39	0	0	0	0	0	0	0	61	17	0	0	0
ASV224	4	5	0	0	0	0	0	0	6	0	9	0	50	0	2	0	19	0	5	0	7	0	24	20	0	0	0	0	0	0	0	12	0	65	452	48	92	17	225	0	0	0	19	0	0	164	5	0	0
ASV225	83	0	0	58	0	0	0	0	0	0	0	0	0	0	0	0	0	60	98	0	33	0	38	0	0	57	61	0	0	0	0	0	0	0	0	0	0	0	76	53	100	0	0	0	104	0	0	0	0
ASV226	0	0	0	0	0	30	0	0	0	0	0	0	41	0	0	0	0	0	0	0	0	0	0	0	0	0	0	0	0	0	0	0	12	56	618	24	118	29	96	0	0	0	0	0	0	150	0	0	0
ASV227	142	9	8	5	0	17	0	0	0	0	8	0	0	0	0	0	9	41	34	0	54	44	29	14	5	23	13	0	0	4	0	271	0	0	15	0	0	0	18	0	0	0	12	0	0	48	39	0	0
ASV228	203	0	0	0	0	0	0	0	0	0	0	0	0	0	0	0	0	42	39	0	227	346	603	248	28	0	0	0	0	0	0	0	0	0	0	0	0	0	0	0	0	0	0	0	0	0	0	0	0
ASV229	0	8	0	11	0	0	0	0	84	0	0	0	0	0	0	0	25	48	0	0	0	62	39	25	0	0	0	7	8	0	6	11	0	0	173	0	86	15	55	0	0	0	0	0	43	115	0	0	0
ASV230	8	20	12	0	0	17	0	0	72	15	0	11	34	0	0	0	85	87	14	8	13	21	43	56	16	0	0	0	0	0	10	10	0	0	45	0	0	0	56	25	26	0	10	0	79	68	0	11	0
ASV231	6	9	16	5	0	0	0	0	19	0	0	0	11	0	0	0	11	31	5	6	111	134	362	206	60	0	0	0	10	4	17	0	0	0	0	0	0	0	5	4	5	0	0	0	114	18	0	0	0
ASV232	0	0	121	0	0	166	0	0	2	0	18	0	62	6	0	0	13	0	3	0	0	11	0	0	0	0	11	0	0	0	0	44	10	38	221	5	8	8	116	0	0	0	19	0	0	97	6	0	0
ASV233	0	0	39	0	0	0	0	0	0	0	0	0	41	0	39	0	0	0	0	0	16	28	0	0	0	141	294	146	134	0	0	14	0	0	0	0	0	0	0	73	25	0	0	0	62	0	31	0	40
ASV234	0	0	162	0	0	239	10	0	0	0	0	0	58	24	6	0	0	0	0	0	0	0	0	0	0	0	3	0	0	0	0	0	0	0	0	0	0	0	39	0	0	0	15	0	0	45	0	0	0
ASV235	0	0	16	9	0	31	0	0	292	0	0	4	6	0	0	0	187	73	0	0	0	11	5	0	15	4	5	0	25	0	0	0	0	0	0	0	62	0	0	0	36	0	0	0	34	0	6	4	3
ASV236	0	10	0	5	0	8	0	0	104	0	0	0	0	0	9	0	96	31	9	4	24	32	37	49	14	0	5	0	0	0	0	0	0	0	96	0	116	0	33	8	0	0	11	0	13	62	0	0	0
ASV237	15	28	0	0	0	0	0	0	189	0	0	0	15	0	0	0	147	75	0	0	33	97	90	141	47	0	0	0	0	0	0	0	0	0	0	0	33	0	14	0	0	0	0	0	63	30	0	0	0
ASV238	0	0	0	0	0	42	0	0	17	13	6	0	23	0	0	0	10	27	0	0	77	140	138	65	28	0	0	0	15	0	0	0	0	0	0	0	0	0	19	0	0	0	7	0	160	36	0	0	0
ASV239	6	39	0	7	0	0	0	3	199	0	0	0	0	0	0	0	136	66	11	14	32	70	110	110	48	0	0	0	0	9	4	0	0	4	31	0	34	0	0	10	8	0	9	0	44	30	0	0	0
ASV240	0	0	0	0	0	0	0	0	0	0	0	0	0	0	0	0	0	71	0	0	0	0	0	0	0	242	124	131	127	0	0	0	0	0	115	0	0	0	60	156	86	0	0	0	0	66	0	66	0
ASV241	0	0	0	0	0	0	0	0	183	0	0	0	0	0	0	0	325	56	0	0	25	134	129	136	35	0	0	0	0	0	0	0	0	0	0	0	0	0	0	0	0	0	0	0	78	0	0	0	0
ASV242	0	14	0	0	0	7	0	0	131	7	0	0	8	0	0	0	119	15	5	0	0	9	26	28	9	0	0	0	0	5	6	0	0	0	25	0	27	0	9	0	0	0	0	0	46	53	0	0	0
ASV243	0	0	0	0	0	0	0	0	82	0	12	0	0	0	25	0	0	0	0	0	0	47	60	57	0	0	0	0	0	0	0	12	0	61	377	27	72	30	42	0	0	0	0	0	65	82	0	0	0
ASV244	0	0	4	0	0	0	0	0	146	0	0	6	0	0	0	2	127	11	0	0	16	7	124	34	33	0	0	0	0	6	4	0	0	13	53	0	97	0	0	2	0	0	0	0	0	14	0	0	0
ASV245	0	13	0	0	8	0	0	0	93	0	0	0	0	0	0	0	100	30	0	10	10	70	78	102	15	0	0	0	0	5	6	0	0	0	0	0	26	0	0	0	0	0	0	0	17	6	0	0	0
ASV246	0	0	0	0	0	0	0	0	0	59	0	0	39	0	0	0	0	0	0	0	0	0	0	0	0	0	124	192	111	0	0	0	0	0	0	0	0	0	0	0	0	0	0	0	0	0	0	146	0
ASV247	0	0	0	0	0	0	0	0	146	0	0	0	0	0	0	0	0	106	0	0	0	55	78	72	0	0	0	0	0	0	0	0	0	0	0	0	0	0	0	0	0	0	0	0	0	0	0	0	0
ASV248	48	0	0	33	0	42	0	0	0	0	0	0	0	0	0	0	0	75	52	0	0	0	0	0	0	0	71	0	0	0	0	0	0	0	0	0	0	0	58	59	108	0	0	0	0	0	0	0	0
ASV249	0	0	0	0	0	0	0	0	243	0	0	0	0	0	0	0	339	0	0	0	0	0	0	103	0	0	0	0	37	0	0	0	0	0	0	0	0	0	0	0	0	0	0	0	128	0	0	0	0
ASV250	0	12	0	0	0	0	0	0	74	0	0	0	14	0	0	0	105	22	0	0	49	88	61	92	28	0	0	0	0	0	0	0	0	24	131	10	10	0	11	0	0	0	0	0	227	50	0	0	0
ASV251	13	44	0	8	0	9	0	0	101	0	0	0	0	0	0	0	136	69	26	37	48	97	73	96	24	0	0	0	0	0	0	7	0	0	9	0	0	0	5	14	12	0	0	0	105	14	0	0	0
ASV252	0	0	0	0	0	0	0	0	109	0	0	0	0	13	0	0	146	0	0	26	0	84	97	58	0	0	0	0	0	0	0	0	0	20	43	0	167	0	0	0	0	0	0	8	33	0	0	0	0
ASV253	19	67	0	4	0	13	0	0	51	2	0	8	0	0	0	2	32	99	18	24	51	160	156	214	40	0	0	0	11	0	4	10	0	0	7	0	4	0	0	0	21	2	7	0	11	0	0	0	0
ASV254	22	12	0	7	0	13	0	0	0	16	4	8	25	2	0	0	13	33	9	9	0	33	102	20	0	0	4	0	0	0	0	7	4	4	54	0	22	0	99	0	27	0	18	0	0	114	0	14	8
ASV255	7	8	0	0	0	6	0	0	97	0	0	0	0	0	0	0	112	36	13	17	17	53	82	67	23	0	0	0	0	0	0	0	0	0	24	0	90	0	10	0	0	0	0	0	32	25	0	0	0
ASV256	0	0	157	0	0	150	0	0	0	0	0	0	38	15	0	0	0	0	0	0	0	0	0	0	0	55	16	7	0	0	0	15	0	0	67	10	16	0	69	0	0	0	14	0	0	91	0	0	0
ASV257	0	0	0	0	0	0	0	10	127	0	0	20	23	0	0	0	73	0	0	0	35	38	25	37	0	0	16	39	0	12	0	0	0	12	123	0	65	0	17	55	23	0	0	0	32	24	0	0	0
ASV258	80	8	0	0	0	0	0	0	0	0	0	0	0	0	0	0	0	20	19	0	167	280	386	156	26	74	12	0	4	0	0	0	0	0	0	0	0	0	0	0	0	0	0	0	0	0	0	0	0
ASV259	0	53	0	11	0	0	0	0	91	0	0	0	0	0	0	5	74	70	0	19	42	72	105	89	14	0	0	0	22	0	0	0	0	0	0	0	16	0	0	0	0	0	0	0	65	0	0	0	0
ASV260	0	0	31	0	0	31	0	0	0	0	0	0	29	0	0	0	24	0	0	0	0	0	0	0	3	0	0	0	0	0	0	17	4	0	42	0	0	0	40	0	11	0	20	0	13	37	0	0	0
ASV261	0	8	0	4	0	8	0	0	196	4	0	3	12	0	0	0	175	25	0	8	23	35	52	48	13	0	0	0	0	7	0	0	0	0	8	0	20	0	0	5	3	0	0	0	0	0	0	0	0
ASV262	0	27	44	7	0	71	16	0	0	0	0	11	11	0	0	0	0	177	2	17	12	0	0	0	0	0	0	0	0	0	0	0	0	0	0	0	9	0	23	2	9	0	10	0	0	21	0	0	0
ASV263	0	12	0	0	0	12	0	0	88	0	0	8	0	0	0	0	78	28	0	0	0	22	62	36	12	0	0	0	0	0	0	0	0	0	74	0	52	0	0	9	0	0	0	0	25	49	0	0	0
ASV264	0	11	0	3	0	3	0	0	96	0	0	0	0	0	0	0	144	21	9	6	19	100	119	156	0	0	0	0	0	5	0	0	0	0	0	0	89	0	0	0	2	0	7	0	0	6	0	0	0
ASV265	0	4	2	5	2	15	0	0	61	0	0	0	3	0	0	0	49	19	0	4	20	34	74	59	24	0	0	0	0	0	0	0	0	0	3	0	37	0	0	0	0	0	2	0	3	8	0	0	0
ASV266	0	0	21	0	0	28	0	0	387	0	0	0	4	4	0	0	160	0	0	0	0	0	0	0	0	0	0	2	66	0	0	0	0	0	0	0	2	0	4	0	0	0	3	0	0	4	0	0	0
ASV267	0	0	14	3	0	22	0	0	0	0	0	0	2	3	0	0	0	0	0	0	0	0	0	0	0	558	196	23	0	0	0	0	0	0	0	0	0	0	2	0	0	0	2	0	137	0	28	0	2
ASV268	8	20	0	0	0	0	0	0	105	0	0	0	0	0	0	0	104	34	0	9	18	35	80	103	19	0	0	0	0	0	0	0	0	0	0	0	44	0	0	0	0	0	4	0	42	0	2	0	0
ASV269	0	47	0	17	0	20	0	0	11	10	0	26	0	0	0	0	13	110	18	32	13	56	70	81	23	0	0	0	0	0	0	0	0	0	14	0	0	0	15	41	56	0	0	0	14	0	0	19	0
ASV270	0	0	34	0	0	26	0	0	22	0	0	0	0	0	17	0	22	0	0	0	0	0	0	0	0	23	97	129	0	0	0	0	0	0	154	0	0	0	27	0	0	0	0	0	17	34	12	0	58
ASV271	14	16	0	0	0	0	0	0	79	0	0	0	0	0	0	0	54	43	13	13	21	36	68	70	0	0	0	0	0	0	10	0	0	0	22	0	0	0	12	0	0	0	0	0	20	27	0	0	0
ASV272	0	15	0	0	0	0	0	0	139	0	0	0	0	0	0	0	130	45	0	0	25	54	32	52	29	0	0	0	0	10	0	0	0	0	0	0	15	0	17	0	0	0	0	0	0	17	0	0	0
ASV273	0	13	0	0	0	0	0	0	140	0	0	0	0	0	0	0	105	56	18	7	20	30	49	66	33	0	0	0	16	8	0	0	0	0	0	0	12	0	0	17	12	0	0	0	58	12	0	6	0
ASV274	0	16	0	3	2	0	0	4	158	2	0	0	0	0	0	0	149	25	3	3	23	78	164	101	25	0	0	0	0	0	3	0	0	0	8	0	10	0	0	2	0	0	4	0	12	6	0	0	0
ASV275	0	16	27	0	0	0	0	0	77	0	0	4	4	0	0	0	41	32	0	12	0	58	99	83	14	0	0	0	0	5	0	0	0	0	0	0	60	0	0	0	7	0	0	0	0	11	0	0	0
ASV276	0	0	148	0	0	233	0	0	0	0	0	0	61	25	0	0	0	0	0	0	0	0	0	0	0	0	0	0	0	0	0	6	0	0	12	0	0	0	35	0	0	0	10	0	0	53	0	0	0
ASV277	25	0	0	0	0	0	0	0	0	0	30	0	0	0	0	0	0	0	0	0	82	48	95	52	0	0	0	0	0	0	0	280	0	0	50	0	27	0	61	0	0	0	0	0	0	83	0	0	0
ASV278	0	0	0	0	0	0	0	0	121	0	0	0	0	0	0	0	123	50	14	0	21	36	74	55	28	0	0	0	77	5	16	0	2	6	0	0	0	0	0	0	0	0	0	0	0	16	0	0	0
ASV279	0	10	0	0	0	0	0	0	131	0	0	0	8	0	0	0	141	34	0	0	25	53	64	55	29	0	0	0	8	0	0	0	0	0	0	0	20	0	0	0	8	0	0	0	10	0	0	8	0
ASV280	0	0	0	0	0	0	0	0	143	0	0	0	0	0	0	0	193	0	0	0	0	29	31	32	0	0	0	0	0	0	0	0	0	0	26	0	45	0	0	0	0	0	0	0	0	0	0	0	0
ASV281	0	0	0	0	0	0	0	0	131	5	3	7	0	0	0	0	53	9	3	8	13	32	45	37	15	0	0	0	0	5	3	0	0	0	20	0	110	0	0	0	0	0	5	0	11	0	0	0	2
ASV282	0	0	83	0	0	74	0	0	0	0	0	0	37	0	0	0	0	0	0	0	0	56	0	0	0	40	86	46	0	0	0	0	0	0	0	0	0	0	0	0	0	0	0	0	0	43	34	0	42
ASV283	0	38	0	0	0	0	0	0	40	0	0	0	0	0	0	0	97	53	0	21	29	13	44	28	0	0	0	0	0	0	0	0	0	0	0	0	34	0	0	0	10	0	0	0	0	0	0	0	0
ASV284	0	0	0	0	0	0	0	0	139	0	0	0	0	0	0	0	89	0	0	0	0	34	46	70	0	0	0	0	0	0	0	0	0	0	0	0	0	0	0	0	0	0	0	0	0	0	0	0	0
ASV285	0	26	0	0	0	0	0	0	91	0	0	0	0	0	0	0	128	52	0	0	0	50	81	62	0	0	0	0	0	0	0	0	0	0	0	0	0	0	0	0	0	0	0	0	0	0	0	0	0
ASV286	0	0	0	0	0	0	0	0	41	0	0	0	5	0	0	0	69	17	0	0	15	39	45	47	28	0	0	0	5	0	6	0	0	0	0	0	41	0	0	0	0	0	0	0	23	0	0	10	0
ASV287	0	19	0	0	0	0	0	0	53	6	0	11	7	0	0	0	88	28	0	12	21	61	37	33	11	0	0	0	17	0	0	0	0	0	13	0	47	0	0	0	0	0	0	0	14	10	0	0	0
ASV288	0	0	0	0	0	0	0	0	0	0	18	0	18	0	0	0	0	48	0	0	0	0	0	0	0	0	49	49	0	0	0	0	0	0	141	0	0	0	58	42	0	0	0	0	45	58	0	0	0
ASV289	0	0	0	0	0	0	0	0	120	0	0	0	0	0	0	0	120	28	0	0	24	33	61	31	15	0	0	0	0	0	0	0	0	0	18	0	74	0	0	0	0	0	0	0	42	17	0	0	0
ASV290	0	0	0	5	0	0	0	0	125	6	0	3	0	0	0	0	79	41	0	0	18	42	70	74	16	0	0	0	0	0	0	0	0	0	0	0	15	0	0	0	15	0	0	0	0	15	0	0	0
ASV291	0	8	0	0	0	11	0	0	179	2	0	0	9	5	0	0	82	12	0	9	19	20	29	97	24	0	0	0	0	0	0	0	0	0	45	6	36	9	0	0	0	0	0	0	0	0	3	4	0
ASV292	0	37	0	0	0	0	0	0	104	0	0	0	0	0	0	0	73	44	0	0	0	75	87	74	0	0	0	0	0	0	0	0	0	0	43	0	0	0	0	0	0	0	0	0	45	0	0	0	0
ASV293	40	40	0	34	0	0	0	0	0	0	0	0	0	0	0	0	40	71	30	0	0	0	0	34	0	0	0	0	0	0	0	0	0	0	25	0	0	0	30	114	102	0	0	0	0	0	0	0	0
ASV294	0	0	0	0	0	0	0	0	82	0	0	0	0	0	0	0	51	0	0	0	25	74	74	64	15	0	0	0	0	0	0	0	0	58	115	20	0	18	0	0	0	0	0	0	55	36	0	0	0
ASV295	0	0	0	0	0	0	0	0	29	0	0	0	0	0	0	0	64	0	0	0	0	67	54	24	0	0	0	0	62	0	0	0	0	0	62	0	53	0	0	50	14	0	0	0	100	21	0	0	0
ASV296	44	0	0	0	0	9	0	0	0	0	19	0	0	0	0	0	0	68	26	14	89	177	158	71	0	0	0	0	0	0	0	76	0	0	0	0	0	0	16	0	0	0	0	0	0	13	0	0	0
ASV297	0	29	0	0	0	21	0	0	81	0	0	0	0	0	0	0	118	38	17	0	43	72	52	77	26	0	0	0	0	0	0	0	0	0	0	0	0	0	14	0	0	0	0	0	20	30	0	0	0
ASV298	19	14	0	0	0	0	0	0	128	0	0	0	0	0	0	0	59	69	9	24	11	29	51	61	18	0	0	0	7	0	7	0	0	0	10	0	42	0	0	0	12	0	8	0	0	0	0	0	0
ASV299	0	0	0	0	0	0	0	0	181	0	0	0	0	5	0	0	318	0	0	0	0	21	63	29	0	0	0	0	3	0	0	0	0	0	0	0	0	0	0	0	0	0	0	0	0	0	0	0	0
ASV300	0	0	0	0	0	37	0	0	9	0	0	0	0	5	0	0	28	0	0	0	0	0	0	0	0	0	0	0	0	0	0	0	0	0	0	0	0	0	0	0	0	0	0	0	0	0	0	0	0
ASV301	0	37	0	0	0	0	0	0	97	0	0	0	0	0	0	0	107	57	18	20	29	64	57	82	0	0	0	0	0	0	0	0	0	0	14	0	0	0	0	0	0	0	0	0	23	0	0	0	0
ASV302	75	0	0	0	0	0	0	0	0	0	0	0	0	0	0	0	0	16	15	0	166	272	212	107	17	0	0	0	0	0	0	0	0	0	0	0	0	0	0	0	0	0	0	0	0	0	0	0	0
ASV303	2	2	0	0	2	0	0	0	93	4	0	2	14	0	0	0	87	0	7	5	10	43	45	57	15	0	0	0	19	0	4	0	0	0	3	0	29	0	0	0	0	0	0	0	29	11	0	0	0
ASV304	0	0	0	0	0	24	0	0	22	0	0	0	0	0	0	0	44	0	0	0	31	0	0	114	0	0	0	0	0	0	0	13	0	0	14	0	0	0	51	0	17	0	0	0	12	0	0	0	0
ASV305	0	0	0	0	0	33	0	0	60	7	0	10	0	0	0	0	148	24	0	0	39	22	9	32	0	26	0	0	0	0	0	0	0	0	0	0	13	0	6	71	0	0	0	0	23	0	0	0	0
ASV306	0	0	78	0	0	73	5	0	0	0	0	0	0	4	4	0	0	0	0	0	0	0	0	0	0	0	0	0	0	0	0	0	0	0	0	0	0	0	6	0	0	0	11	0	0	36	0	0	0
ASV307	0	9	8	0	0	0	0	0	84	0	0	3	0	0	0	0	96	26	5	5	5	63	100	122	12	0	0	0	3	0	2	0	0	2	0	0	10	0	3	0	0	0	2	0	31	4	0	0	0
ASV308	6	0	33	0	5	44	0	0	0	16	0	3	48	0	0	0	0	25	0	0	0	0	22	76	0	0	0	0	0	0	0	0	0	0	0	0	12	0	10	0	14	0	0	0	40	9	0	0	0
ASV309	221	0	0	0	0	0	0	0	36	0	0	0	0	0	0	0	0	44	85	0	189	0	0	0	0	0	0	0	0	0	0	78	0	0	0	0	0	0	0	0	0	0	0	0	0	0	0	0	0
ASV310	8	14	0	0	0	16	0	0	30	0	5	0	6	0	0	0	55	19	0	6	13	20	35	27	12	0	0	0	7	0	0	0	0	0	81	0	36	0	14	0	0	0	0	0	0	36	0	0	0
ASV311	8	12	0	5	0	16	0	0	0	0	0	3	0	0	0	0	36	27	0	9	40	67	150	118	13	0	0	0	0	0	0	22	0	0	14	0	0	0	19	6	24	6	0	0	0	17	0	0	0
ASV312	0	0	0	0	0	0	0	0	301	0	0	0	0	4	0	0	124	0	0	0	0	0	0	0	0	0	0	0	0	0	0	0	0	0	0	0	0	0	0	0	0	0	0	0	0	0	0	0	0
ASV313	0	0	0	0	0	9	0	0	38	0	0	0	8	0	0	0	50	13	0	0	11	0	17	0	6	0	0	0	9	0	0	0	0	0	36	0	20	0	7	7	0	0	0	0	0	30	0	0	0
ASV314	0	0	0	0	0	0	0	0	25	0	0	0	0	0	0	0	25	46	0	0	0	45	38	36	0	0	0	0	0	0	0	0	0	0	0	0	0	0	0	0	0	0	0	0	29	25	0	0	0
ASV315	0	0	0	0	0	0	0	0	0	0	0	0	0	0	0	0	0	0	0	0	0	0	0	0	0	124	292	0	0	0	0	0	0	0	0	0	0	0	0	0	0	0	0	0	218	0	72	0	0
ASV316	79	0	0	0	0	0	0	0	0	0	13	0	0	0	0	0	0	16	0	0	25	34	12	0	0	0	0	0	0	0	0	161	0	0	33	0	0	0	24	0	0	0	0	0	0	12	0	0	0
ASV317	0	19	0	0	0	0	0	0	93	0	0	0	8	0	0	0	89	18	0	0	0	36	68	60	15	0	0	0	0	0	0	0	0	0	0	0	30	0	11	0	0	0	0	0	0	24	0	0	0
ASV318	0	0	0	0	0	0	0	0	83	0	0	0	0	0	0	0	32	0	0	0	0	13	32	75	26	0	0	0	0	10	0	0	0	0	0	0	18	0	0	0	0	0	0	0	0	0	0	0	0
ASV319	0	0	0	0	0	0	0	0	0	0	0	0	0	0	0	0	0	19	0	0	21	35	27	39	19	0	0	0	0	0	0	0	0	0	0	0	38	0	0	0	0	0	0	0	41	0	0	0	0
ASV320	0	0	0	0	0	0	0	0	84	0	0	0	0	0	0	0	106	32	0	0	0	68	126	124	0	0	0	0	0	0	0	0	0	0	0	0	0	0	0	0	0	0	0	0	0	20	0	0	0
ASV321	0	0	70	0	0	52	0	0	0	0	7	0	24	0	0	0	0	0	0	0	11	0	0	0	0	0	0	0	0	0	0	23	0	10	53	8	22	0	58	14	10	0	18	0	0	105	0	0	0
ASV322	0	16	0	0	4	7	0	0	101	0	0	0	0	0	3	0	91	45	0	17	0	66	37	42	14	0	0	0	0	0	0	0	0	0	22	0	24	0	0	13	0	2	0	0	30	0	0	0	0
ASV323	0	0	0	0	0	0	0	0	220	0	0	0	0	0	0	0	215	0	0	0	5	9	18	18	2	0	0	0	0	0	0	0	0	0	0	0	0	0	0	0	0	0	0	0	0	0	0	0	0
ASV324	0	0	29	14	0	52	0	0	0	0	0	0	0	0	0	0	0	0	0	0	0	27	0	20	0	21	0	0	0	0	0	18	0	0	50	0	0	0	51	0	0	0	0	0	21	37	0	0	0
ASV325	370	0	0	12	0	14	0	0	0	0	0	0	14	0	0	0	0	43	71	3	27	0	0	0	0	0	0	12	0	0	0	0	0	0	0	0	0	0	0	23	0	0	0	0	5	14	0	0	0
ASV326	0	0	0	0	0	0	0	0	118	0	0	0	0	0	0	0	96	0	0	0	0	42	58	0	0	0	0	0	0	0	0	0	0	0	0	0	81	0	0	0	0	0	0	0	0	0	0	0	0
ASV327	0	29	0	10	0	0	0	0	13	9	0	0	0	0	0	0	18	69	12	0	0	0	0	0	0	0	0	0	0	0	0	8	0	0	20	0	0	0	13	24	11	8	0	0	67	17	0	0	0
ASV328	171	0	0	0	0	0	0	0	0	0	0	0	0	0	0	0	0	77	67	0	76	51	0	0	0	0	0	0	9	0	0	57	0	0	0	0	2	0	0	0	0	0	0	0	0	0	0	0	0
ASV329	0	0	0	0	0	0	0	0	91	0	0	0	0	0	0	0	84	0	0	0	0	54	55	56	0	0	0	0	0	0	0	0	0	0	60	0	64	0	0	0	0	0	0	0	76	0	0	0	0
ASV330	0	0	0	0	0	0	0	0	0	0	0	0	0	0	0	0	0	0	0	0	0	0	0	0	0	0	0	86	0	0	0	0	0	0	264	0	0	0	0	0	0	0	0	0	0	46	0	0	0
ASV331	0	0	0	0	0	0	0	0	0	0	0	0	0	0	0	0	0	0	0	0	0	0	0	0	0	0	0	39	13	0	0	0	0	0	0	0	0	0	0	0	0	0	0	0	107	0	0	0	0
ASV332	4	0	0	0	0	0	0	0	24	0	0	0	9	0	0	0	30	14	3	6	10	28	36	61	8	0	0	0	0	6	0	0	0	0	4	0	14	0	0	0	3	0	0	0	0	0	0	0	0
ASV333	174	41	0	4	0	0	0	0	0	0	0	0	0	0	0	0	0	155	52	0	103	11	46	11	0	9	0	0	0	0	0	0	0	0	0	0	0	0	0	0	3	0	0	0	0	5	0	0	0
ASV334	0	0	0	0	0	0	0	0	0	58	0	0	63	0	0	0	0	80	0	0	0	0	116	79	0	0	0	0	0	0	0	0	0	0	0	0	0	0	0	0	50	0	0	0	0	0	0	0	0
ASV335	0	0	0	0	0	0	0	0	183	0	0	0	0	0	0	0	221	4	0	0	6	0	2	7	4	5	0	0	0	0	0	0	0	0	0	0	0	0	0	0	0	0	4	0	0	0	0	0	0
ASV336	103	29	0	51	0	22	0	0	0	0	0	0	0	0	0	0	0	35	19	3	20	16	49	15	0	58	17	0	0	0	0	0	0	0	0	0	0	0	41	37	74	0	0	0	10	7	0	0	0
ASV337	5	0	0	0	0	0	0	0	85	0	0	0	0	0	0	3	132	0	0	3	4	41	32	43	3	0	0	0	0	0	4	0	0	0	0	0	22	0	0	4	2	0	6	0	20	8	0	0	0
ASV338	10	0	14	0	0	0	0	0	0	0	0	0	16	24	0	0	0	0	0	0	362	39	37	0	0	0	0	0	0	0	0	5	0	0	0	0	0	0	0	0	0	0	0	0	6	10	0	0	0
ASV339	0	0	0	0	0	0	0	0	55	0	0	0	0	0	0	0	39	7	7	5	0	15	29	7	0	0	0	0	0	0	0	0	0	0	16	0	38	0	0	0	4	0	0	0	35	13	0	0	0
ASV340	0	0	0	0	0	0	0	0	0	0	0	0	0	0	0	0	0	0	0	0	0	0	0	0	0	0	0	0	0	0	0	0	0	0	0	0	0	0	0	0	0	0	0	0	374	87	0	0	0
ASV341	0	0	0	0	0	0	0	0	0	0	0	0	20	0	0	0	0	0	0	0	80	82	202	67	0	0	0	0	0	0	0	0	0	0	0	0	0	0	0	0	0	0	0	0	40	0	0	0	0
ASV342	0	0	4	0	0	9	0	0	73	0	0	4	0	9	0	0	80	0	0	0	0	0	0	0	0	3	29	0	0	0	0	26	0	0	6	0	33	0	0	23	0	0	0	0	0	4	0	0	0
ASV343	0	0	0	0	0	0	0	0	0	0	0	0	0	0	0	0	0	0	0	0	0	0	0	0	0	0	0	201	85	0	0	0	0	0	0	0	0	0	0	0	0	0	0	0	0	0	0	98	0
ASV344	0	0	0	0	0	13	0	0	0	0	0	0	5	0	0	0	0	44	0	8	10	47	141	55	0	8	0	12	0	0	0	0	0	0	0	0	0	0	16	10	0	0	0	0	13	14	0	0	0
ASV345	320	0	0	0	0	0	0	0	0	0	0	3	0	0	0	0	0	32	71	0	0	0	0	0	0	4	0	9	6	0	0	0	0	0	0	0	0	0	0	0	0	0	0	0	5	0	0	0	0
ASV346	0	19	0	0	0	0	0	0	0	0	0	0	0	0	0	0	0	49	33	0	23	36	17	0	0	0	0	0	0	0	0	0	0	0	30	0	0	0	0	36	47	0	0	0	57	0	0	0	0
ASV347	10	18	0	0	0	0	0	0	0	0	6	0	0	0	0	0	0	48	22	15	19	20	19	38	6	0	4	0	46	0	0	8	0	0	39	0	0	0	9	16	12	0	0	0	0	8	0	0	0
ASV348	0	10	0	0	0	0	0	0	23	0	0	0	0	0	0	0	50	27	0	0	26	20	35	46	9	0	0	0	21	0	0	0	0	0	17	0	47	0	0	0	0	0	0	0	22	0	0	0	0
ASV349	0	3	4	2	0	0	0	0	27	0	0	0	2	0	0	0	48	15	0	3	0	23	53	28	7	0	0	0	0	0	3	0	0	0	0	0	22	0	0	0	0	0	2	0	5	7	0	0	0
ASV350	0	0	0	0	0	0	0	0	67	0	0	0	0	0	0	0	76	13	0	0	0	17	39	44	0	0	0	0	0	0	0	0	0	0	0	0	21	0	0	0	0	0	0	0	0	0	0	0	0
ASV351	0	0	0	0	0	0	0	0	0	0	0	0	0	0	0	0	101	0	0	0	0	0	52	0	0	0	0	0	0	0	0	0	0	0	134	0	0	0	0	0	0	0	0	0	0	105	0	0	0
ASV352	0	0	7	0	0	0	0	0	0	0	0	0	0	0	0	0	0	24	0	0	26	76	74	51	0	0	0	0	0	0	9	0	0	0	0	0	9	0	0	0	0	0	0	0	75	0	0	0	0
ASV353	0	0	11	7	0	0	0	0	0	0	6	0	10	8	0	0	0	0	5	0	9	0	53	29	10	3	0	0	0	0	0	33	0	0	9	0	0	0	39	0	0	0	0	0	4	51	0	0	0
ASV354	0	0	0	0	0	0	0	0	66	9	0	0	0	0	0	0	44	9	0	0	6	19	47	48	0	0	0	0	0	0	0	0	0	0	0	0	29	0	0	0	0	0	0	0	0	6	0	0	0
ASV355	58	0	0	0	0	0	0	0	0	0	13	0	0	0	0	0	0	11	0	0	16	0	21	0	0	23	0	0	0	0	0	206	0	0	11	0	0	0	23	0	0	0	0	0	0	32	0	0	0
ASV356	15	0	0	42	0	0	0	0	0	0	2	0	0	0	0	0	0	0	18	0	0	0	0	0	0	7	43	0	0	0	0	0	0	0	0	0	0	0	12	8	287	10	4	0	0	0	0	0	0
ASV357	79	5	0	0	0	5	0	0	0	0	0	0	0	0	0	0	0	0	14	0	4	0	0	0	0	0	6	0	0	0	0	0	0	0	0	0	0	0	0	29	5	5	0	0	313	5	0	0	0
ASV358	0	0	0	0	0	0	0	0	43	0	0	0	0	0	0	0	0	0	0	0	0	57	0	38	0	0	0	0	0	0	0	0	0	0	0	0	0	0	0	0	0	0	0	0	115	0	0	0	0
ASV359	0	0	0	0	0	0	0	0	0	0	0	0	0	0	0	0	0	0	0	0	58	0	0	0	0	0	0	0	0	0	0	0	0	0	0	0	0	0	0	109	92	0	0	0	122	0	0	0	0
ASV360	0	0	2	0	7	7	0	0	0	0	0	0	6	0	0	0	0	0	0	0	0	0	0	0	0	0	0	0	0	0	0	0	0	0	0	0	0	0	0	0	0	0	0	9	226	134	0	0	2
ASV361	0	8	0	0	0	0	0	0	10	0	0	0	12	0	0	0	0	17	0	0	0	26	51	23	0	0	0	0	0	0	0	0	0	18	56	8	8	14	7	0	0	0	6	0	8	16	0	0	0
ASV362	104	0	10	13	0	0	0	0	0	0	0	0	0	0	0	0	0	12	19	0	28	0	15	0	0	0	0	0	0	0	0	70	0	0	0	0	0	0	8	0	48	0	0	0	0	11	0	0	0
ASV363	0	0	33	0	0	7	0	0	44	0	0	0	7	0	0	0	49	16	0	4	11	42	12	0	0	0	0	0	0	0	0	0	0	14	8	0	0	0	39	0	0	0	10	0	0	33	0	0	0
ASV364	128	0	0	10	0	0	0	0	0	0	0	0	0	0	0	0	0	38	42	0	69	49	20	84	0	0	0	0	0	0	0	14	0	0	0	0	0	0	0	0	0	3	0	0	0	0	0	0	0
ASV365	0	0	8	0	6	14	0	0	29	0	0	0	0	0	0	0	73	16	0	0	12	37	0	44	0	0	0	0	0	0	12	0	0	0	0	0	25	0	0	0	0	0	0	0	57	0	0	0	0
ASV366	264	8	2	4	0	0	0	0	0	0	0	0	0	0	0	0	0	27	100	7	0	0	0	0	0	0	0	0	0	0	0	0	0	0	0	0	0	0	0	0	10	0	0	0	0	0	0	0	0
ASV367	204	34	0	9	0	0	0	0	0	0	0	0	0	0	0	0	0	32	115	6	0	0	0	0	5	0	0	0	0	0	0	0	0	0	0	0	0	0	0	5	0	0	0	0	0	0	0	0	0
ASV368	0	13	0	11	0	0	0	0	39	0	0	0	0	0	0	0	0	47	0	12	7	13	0	24	0	0	0	0	0	0	0	0	0	0	0	0	0	0	0	10	11	0	0	0	34	0	0	0	0
ASV369	152	7	0	0	0	0	0	0	0	0	0	0	0	0	0	0	0	0	62	5	12	0	0	0	0	6	0	29	3	0	0	0	0	0	0	0	0	0	0	22	0	6	0	0	115	6	0	0	0
ASV370	0	2	0	0	0	0	0	0	59	0	0	0	0	0	0	0	76	16	0	6	6	39	23	22	12	0	0	0	0	0	2	0	0	0	0	0	4	0	0	0	3	0	0	0	53	0	0	0	0
ASV371	61	12	0	0	0	0	0	0	0	0	20	0	0	0	0	0	0	0	0	0	0	0	0	0	0	9	0	0	0	0	0	182	0	0	13	0	0	4	12	0	0	0	0	0	0	15	0	0	0
ASV372	14	14	0	17	0	29	0	0	0	0	0	0	0	0	0	0	12	93	18	4	4	0	0	0	0	0	7	0	0	0	0	0	0	0	8	0	0	0	9	19	65	0	0	0	2	11	0	0	0
ASV373	0	0	0	0	0	0	0	0	0	0	0	0	0	0	0	0	0	0	0	0	0	0	0	0	0	0	0	0	0	0	0	0	0	0	35	0	0	0	0	0	0	0	0	0	37	0	0	0	0
ASV374	0	0	0	0	0	5	0	0	0	0	0	0	0	0	0	0	0	0	0	0	0	0	0	0	0	0	0	0	0	0	0	0	0	0	0	2	0	0	0	0	0	0	0	0	0	8	0	0	0
ASV375	2	0	0	0	0	0	0	0	48	0	0	2	9	0	0	0	56	0	0	0	3	13	23	25	9	0	0	0	0	0	5	0	0	0	0	0	23	0	0	0	0	0	0	0	16	0	0	0	0
ASV376	0	0	0	0	0	0	0	0	0	0	0	0	0	0	0	0	27	0	0	0	0	30	0	0	0	0	0	0	17	0	0	0	0	0	24	0	50	0	0	0	0	0	0	0	0	39	0	0	0
ASV377	0	0	0	0	0	0	0	0	26	0	0	0	0	0	0	0	25	30	0	0	13	45	43	19	0	0	0	0	0	0	0	0	0	0	0	0	36	0	0	0	0	0	0	0	0	0	0	0	0
ASV378	0	0	0	0	0	22	0	4	0	0	0	4	0	24	2	0	0	0	0	0	159	0	0	0	0	0	3	0	0	0	0	0	0	0	25	15	0	0	10	0	0	0	0	0	0	0	0	0	6
ASV379	0	13	0	0	0	0	0	0	53	0	0	0	0	0	0	0	45	21	0	0	15	0	36	38	0	0	0	0	0	0	0	0	0	0	0	0	13	0	0	0	0	0	0	0	57	0	0	0	0
ASV380	0	0	0	0	0	0	0	0	51	0	0	0	0	0	0	0	46	0	0	0	0	17	0	0	0	0	0	0	0	0	0	0	0	0	31	0	28	0	0	0	0	0	0	0	0	0	0	0	0
ASV381	0	0	0	0	0	0	0	0	18	0	0	0	0	0	0	0	25	0	0	0	0	0	18	38	9	0	0	0	0	5	0	0	0	0	0	0	13	0	0	0	0	0	0	0	0	4	0	0	0
ASV382	0	0	0	0	0	0	0	0	28	0	0	0	7	0	0	0	0	6	0	0	0	0	29	11	0	0	0	0	0	0	0	0	0	11	93	0	8	0	31	0	0	0	0	0	0	49	0	0	0
ASV383	0	0	0	0	0	107	0	0	0	0	0	0	0	0	0	0	0	0	0	0	0	0	0	0	0	0	0	0	0	0	0	0	0	0	0	0	0	0	0	0	0	0	0	0	0	0	0	0	0
ASV384	0	0	40	0	0	38	0	0	0	0	0	0	0	3	0	0	0	0	0	0	0	0	0	0	0	0	0	0	0	0	0	0	0	0	0	0	0	0	5	0	0	0	0	0	0	11	0	0	0
ASV385	17	7	21	0	0	4	0	0	0	0	4	0	0	0	0	0	8	0	4	7	11	41	38	26	0	0	27	0	0	0	0	37	0	0	56	0	2	0	7	0	0	0	2	0	0	3	0	0	0
ASV386	0	0	0	0	0	0	0	0	58	0	0	0	0	0	0	0	47	11	0	0	0	0	78	36	13	0	0	0	0	0	0	0	0	0	0	0	0	0	0	0	0	0	0	0	0	0	0	0	0
ASV387	0	6	0	0	0	4	0	0	29	0	0	0	0	0	0	0	17	18	0	0	0	17	34	41	0	0	0	0	0	0	0	0	0	0	0	0	8	0	0	0	0	0	0	0	4	0	0	0	0
ASV388	0	0	0	0	0	0	0	0	114	0	0	0	0	0	0	0	49	0	0	0	0	31	0	48	0	0	0	0	55	0	0	0	0	0	36	0	0	0	0	0	0	0	0	0	29	0	0	0	0
ASV389	0	0	0	0	0	0	0	0	0	0	0	0	0	0	0	0	0	16	0	0	0	33	32	25	0	0	62	0	0	0	0	0	0	0	0	0	0	0	23	52	59	0	0	0	0	0	0	0	0
ASV390	164	0	0	0	0	20	0	0	0	0	0	0	8	0	0	0	0	35	60	0	0	0	0	0	0	0	0	0	0	0	0	0	0	0	0	0	0	0	0	0	0	0	0	0	0	0	0	0	0
ASV391	0	0	0	0	0	9	0	0	3	0	0	0	5	0	0	0	0	0	0	0	0	5	0	2	0	0	0	0	0	0	0	0	0	8	66	0	98	5	0	0	0	0	2	0	0	10	0	0	0
ASV392	0	0	0	0	0	0	0	0	26	0	0	0	0	0	0	0	22	10	0	0	0	0	36	18	0	0	0	0	0	0	0	0	0	0	0	0	15	0	0	0	0	0	0	0	0	0	0	0	0
ASV393	169	0	0	0	0	0	0	0	0	0	0	0	0	0	0	0	0	10	51	0	14	0	0	7	0	2	0	0	0	0	0	0	0	0	0	0	0	0	0	0	0	0	4	0	73	12	0	0	0
ASV394	0	0	0	0	0	5	0	0	10	0	0	0	0	0	0	0	70	39	0	0	0	0	0	0	0	0	0	0	0	0	0	0	0	0	0	0	0	0	0	0	0	0	0	0	15	0	0	0	0
ASV395	0	0	0	0	0	0	0	0	4	0	0	0	4	0	0	0	66	0	0	0	0	0	0	0	0	0	0	0	0	0	0	0	0	0	90	6	10	5	0	0	0	0	0	0	0	0	0	0	0
ASV396	79	0	0	0	0	25	0	0	0	0	0	0	0	0	0	0	0	0	48	0	0	42	19	0	0	0	0	0	0	0	0	67	0	0	0	0	0	0	0	0	0	0	0	0	30	0	0	0	0
ASV397	0	0	0	0	0	0	0	0	63	0	0	0	0	0	0	0	80	0	0	0	0	0	33	101	0	0	0	0	0	0	0	0	0	0	0	0	0	0	0	0	0	0	0	0	0	0	0	0	0
ASV398	0	0	0	0	0	0	0	0	74	0	0	0	0	0	0	0	141	0	0	0	0	0	0	16	0	0	0	0	0	0	0	0	0	0	0	0	0	0	0	0	0	0	0	0	10	0	0	0	0
ASV399	0	0	3	6	0	11	0	0	0	0	0	0	9	0	0	0	14	37	0	0	0	24	0	14	0	18	0	0	0	0	0	3	0	0	7	0	0	0	11	5	0	0	0	0	0	0	0	0	0
ASV400	0	20	0	0	0	0	0	0	0	0	0	0	0	0	0	0	42	0	0	11	17	40	41	66	14	0	0	0	0	0	0	0	2	0	0	0	0	0	13	0	0	0	0	0	0	26	0	0	0
ASV401	0	0	0	0	0	0	0	0	54	0	0	0	0	0	0	0	20	20	0	0	14	34	43	0	0	0	0	0	0	0	0	0	0	0	38	0	21	0	0	0	0	0	0	0	0	0	0	0	0
ASV402	0	0	0	0	0	0	0	0	0	0	0	0	0	0	0	0	0	0	0	0	0	0	0	0	0	0	0	0	0	0	0	0	0	0	34	7	26	0	0	0	0	0	5	0	0	0	0	0	0
ASV403	0	0	0	0	0	0	0	0	94	0	0	0	0	0	0	0	0	0	0	0	8	15	37	19	0	0	0	0	0	0	0	0	0	0	21	0	69	0	0	0	0	0	0	0	0	0	0	0	0
ASV404	0	14	0	0	0	0	0	0	23	0	0	0	0	0	0	0	15	0	0	5	0	18	17	37	0	0	0	0	0	0	0	0	0	0	0	0	16	0	0	0	0	0	0	0	0	0	0	0	0
ASV405	0	0	0	0	0	0	0	0	0	0	0	0	0	0	0	0	27	0	0	0	0	0	0	0	0	0	0	0	0	0	0	0	0	0	36	0	0	0	0	144	0	0	0	0	0	0	0	34	0
ASV406	0	0	0	0	0	0	0	0	60	0	0	0	0	0	0	0	36	0	0	0	0	23	17	18	0	0	0	0	0	0	0	0	0	0	0	0	0	0	0	0	0	0	0	0	23	28	0	0	0
ASV407	0	4	0	0	0	0	0	0	38	0	0	0	8	0	0	0	32	10	0	0	0	14	15	6	0	0	0	0	0	0	0	0	0	0	13	0	11	0	0	0	0	0	0	0	0	20	0	0	0
ASV408	0	0	0	0	0	0	0	0	105	0	0	0	0	0	0	0	90	0	0	0	0	12	4	0	0	0	0	0	0	2	0	0	0	0	0	0	0	0	0	0	0	0	0	0	0	0	0	0	0
ASV409	121	0	0	0	0	0	0	0	0	0	0	0	0	0	0	0	0	25	48	0	0	0	0	0	0	0	19	0	0	0	0	0	0	0	0	0	0	0	0	0	0	0	0	0	112	0	0	0	0
ASV410	0	0	0	0	0	0	0	0	0	0	12	3	0	0	0	0	0	0	18	0	0	15	11	0	0	47	31	33	0	0	0	69	0	0	22	0	0	0	28	0	0	0	0	0	0	0	0	0	0
ASV411	0	3	0	0	0	7	0	0	23	0	0	0	0	0	0	0	24	0	0	0	14	0	23	34	16	0	0	0	0	0	0	0	0	0	0	0	13	0	0	0	0	0	0	0	0	0	0	0	0
ASV412	0	0	0	0	0	0	0	0	0	0	0	0	0	0	0	0	0	0	0	0	18	13	33	0	0	0	0	0	0	0	0	0	0	0	0	7	85	0	34	0	0	0	0	0	0	0	0	0	0
ASV413	0	0	24	0	0	24	2	0	0	0	0	0	12	5	0	0	0	0	0	0	0	0	0	0	0	0	0	0	0	0	0	0	0	0	0	0	0	0	2	0	0	0	0	0	0	25	0	0	0
ASV414	3	0	0	0	0	0	0	0	0	0	0	0	0	0	0	0	0	13	0	0	15	120	48	72	33	0	0	0	0	0	0	0	0	0	0	0	4	0	0	0	0	0	0	0	9	0	0	0	0
ASV415	0	0	11	0	0	0	0	0	0	0	0	0	0	0	3	0	0	0	0	0	0	0	0	0	0	0	0	0	0	0	0	0	0	0	0	0	0	0	0	0	0	0	2	0	0	0	0	0	0
ASV416	0	0	0	0	0	0	0	0	0	0	0	3	0	0	0	0	0	0	0	0	0	0	0	0	0	0	0	0	0	0	0	0	0	0	0	0	0	0	0	0	0	0	0	0	0	0	4	0	0
ASV417	0	0	11	0	0	0	0	0	141	0	0	0	0	0	0	0	22	0	0	0	0	0	20	16	0	0	0	0	0	0	0	0	0	0	0	0	0	0	0	0	0	0	0	0	0	0	0	0	0
ASV418	0	0	0	0	0	0	0	0	97	0	0	0	0	0	0	0	70	0	0	0	0	18	0	23	0	0	0	0	0	0	0	0	0	0	0	0	0	0	0	0	0	0	0	0	0	0	0	0	0
ASV419	0	0	0	0	0	0	0	0	0	0	0	0	0	0	0	0	14	0	0	0	0	9	9	18	0	23	35	13	22	0	0	0	0	0	18	0	0	0	0	17	0	0	0	0	8	9	0	0	0
ASV420	0	0	0	0	0	0	0	0	29	0	0	0	0	0	0	0	28	0	0	0	0	27	15	49	0	0	0	0	0	0	0	0	0	0	9	0	18	0	0	0	0	3	0	0	0	0	0	0	0
ASV421	0	7	0	0	0	0	0	0	15	0	0	0	0	0	0	0	33	13	0	4	0	28	5	15	0	0	0	0	0	0	0	0	0	0	8	0	10	0	0	0	0	0	0	0	0	0	0	0	0
ASV422	0	0	0	0	0	0	0	0	0	0	0	11	0	0	0	0	0	34	0	0	18	18	32	34	0	0	21	0	0	0	0	0	0	0	0	0	0	0	0	28	0	8	0	0	18	0	0	0	0
ASV423	53	7	0	0	0	0	0	0	0	0	13	0	0	0	0	0	0	11	13	0	31	8	11	7	0	0	0	0	0	0	0	94	0	0	13	0	0	0	12	0	0	0	0	0	0	10	0	0	0
ASV424	0	0	0	0	0	0	0	0	38	0	0	4	0	0	0	0	36	8	4	0	6	27	16	14	5	0	0	0	5	0	0	0	0	0	0	0	21	0	4	0	0	0	0	0	16	4	0	0	0
ASV425	208	8	0	8	0	0	0	0	0	0	0	0	0	0	0	0	0	11	35	6	0	0	0	0	0	0	0	0	0	0	0	0	0	0	0	0	0	0	0	0	0	0	0	0	0	3	0	0	0
ASV426	4	11	0	0	0	0	0	0	5	0	0	0	0	0	0	0	7	0	0	4	28	31	5	45	6	0	0	0	0	0	0	0	0	22	13	4	0	3	0	0	7	0	0	0	13	0	0	0	0
ASV427	16	2	0	0	0	0	0	0	0	0	0	0	0	0	0	0	0	13	17	0	0	0	0	0	0	0	0	5	0	0	0	3	0	0	0	0	0	0	37	0	0	0	4	0	180	13	0	0	0
ASV428	0	7	0	0	0	0	0	0	0	0	0	0	0	0	0	0	11	0	0	0	0	11	0	19	0	0	0	0	0	0	7	0	0	0	0	0	34	0	0	0	0	0	0	0	0	6	0	0	0
ASV429	0	0	0	0	0	0	0	0	27	0	0	0	0	0	0	0	22	4	0	0	0	5	23	21	7	0	0	0	0	0	0	0	0	0	0	0	15	0	0	0	0	0	0	0	0	0	0	0	0
ASV430	138	7	0	0	0	0	0	0	0	0	0	0	0	0	0	0	0	36	21	0	31	0	0	0	0	0	0	0	0	0	0	0	2	0	0	0	0	0	0	0	0	0	2	0	0	7	0	0	0
ASV431	7	0	0	0	0	16	0	0	0	0	0	0	19	0	0	0	0	0	0	0	0	0	0	0	0	0	0	2	0	0	0	0	0	0	0	0	0	0	6	0	0	0	0	0	0	145	0	0	0
ASV432	56	33	0	0	0	0	0	0	0	0	0	0	0	0	0	0	0	100	21	0	54	0	0	0	0	0	0	0	0	0	0	0	0	0	0	0	0	0	0	0	0	0	0	0	0	0	0	0	0
ASV433	0	0	2	0	0	4	0	0	0	0	0	0	0	0	0	0	0	0	0	0	0	0	0	0	0	0	0	0	0	0	0	0	0	0	0	0	0	0	0	0	0	0	0	0	0	0	0	0	0
ASV434	0	0	0	0	0	0	0	0	33	0	0	0	0	0	0	0	10	0	0	0	0	0	17	28	0	0	0	0	0	0	0	0	0	0	0	0	8	0	0	0	0	0	0	0	0	0	0	0	0
ASV435	143	0	0	0	0	0	0	0	0	0	4	0	0	0	0	0	0	0	62	0	0	0	0	0	0	0	28	0	0	0	0	0	0	0	0	0	0	0	0	0	4	0	0	0	0	0	0	0	0
ASV436	0	0	0	0	0	0	0	0	76	0	0	0	0	0	0	0	107	0	0	0	0	0	0	0	0	0	0	0	0	0	0	0	0	0	0	0	0	0	0	0	0	0	0	0	5	0	0	0	0
ASV437	5	0	0	0	0	0	0	0	0	0	0	0	0	0	0	0	0	3	0	0	29	59	94	43	15	2	0	0	0	0	0	4	0	0	0	0	0	0	0	0	0	0	0	0	0	6	0	0	0
ASV438	0	0	0	0	0	81	0	0	0	0	0	0	0	0	0	0	0	0	0	0	0	0	0	0	0	0	0	0	0	0	0	0	0	0	0	0	0	0	0	0	0	0	0	0	0	55	0	0	0
ASV439	0	0	0	0	0	0	0	0	10	0	0	0	0	0	0	0	7	0	0	0	0	5	24	22	0	0	0	0	0	0	0	0	0	0	0	0	0	0	5	0	0	0	0	0	0	0	0	0	0
ASV440	0	0	0	0	0	0	0	0	28	0	0	0	0	0	0	0	46	0	0	0	0	14	0	10	0	0	0	0	52	0	0	0	0	0	10	0	24	0	0	0	0	0	0	0	22	0	0	0	0
ASV441	0	0	0	0	0	0	0	0	68	0	0	0	0	0	0	0	0	0	0	0	0	0	0	53	0	0	0	0	0	0	0	0	0	0	57	0	37	0	0	0	0	0	0	0	0	0	0	0	0
ASV442	0	0	32	0	0	0	0	0	28	0	0	0	8	0	0	0	0	0	0	0	0	0	0	16	0	0	0	0	10	4	0	0	0	0	0	0	0	0	0	0	0	0	0	0	13	0	0	0	0
ASV443	91	13	0	0	0	0	0	0	0	0	0	9	0	0	0	0	0	16	14	0	0	12	0	0	0	48	26	17	0	0	0	0	0	0	0	0	0	0	0	0	0	0	0	0	0	0	0	0	0
ASV444	0	0	0	0	0	0	0	0	30	0	0	0	0	0	0	0	46	0	0	0	0	0	0	20	0	0	0	0	0	0	0	0	0	0	11	0	17	0	0	0	0	0	0	0	17	0	0	0	0
ASV445	0	0	11	0	0	8	0	0	0	0	0	0	0	0	0	0	0	3	0	0	0	0	0	0	0	0	0	0	0	0	0	0	0	0	0	0	0	0	0	0	0	0	0	0	0	0	0	0	0
ASV446	109	2	0	0	0	0	0	0	0	0	0	0	0	0	0	0	0	77	7	0	18	0	19	0	0	0	0	0	0	0	0	0	0	0	0	0	0	0	0	0	0	0	0	0	0	0	0	0	0
ASV447	0	0	0	0	0	0	0	0	0	0	0	0	0	0	0	0	0	0	0	0	18	0	54	23	4	0	0	0	0	0	0	0	0	0	0	0	0	0	0	0	0	0	0	0	0	0	0	0	0
ASV448	0	0	50	0	0	87	0	0	0	0	0	0	0	31	0	0	0	0	0	0	0	0	0	0	0	0	0	0	0	0	0	0	0	0	0	0	0	0	0	0	0	0	0	0	0	0	0	0	0
ASV449	0	0	7	15	0	0	0	0	0	0	0	0	7	13	0	0	0	0	0	0	35	0	0	0	0	0	0	0	0	0	0	0	0	0	9	0	0	0	0	15	0	2	0	0	0	10	0	0	5
ASV450	0	0	5	0	0	0	0	0	10	0	0	0	0	0	0	0	59	2	0	0	0	35	8	41	0	0	0	0	0	0	3	0	0	0	14	0	5	0	0	0	0	0	0	0	0	3	0	0	4
ASV451	0	3	0	0	0	0	0	0	24	0	0	0	0	0	0	0	34	7	0	0	3	14	11	9	11	0	0	0	22	2	0	0	0	0	4	0	13	2	0	0	0	0	0	0	0	0	0	0	0
ASV452	0	0	0	0	0	0	0	0	0	0	0	0	0	0	0	0	0	8	11	0	16	0	10	0	0	0	0	0	0	0	0	73	0	0	0	0	0	0	0	0	0	0	0	0	0	0	0	0	0
ASV453	0	0	0	6	0	0	0	0	75	0	0	0	0	0	0	0	79	2	0	0	0	24	0	0	0	0	0	0	0	0	0	0	0	0	0	0	0	0	0	0	0	0	0	0	0	0	0	0	0
ASV454	110	0	0	0	0	0	0	0	0	0	0	0	0	0	0	0	0	36	66	0	0	0	0	7	0	0	0	0	0	0	0	0	0	0	0	0	0	0	0	0	0	0	3	0	0	0	0	0	0
ASV455	0	0	13	0	0	0	0	0	0	0	0	0	0	0	0	0	0	0	11	0	28	13	16	0	0	0	0	0	0	0	0	0	0	0	0	0	0	0	0	0	0	0	0	0	30	0	0	0	0
ASV456	0	0	0	0	0	22	0	0	2	0	0	0	0	0	0	0	37	0	0	0	63	0	0	0	0	0	2	0	0	0	0	0	0	0	0	0	0	0	0	0	0	0	0	0	63	11	2	0	13
ASV457	3	0	0	0	0	3	0	0	0	0	4	0	0	0	0	0	0	0	0	0	0	0	0	0	0	0	0	0	0	0	0	59	0	2	0	0	0	0	0	0	0	0	0	0	0	0	0	0	0
ASV458	90	13	0	0	0	0	0	0	0	0	0	0	0	0	0	0	0	27	47	0	0	0	0	0	0	0	0	0	0	0	0	0	0	0	0	0	0	0	6	0	0	0	0	0	0	0	0	0	2
ASV459	0	6	0	0	0	0	0	0	17	0	0	0	0	0	0	0	30	12	0	0	0	15	30	17	0	0	8	0	0	0	0	0	0	0	0	0	0	0	0	0	0	0	0	0	17	0	0	0	0
ASV460	0	0	0	0	0	0	0	0	11	0	0	0	0	0	0	0	0	7	0	0	25	44	54	35	0	0	0	0	0	0	0	0	0	0	0	0	0	0	0	0	0	0	0	0	0	0	0	0	0
ASV461	57	0	0	0	0	2	0	0	0	0	0	4	0	0	0	0	0	26	8	0	25	0	7	33	0	0	0	8	0	0	0	0	0	0	0	0	0	0	0	0	0	0	0	0	2	0	0	0	7
ASV462	0	0	0	0	0	0	0	0	0	0	0	0	0	0	0	0	0	30	0	0	0	0	14	24	0	0	0	0	0	0	0	0	0	0	71	0	24	0	0	0	0	0	0	0	0	0	0	0	0
ASV463	52	0	0	0	0	0	0	0	0	0	0	0	0	0	0	0	0	33	0	0	75	0	0	0	0	0	0	0	0	0	0	0	0	0	0	0	0	0	0	0	0	0	0	0	0	19	0	0	0
ASV464	52	0	0	0	0	0	0	0	12	0	0	0	0	0	0	0	0	52	0	0	0	0	0	0	0	0	0	0	0	0	0	0	0	0	0	0	0	0	0	0	0	0	0	0	0	0	0	0	0
ASV465	0	0	0	0	0	0	0	0	0	0	0	0	0	0	19	0	0	0	0	0	0	0	0	0	0	0	67	23	0	0	0	0	0	0	0	0	0	0	0	21	0	0	0	0	0	0	0	0	23
ASV466	0	0	0	0	0	0	0	0	0	0	0	0	0	0	0	0	13	0	0	0	8	20	11	37	0	0	0	0	0	0	0	0	0	0	0	0	15	0	0	0	0	0	0	0	12	0	0	0	0
ASV467	0	0	18	0	0	14	0	0	0	0	0	0	0	12	0	0	0	0	0	0	61	3	0	3	0	0	0	0	0	0	0	0	0	0	0	0	0	0	0	0	0	0	0	0	0	9	0	0	0
ASV468	0	0	0	0	0	0	0	0	0	0	0	0	0	0	0	0	0	0	0	0	12	0	16	40	0	0	0	0	0	0	0	0	0	0	0	0	0	0	0	0	0	0	0	0	0	0	0	0	0
ASV469	109	0	0	0	0	0	0	0	0	0	7	0	0	0	0	0	0	24	41	0	0	6	0	0	0	5	0	14	0	0	0	0	0	0	0	0	0	0	0	0	0	0	0	0	0	0	0	0	0
ASV470	0	0	10	0	0	0	0	0	19	0	0	0	0	0	0	0	20	0	0	0	0	0	34	28	0	0	0	0	0	0	0	0	0	0	0	0	0	0	0	0	0	0	0	0	0	0	0	0	0
ASV471	0	0	0	0	0	0	0	0	0	0	0	0	0	0	0	0	0	0	0	0	0	0	21	0	0	0	0	0	0	0	0	52	0	0	63	0	0	0	37	0	0	0	0	0	0	30	0	0	0
ASV472	45	0	0	0	0	0	0	0	0	0	0	0	0	0	0	0	0	17	0	0	13	0	0	0	0	10	27	0	0	0	0	47	0	0	0	0	0	0	0	19	7	0	0	0	0	0	0	0	0
ASV473	61	0	0	0	0	17	0	0	0	0	5	0	0	0	0	0	0	45	10	0	22	0	0	0	0	0	0	5	0	0	0	19	0	0	0	0	0	0	0	0	0	0	0	0	0	0	0	0	0
ASV474	0	15	0	0	0	0	0	0	0	0	0	0	0	0	0	0	0	29	0	0	14	0	0	0	0	0	0	0	0	0	0	0	0	0	12	0	0	0	11	0	0	0	0	0	14	0	0	0	0
ASV475	0	0	0	0	0	0	0	0	0	0	0	0	0	0	0	0	0	17	0	0	0	54	0	19	19	0	0	0	0	0	0	0	0	0	0	0	0	0	0	0	0	0	0	0	52	20	0	0	0
ASV476	0	4	0	0	0	0	0	0	13	0	0	2	0	0	0	0	23	26	0	0	0	20	9	15	2	0	0	0	19	0	0	0	0	0	0	0	5	0	0	0	0	3	0	0	0	0	0	0	0
ASV477	0	0	0	0	0	0	0	0	22	0	0	0	0	0	0	0	14	0	0	0	0	36	0	66	0	0	0	0	0	0	0	0	0	0	0	0	0	0	0	0	0	0	0	0	0	0	0	0	0
ASV478	7	0	0	0	0	9	0	0	0	0	0	0	0	0	0	0	0	0	7	0	0	0	0	0	0	0	2	0	0	0	0	0	0	0	0	0	0	0	4	0	0	0	0	0	0	0	0	0	0
ASV479	0	0	15	0	0	10	0	0	0	0	0	0	0	0	0	0	0	0	0	0	0	0	0	0	0	0	10	4	0	0	0	23	0	0	9	0	0	0	16	0	0	0	0	0	0	23	0	0	0
ASV480	0	3	0	0	0	5	0	0	27	0	0	0	0	0	0	0	13	4	2	0	6	8	13	29	0	0	0	0	0	0	0	0	0	0	13	0	4	0	0	0	0	3	0	0	3	0	0	0	0
ASV481	37	5	0	0	0	0	0	0	15	0	0	0	0	0	0	0	0	0	0	0	0	28	36	27	16	0	0	0	0	0	0	0	0	0	0	0	0	0	0	0	0	0	0	0	0	0	0	0	0
ASV482	65	0	0	0	0	0	0	0	0	0	0	0	0	0	0	0	0	13	15	3	0	0	0	0	0	0	0	0	0	0	0	0	0	0	0	0	0	0	0	0	0	0	0	0	84	0	0	0	0
ASV483	38	0	12	8	0	0	0	0	0	0	0	0	0	0	0	0	0	15	0	0	20	0	0	7	0	0	28	0	0	0	0	29	0	0	0	0	0	0	0	9	8	0	0	0	0	14	0	0	0
ASV484	0	0	0	0	0	0	0	0	8	0	0	0	0	0	0	0	12	6	0	0	0	0	0	10	0	0	0	0	29	0	0	0	0	0	25	0	14	0	0	0	0	0	0	0	11	6	0	0	0
ASV485	0	0	0	0	0	0	0	0	17	0	0	0	0	0	0	0	42	0	0	5	4	9	25	7	3	0	0	0	0	0	0	0	0	0	0	0	24	0	0	0	0	0	0	0	0	0	0	0	0
ASV486	0	0	0	0	0	0	0	0	0	0	0	0	0	0	0	0	0	0	0	0	0	0	0	0	0	0	0	0	0	0	0	0	0	0	0	0	0	0	0	3	0	0	0	0	0	0	0	0	0
ASV487	0	0	38	0	0	17	0	0	0	0	0	0	21	0	0	0	0	0	0	0	0	0	0	0	0	0	0	0	0	0	0	0	0	0	0	0	0	0	11	0	0	0	0	0	0	19	0	0	0
ASV488	0	0	0	0	0	0	0	0	51	0	0	0	0	0	0	0	52	14	0	0	0	0	9	0	0	0	0	0	0	0	0	0	0	0	0	0	0	0	0	0	0	0	0	0	0	0	0	0	0
ASV489	79	0	0	0	0	0	0	0	0	0	0	5	0	0	0	0	0	19	30	0	0	0	0	0	0	0	10	0	0	0	0	0	0	0	0	0	0	0	0	27	0	0	0	0	0	0	0	0	0
ASV490	0	0	0	0	0	0	0	0	41	0	0	0	0	0	0	0	23	0	0	0	0	0	18	21	0	0	0	0	0	0	0	0	0	0	0	0	0	0	0	0	0	0	0	0	0	0	0	0	0
ASV491	0	0	0	0	0	0	0	0	28	0	0	0	0	0	0	0	23	0	0	0	0	5	0	13	0	0	0	0	12	0	0	0	0	0	15	0	16	0	0	0	0	0	0	0	0	0	0	0	0
ASV492	0	0	0	0	0	0	0	0	0	0	0	0	7	0	0	0	0	0	0	0	0	0	0	3	0	0	0	0	0	0	0	60	0	0	0	0	0	0	16	0	0	0	5	0	0	26	0	0	0
ASV493	74	5	0	0	0	0	0	0	0	0	0	0	0	0	0	0	0	44	32	0	7	0	0	0	12	0	0	0	0	0	0	0	0	0	0	0	0	0	0	0	0	0	0	0	0	0	0	0	0
ASV494	87	9	0	0	0	8	0	0	0	0	0	0	0	0	0	0	0	21	14	0	0	0	0	0	0	0	0	0	0	0	0	0	0	0	0	0	0	0	0	0	0	0	0	0	0	0	0	0	0
ASV495	18	0	0	0	0	0	0	0	0	0	0	0	0	0	0	0	0	50	14	0	0	8	0	0	0	0	0	0	0	0	0	0	0	0	0	0	0	0	0	13	8	0	0	0	60	0	0	0	0
ASV496	70	0	0	0	0	0	0	0	0	0	0	0	0	0	0	0	0	16	25	0	34	22	0	0	0	0	0	0	0	0	0	0	0	0	0	0	0	0	0	0	0	0	0	0	0	0	0	0	0
ASV497	0	0	0	0	0	0	0	0	98	0	0	0	0	0	0	0	37	0	0	0	7	0	0	9	0	0	0	0	0	0	0	0	0	0	0	0	0	0	0	0	0	0	0	0	0	0	0	0	0
ASV498	0	0	10	0	0	42	0	0	0	0	0	0	7	4	0	0	0	0	0	0	0	0	0	0	0	0	0	0	0	0	0	0	0	0	0	0	0	0	5	0	0	0	0	0	0	14	0	0	0
ASV499	0	0	0	0	0	0	0	0	0	0	0	0	0	0	0	0	7	0	0	0	99	21	0	0	0	0	0	0	0	0	0	0	0	0	0	0	7	0	0	31	0	0	0	0	0	0	0	0	0
ASV500	0	0	0	0	0	0	0	0	29	0	0	0	0	0	0	0	13	0	0	0	0	0	0	0	0	0	0	0	0	0	0	0	0	0	0	0	14	0	0	0	0	0	0	0	13	0	0	0	0
ASV501	31	0	0	0	0	0	0	0	0	0	0	0	0	0	0	0	0	59	0	0	0	10	0	0	0	0	0	0	0	0	0	5	0	0	0	0	0	0	0	0	0	0	0	0	38	0	0	0	0
ASV502	27	0	0	0	0	0	0	0	0	0	0	0	0	0	0	0	0	18	0	0	0	23	0	7	0	0	0	0	0	0	0	26	0	0	0	0	0	0	8	0	0	0	0	0	0	17	0	0	0
ASV503	0	0	0	0	0	0	0	0	6	0	0	2	2	0	0	0	14	9	0	4	0	0	11	5	4	0	0	0	5	0	0	0	0	0	0	0	4	0	0	0	0	0	0	0	0	0	0	0	0
ASV504	0	0	0	0	0	0	0	0	0	0	3	0	0	8	0	0	0	0	0	0	0	0	0	5	0	0	0	0	0	0	0	19	0	0	2	0	0	0	4	0	0	0	0	0	0	0	0	0	0
ASV505	16	3	0	0	0	0	0	0	0	0	0	0	0	0	0	0	0	0	0	0	18	41	80	0	0	0	0	0	0	0	0	0	0	0	0	0	0	0	0	0	0	0	0	0	0	0	0	0	0
ASV506	0	0	0	0	0	8	0	0	0	0	0	0	0	0	0	0	0	0	0	7	0	0	0	0	0	0	0	0	0	0	0	63	0	0	0	0	0	0	20	0	0	0	4	0	0	0	0	0	0
ASV507	0	0	0	0	0	0	0	0	0	0	0	0	0	0	0	0	0	0	0	0	0	0	0	0	0	39	16	0	0	0	0	0	0	0	0	0	0	0	0	0	22	0	0	0	0	0	10	39	0
ASV508	0	0	0	0	0	10	0	0	16	0	0	0	0	0	0	0	12	7	2	0	0	5	6	20	0	0	0	0	0	0	0	0	0	0	0	0	6	0	0	17	6	0	0	0	21	0	0	0	0
ASV509	0	0	0	0	0	0	0	0	35	0	0	0	0	0	0	0	0	0	0	0	6	13	50	0	0	0	0	0	0	0	0	0	0	0	0	0	0	0	0	0	0	0	0	0	0	9	0	0	0
ASV510	2	0	0	0	0	0	0	0	0	0	0	0	0	0	0	0	21	3	0	0	0	0	49	4	5	0	0	0	0	0	0	0	0	4	0	0	0	0	0	7	0	0	0	0	0	0	0	0	0
ASV511	22	7	0	0	0	0	0	0	0	0	0	0	0	0	0	0	0	12	13	0	0	0	0	0	3	0	0	0	0	0	0	0	0	0	0	0	0	0	0	0	0	0	0	0	0	0	0	0	0
ASV512	0	0	0	0	0	0	0	0	12	0	0	0	0	0	0	0	31	0	0	0	0	11	47	12	2	0	0	0	0	0	0	0	0	0	0	0	0	0	0	0	0	0	0	0	0	0	0	0	0
ASV513	0	0	0	0	0	0	0	0	14	0	0	0	0	0	0	0	0	0	10	0	0	8	0	7	0	0	0	0	0	0	0	0	0	0	0	0	0	0	0	0	17	0	0	0	0	0	0	0	0
ASV514	36	16	9	0	0	0	0	0	0	0	0	0	0	0	0	0	0	0	0	0	47	16	15	0	0	0	0	7	0	0	0	0	0	0	0	0	0	0	0	0	0	0	0	0	0	0	0	0	0
ASV515	0	0	4	0	5	0	0	0	6	0	0	0	0	0	0	0	0	0	0	0	0	0	0	0	0	0	0	0	0	0	0	0	0	0	0	0	0	0	0	0	0	0	0	4	113	11	0	0	0
ASV516	0	0	18	0	0	38	0	0	0	0	0	0	0	0	0	0	0	0	0	0	0	0	0	0	0	0	0	0	0	0	0	0	0	0	0	0	0	0	0	0	0	0	5	0	0	15	0	0	0
ASV517	0	0	0	0	0	0	0	0	0	0	0	0	3	0	0	0	21	0	4	0	0	23	22	16	0	0	0	0	0	0	0	0	0	0	0	0	7	0	0	0	9	0	0	0	15	0	0	0	0
ASV518	11	0	0	0	0	16	0	0	20	0	0	0	0	0	0	0	0	17	0	16	30	0	0	0	0	0	0	0	0	0	0	0	0	0	0	0	0	0	0	0	0	0	0	0	0	0	0	0	0
ASV519	2	4	0	0	0	0	0	0	0	0	0	0	0	0	0	0	0	8	0	0	0	0	0	0	0	0	0	0	0	0	0	13	0	0	22	2	0	0	6	0	0	0	0	0	0	14	0	0	0
ASV520	35	0	0	0	0	0	0	0	0	0	0	0	0	0	0	0	0	7	20	0	5	0	13	0	0	0	12	0	0	0	0	0	0	0	0	0	0	0	0	0	0	0	0	0	0	0	0	0	0
ASV521	24	0	0	0	0	0	0	0	0	0	14	0	0	0	0	0	0	21	13	0	17	0	7	0	0	0	0	0	0	0	0	50	0	0	0	0	0	0	0	0	0	0	0	0	0	0	0	0	0
ASV522	0	0	12	0	0	8	0	0	0	0	0	0	0	0	0	0	3	0	0	0	0	0	0	0	0	0	0	0	0	0	0	0	0	0	0	0	0	0	0	0	0	0	0	0	0	3	0	0	0
ASV523	0	0	0	0	0	0	0	0	40	0	0	0	0	0	0	0	13	0	0	0	0	0	0	0	0	0	0	0	0	0	0	0	0	0	0	0	0	0	0	0	0	0	0	0	33	0	0	0	0
ASV524	0	0	0	0	0	0	0	0	35	0	0	0	6	3	0	0	25	0	0	0	0	0	0	0	0	0	0	0	0	0	0	0	0	0	0	0	0	0	0	0	0	0	4	0	0	0	0	0	0
ASV525	0	0	44	0	0	55	0	0	0	0	0	0	0	0	0	0	0	0	0	0	0	0	0	0	0	0	0	0	0	0	0	0	0	0	0	0	0	0	10	0	0	0	0	0	0	16	0	0	0
ASV526	0	7	0	0	0	0	0	0	38	0	0	0	0	0	0	0	6	3	0	5	12	7	0	11	0	0	0	0	0	0	2	0	0	0	0	0	9	0	0	0	0	0	0	0	0	0	0	0	0
ASV527	0	0	0	0	0	0	0	0	42	0	0	0	0	0	0	0	14	13	0	0	0	0	9	0	0	0	0	0	0	0	0	0	0	0	0	0	0	0	0	0	0	0	0	0	0	0	0	0	0
ASV528	0	0	0	0	0	0	0	0	75	0	0	0	0	0	0	0	19	0	0	3	0	0	8	6	0	0	0	0	0	0	0	0	0	0	0	0	8	0	0	0	0	0	0	0	0	3	0	0	0
ASV529	38	0	0	0	0	0	0	0	0	0	0	0	0	0	0	0	0	0	0	0	9	0	0	0	0	0	0	0	0	0	0	18	0	0	0	0	0	0	0	0	0	0	0	0	0	0	0	0	0
ASV530	30	0	0	0	0	0	0	0	0	0	0	0	0	0	0	0	0	20	0	0	16	0	0	0	0	0	0	0	0	0	0	48	0	0	0	0	0	0	0	0	0	0	0	0	0	0	0	0	0
ASV531	0	0	0	0	0	0	0	0	49	0	0	0	0	0	0	0	23	0	0	0	0	0	7	0	0	0	0	0	0	0	0	0	0	0	0	0	0	0	0	0	0	0	0	0	0	0	0	0	0
ASV532	49	0	13	0	0	0	0	0	0	0	0	0	0	0	0	0	0	0	11	6	40	0	0	0	0	0	0	0	0	0	0	0	0	0	0	0	0	0	0	0	0	0	0	0	0	0	0	0	0
ASV533	0	0	0	0	0	8	0	0	38	0	0	0	10	0	0	0	32	9	0	0	0	0	0	0	0	0	0	0	0	0	0	0	0	0	10	0	0	0	0	0	0	0	0	0	0	0	0	0	0
ASV534	70	10	0	0	0	0	0	0	0	0	0	0	0	0	0	0	0	16	17	4	0	12	0	0	0	0	0	0	0	0	0	0	0	0	0	0	0	0	0	0	0	0	0	0	0	0	0	0	0
ASV535	8	0	0	0	0	0	0	0	0	0	0	0	0	0	0	0	5	0	0	0	21	29	51	10	5	0	0	0	0	0	0	0	0	0	0	0	0	0	0	0	0	0	0	0	0	0	0	0	0
ASV536	0	0	0	0	0	0	0	0	0	0	0	0	0	0	0	0	0	0	0	0	0	0	0	0	0	0	0	0	0	0	0	0	0	0	0	0	0	0	2	0	0	0	0	0	0	0	0	0	0
ASV537	0	0	0	0	0	0	0	0	26	0	0	0	0	0	0	0	59	0	0	0	0	0	12	0	0	0	0	0	0	0	0	0	0	0	0	0	0	0	0	0	0	0	0	0	0	0	0	0	0
ASV538	0	0	4	0	0	0	0	0	0	0	0	0	0	0	0	0	0	0	0	0	0	0	0	0	0	0	0	0	0	0	0	0	0	0	0	0	0	0	0	0	0	0	0	3	80	8	0	0	0
ASV539	0	0	0	0	0	0	0	0	0	0	0	0	0	0	0	0	8	0	0	0	0	26	16	0	0	0	0	0	0	0	0	0	0	0	0	0	0	0	0	11	0	0	0	0	51	0	0	0	0
ASV540	0	0	24	0	0	26	0	0	0	0	0	0	0	0	0	0	0	0	0	0	0	0	0	0	0	8	0	0	0	0	0	0	0	0	10	7	0	0	15	0	0	0	0	0	0	0	0	0	0
ASV541	0	0	0	0	0	8	0	0	0	0	0	0	0	0	0	0	0	0	0	0	0	0	0	0	0	42	6	0	0	0	0	20	0	0	0	0	0	0	3	0	0	0	0	0	0	7	5	0	0
ASV542	0	0	0	0	0	0	0	0	0	0	0	0	2	0	0	0	0	0	0	0	0	0	0	0	0	0	0	0	0	0	0	0	0	0	0	0	0	0	0	0	0	0	0	3	52	28	0	0	0
ASV543	0	0	12	0	0	0	0	0	0	0	0	0	5	0	0	0	0	0	0	0	0	0	0	0	0	0	0	0	0	0	0	0	0	0	0	0	0	0	0	0	0	0	4	0	0	0	0	0	0
ASV544	0	0	5	0	0	0	0	0	0	0	4	0	0	0	0	0	0	0	0	0	0	0	0	0	0	0	0	0	0	0	0	31	0	0	0	0	0	0	0	0	0	0	0	0	0	0	0	0	0
ASV545	0	0	0	2	0	0	0	0	45	0	0	0	0	0	0	0	6	0	0	0	0	7	5	13	0	0	0	0	0	0	0	0	0	0	0	0	11	0	0	0	0	0	0	0	0	0	0	0	0
ASV546	0	0	0	0	0	0	0	0	10	0	0	0	0	0	0	0	0	0	0	0	0	0	0	0	0	0	0	0	0	0	0	0	0	0	0	0	0	0	0	0	0	0	0	0	0	0	0	0	3
ASV547	50	12	0	0	0	0	0	0	0	0	0	0	0	0	0	0	0	15	31	0	0	0	0	0	0	0	10	0	0	0	0	0	0	0	0	0	0	0	0	0	0	0	0	0	0	0	0	0	0
ASV548	0	0	38	0	0	19	0	0	0	0	0	0	6	0	0	0	0	0	0	0	0	0	0	0	0	0	0	0	0	0	0	0	0	0	0	0	0	0	4	0	0	0	0	0	0	0	0	0	0
ASV549	3	0	0	0	0	0	0	0	0	0	0	0	0	0	0	0	14	0	0	0	0	17	0	0	0	0	0	0	0	0	0	0	0	0	0	0	0	0	0	0	3	0	0	0	0	0	0	0	0
ASV550	0	0	0	0	0	8	0	0	0	0	0	0	3	0	0	0	0	0	0	0	0	0	0	0	0	0	0	0	0	0	0	0	0	0	0	0	0	0	0	0	0	0	0	5	2	0	0	0	0
ASV551	27	7	0	0	0	0	0	0	0	0	0	0	4	0	0	0	0	9	15	0	0	7	0	0	0	0	0	0	0	0	0	0	0	0	0	0	0	0	0	0	0	0	0	0	45	0	0	0	0
ASV552	0	0	13	0	0	0	0	0	0	0	0	0	0	0	0	0	57	0	0	0	0	8	26	0	0	0	0	0	0	0	0	0	0	0	0	0	0	0	0	0	0	0	0	0	0	0	0	0	0
ASV553	0	0	0	0	0	0	0	0	18	0	0	0	0	0	0	0	17	0	0	0	0	23	25	19	0	0	0	0	0	0	0	0	0	0	0	0	0	0	12	0	0	0	0	0	0	0	0	0	0
ASV554	0	0	0	0	0	0	0	0	21	0	0	0	0	0	0	0	47	0	0	0	0	9	6	8	0	0	0	0	0	0	0	0	0	0	0	0	0	0	0	0	0	0	0	0	0	0	0	0	0
ASV555	40	2	0	4	0	0	0	0	0	0	0	0	0	0	0	0	0	0	38	0	0	0	0	0	0	0	0	0	0	0	0	0	0	0	0	0	0	0	0	18	0	0	0	0	0	0	0	0	0
ASV556	42	0	0	0	0	0	0	0	0	0	0	0	0	0	0	0	0	31	0	0	0	0	16	10	0	0	0	0	0	0	0	0	0	0	0	0	0	0	0	0	0	0	0	0	0	0	0	0	0
ASV557	0	0	0	0	0	0	0	0	0	0	6	0	0	0	0	0	0	0	0	0	0	0	0	0	0	0	0	0	0	0	0	63	0	0	12	0	0	0	13	0	0	0	2	0	0	0	0	0	0
ASV558	0	0	0	0	0	12	0	0	0	0	0	0	0	0	0	0	0	0	0	0	0	0	0	0	0	29	0	0	0	0	0	0	0	0	0	0	0	0	0	0	0	0	0	0	0	0	30	0	3
ASV559	0	0	0	0	0	0	0	0	0	0	0	0	0	0	0	0	0	0	0	0	0	0	0	0	0	0	0	3	0	0	0	0	0	0	10	0	0	0	0	0	0	0	0	0	0	0	0	0	2
ASV560	46	0	0	0	0	0	0	0	0	0	0	0	0	0	0	0	0	18	13	0	19	0	0	0	0	0	0	0	0	0	0	0	0	0	0	0	0	0	0	0	0	0	0	0	0	0	0	0	0
ASV561	0	0	21	0	0	19	0	0	0	0	0	0	0	3	0	0	0	0	0	0	0	0	0	0	0	0	0	0	0	0	0	0	0	0	0	0	3	0	0	0	0	0	0	0	0	0	0	0	0
ASV562	0	0	0	0	0	0	0	0	26	0	0	0	0	0	0	0	0	0	0	0	0	0	0	14	0	0	0	0	0	0	0	0	0	0	0	0	0	0	0	0	0	0	0	0	0	0	0	0	0
ASV563	0	4	0	0	0	0	0	0	0	0	0	0	0	0	0	0	0	10	0	0	12	0	8	28	0	0	0	8	0	0	0	0	0	0	0	0	0	0	0	0	0	0	0	0	0	13	0	0	0
ASV564	27	0	0	0	0	0	0	0	0	0	0	0	0	0	0	0	0	0	0	8	19	0	0	13	0	0	0	0	0	0	0	0	0	0	0	0	0	0	0	0	0	0	0	0	0	0	0	0	0
ASV565	12	3	0	0	0	0	0	0	0	0	0	0	0	0	0	0	0	0	6	0	0	0	0	0	0	0	0	0	0	0	0	0	0	0	0	0	0	0	20	5	0	0	0	0	0	11	0	0	0
ASV566	0	0	0	0	0	0	0	0	22	0	0	0	0	0	0	0	14	0	0	0	0	4	0	6	0	0	0	0	0	0	0	0	0	0	0	0	4	0	0	0	0	0	0	0	0	0	0	0	0
ASV567	0	0	0	0	0	0	0	0	0	0	6	0	0	0	0	0	0	0	0	0	0	0	0	0	0	0	0	0	0	0	0	44	0	0	22	0	0	0	0	0	0	0	0	0	0	0	0	0	0
ASV568	43	3	0	0	0	0	0	0	0	0	3	0	0	0	0	0	0	8	11	3	6	0	0	0	0	0	0	0	0	0	0	0	0	0	0	0	0	0	0	0	0	0	3	0	0	0	0	0	0
ASV569	30	0	0	2	0	0	0	0	0	0	3	0	0	0	0	0	0	0	0	0	18	11	5	9	0	0	0	3	0	0	0	8	0	0	0	0	0	0	0	0	0	0	0	0	0	0	0	0	0
ASV570	0	0	0	0	0	7	0	0	10	0	0	0	0	0	0	0	0	0	0	0	0	0	0	0	0	3	0	0	46	0	0	0	0	0	0	0	0	0	0	0	0	0	0	0	0	0	0	0	0
ASV571	0	0	0	0	0	0	0	0	18	0	0	0	0	0	0	0	20	0	0	0	0	0	0	18	0	0	0	0	0	0	0	0	0	0	0	0	0	0	0	0	0	0	0	0	0	0	0	0	0
ASV572	0	0	0	0	0	0	0	0	15	0	0	0	0	0	0	0	26	0	2	0	0	10	11	0	0	0	0	0	0	0	0	0	0	2	12	0	0	0	0	0	0	0	0	0	0	0	0	0	0
ASV573	33	0	0	0	0	0	0	0	0	0	0	0	0	0	0	0	0	0	12	0	10	27	18	0	0	0	0	0	0	0	0	0	0	0	0	0	0	0	0	0	0	0	0	0	0	0	0	0	0
ASV574	0	0	0	0	0	7	0	0	0	0	6	0	0	0	0	0	0	0	0	0	0	0	0	13	0	0	0	0	0	0	0	42	0	0	0	0	0	0	12	0	0	0	0	0	0	0	0	0	0
ASV575	0	5	0	0	0	0	0	0	0	0	0	0	0	0	0	0	0	0	0	0	0	13	0	0	3	0	4	0	3	0	0	0	0	0	0	0	0	0	0	21	0	2	0	0	0	0	0	0	0
ASV576	0	0	0	0	0	0	0	0	0	0	12	0	0	0	0	0	0	0	0	0	0	0	0	0	0	0	0	0	0	0	0	0	0	0	0	0	4	0	0	0	0	0	0	0	0	22	0	0	0
ASV577	0	0	0	0	0	0	0	0	0	0	0	0	10	0	0	0	0	0	0	0	0	0	0	0	0	0	0	0	0	0	0	0	0	0	16	0	0	0	3	0	0	0	0	0	0	3	0	0	0
ASV578	0	0	0	0	0	0	0	0	11	0	0	0	0	0	0	0	0	7	0	0	0	6	0	0	0	0	0	0	0	0	0	0	0	0	0	0	0	0	0	0	0	0	0	0	0	0	0	0	0
ASV579	0	0	0	0	0	0	0	0	12	0	0	0	0	0	0	0	0	15	0	0	0	8	6	10	0	0	0	0	0	0	0	0	0	0	0	0	0	0	0	0	0	0	0	0	0	0	0	0	0
ASV580	0	0	0	0	0	0	0	0	0	0	0	0	0	0	0	0	16	0	0	0	4	0	8	6	0	0	0	0	0	0	0	0	0	0	0	0	6	0	0	0	0	0	0	0	0	0	0	0	0
ASV581	0	0	0	0	0	4	5	0	0	0	0	0	0	0	0	0	0	0	0	0	0	0	0	0	0	0	0	0	0	0	0	0	0	0	0	0	0	0	0	0	0	0	0	0	0	0	0	0	0
ASV582	29	0	0	0	0	0	0	0	0	0	0	0	4	0	0	0	0	0	6	0	10	0	0	0	0	0	0	0	0	0	0	2	0	0	0	0	0	0	6	0	0	0	0	0	0	0	0	0	0
ASV583	23	0	0	0	0	0	0	0	0	0	0	0	0	0	0	0	0	12	0	0	0	0	0	5	0	0	0	5	0	0	0	0	0	0	0	0	0	0	0	0	0	0	0	0	0	0	0	0	0
ASV584	0	0	0	0	0	4	0	0	0	0	0	0	0	0	0	0	0	0	0	0	0	0	0	0	0	0	0	0	0	0	0	0	0	0	0	0	0	0	0	0	0	0	0	0	0	5	0	0	0
ASV585	0	0	0	0	0	0	0	0	0	0	0	0	0	0	0	0	0	14	0	0	8	0	0	24	0	0	0	0	0	0	0	0	0	0	0	0	0	0	0	0	0	0	0	0	0	0	0	0	0
ASV586	36	0	0	3	0	0	0	0	0	0	0	0	0	0	0	0	0	14	0	0	0	0	0	0	0	0	10	5	0	0	0	0	0	0	0	0	0	0	0	12	0	0	0	0	0	0	0	0	0
ASV587	26	10	0	0	0	0	0	0	0	0	0	0	0	0	0	0	0	0	0	0	20	0	9	0	0	0	0	3	0	0	0	0	0	0	0	0	0	0	0	11	0	0	0	0	0	0	0	0	0
ASV588	0	2	0	0	0	0	0	0	0	0	0	0	0	0	0	0	0	0	0	0	8	5	12	4	2	0	0	0	0	0	0	0	0	0	0	0	15	0	0	0	0	0	0	0	0	0	0	0	0
ASV589	0	0	26	0	0	34	0	0	0	0	0	0	0	0	0	0	0	0	0	0	0	0	0	0	0	0	0	0	0	0	0	0	0	0	0	0	0	0	6	0	0	0	0	0	0	0	0	0	0
ASV590	0	0	0	0	0	0	0	0	17	0	0	0	0	0	0	0	15	0	0	0	0	3	13	7	0	0	0	0	0	0	0	0	0	0	0	0	0	0	0	0	0	0	0	0	0	0	0	0	0
ASV591	0	7	0	0	0	0	0	0	0	0	0	0	0	0	0	0	0	19	7	0	0	0	0	9	0	0	0	0	0	0	0	0	0	0	5	0	0	0	7	0	5	0	0	0	0	3	0	0	0
ASV592	0	0	0	0	0	0	0	0	27	0	0	0	0	0	0	0	23	0	0	0	0	0	0	0	0	0	0	0	0	0	0	0	0	0	0	0	11	0	0	0	0	0	0	0	0	0	0	0	0
ASV593	43	0	0	0	0	0	0	0	0	0	0	0	0	0	0	0	0	15	6	0	9	3	0	0	0	0	0	0	0	0	0	0	0	0	0	0	0	0	0	0	0	2	0	0	0	0	0	0	0
ASV594	0	0	0	0	0	0	0	0	0	0	0	0	0	0	12	0	0	0	0	0	0	0	0	0	0	0	22	0	0	0	0	0	0	0	0	0	0	0	0	0	0	0	0	0	0	0	0	0	0
ASV595	0	0	0	0	0	0	0	0	15	0	0	0	0	0	0	0	19	0	0	0	0	0	0	20	0	0	0	0	0	0	0	0	0	0	0	0	0	0	0	0	0	0	0	0	0	0	0	0	0
ASV596	0	0	0	0	0	0	0	0	8	0	0	0	0	0	0	0	4	0	0	0	0	0	0	0	0	0	0	0	0	0	0	0	0	0	0	0	6	0	0	0	0	0	0	0	0	0	0	0	0
ASV597	24	0	0	0	0	0	0	0	0	0	0	0	0	0	0	0	0	12	0	0	7	0	0	0	0	0	0	0	0	0	0	0	0	0	0	0	0	0	0	0	0	0	0	0	0	8	0	0	0
ASV598	0	0	0	2	0	0	0	0	12	0	0	0	0	0	0	0	8	0	0	0	0	7	5	21	3	0	0	0	0	0	0	0	0	0	0	0	0	0	2	0	0	0	3	0	0	0	0	0	0
ASV600	0	0	0	0	0	0	0	0	17	0	0	0	4	0	0	0	0	0	0	0	0	0	7	30	0	0	0	0	0	0	0	0	0	0	0	0	0	0	0	0	0	0	0	0	0	0	0	0	0
ASV601	6	0	0	0	0	0	0	0	3	0	0	0	0	0	0	0	0	0	0	0	0	0	39	20	0	0	0	0	0	0	0	0	0	0	0	0	0	0	0	0	0	0	0	0	0	0	0	0	0
ASV602	0	0	0	0	0	0	0	0	0	0	0	0	0	0	0	0	0	0	0	0	0	10	7	0	0	0	6	8	0	0	0	46	0	0	0	0	0	0	0	0	0	0	0	0	0	0	0	0	0
ASV603	0	0	0	0	0	0	0	0	0	0	0	0	0	0	0	0	13	0	0	0	0	10	13	9	0	0	0	0	10	0	0	0	0	0	0	0	0	0	0	0	0	0	0	0	0	0	0	0	0
ASV604	0	0	0	0	0	0	0	0	17	0	0	0	0	0	0	0	16	0	0	0	0	0	0	0	0	0	0	0	0	0	0	0	0	0	0	0	6	0	0	0	0	0	0	0	0	0	0	0	0
ASV605	0	0	0	0	0	0	0	0	8	0	0	0	0	0	0	0	18	0	0	0	0	9	0	0	0	0	0	0	0	0	0	0	0	0	0	0	0	0	0	0	0	0	0	0	0	0	0	0	0
ASV606	22	0	0	0	0	2	0	0	0	0	0	0	0	0	0	0	0	0	10	0	0	0	0	0	0	0	0	0	0	0	0	0	0	0	0	0	0	0	0	2	5	0	0	0	0	0	0	0	0
ASV607	0	0	0	0	0	0	0	0	0	0	0	0	0	0	0	0	7	0	0	0	0	0	16	6	0	0	0	0	0	0	0	0	0	0	0	0	4	0	0	0	2	0	0	0	0	4	0	0	0
ASV608	0	0	0	0	0	0	0	0	0	0	5	0	0	0	0	0	3	0	0	0	0	0	6	0	0	0	0	0	0	0	0	40	0	0	0	0	0	0	0	0	0	0	0	0	0	13	0	0	0
ASV609	0	0	0	0	0	0	0	0	4	0	0	0	0	0	0	0	11	0	0	0	0	13	22	2	0	0	0	0	0	0	0	0	0	0	0	0	0	0	0	0	0	0	0	0	0	0	0	0	0
ASV610	0	0	0	0	0	0	0	0	0	0	0	0	0	0	0	0	5	0	0	0	6	0	0	0	5	0	0	0	0	0	0	0	0	0	0	0	0	0	0	4	0	0	0	0	0	0	0	0	0
ASV611	0	0	0	0	0	0	0	0	4	0	0	0	0	0	0	0	9	0	0	0	0	8	12	0	2	0	0	0	0	0	0	0	0	0	0	0	10	0	0	0	0	0	0	0	0	0	0	0	0
ASV612	32	2	0	0	0	0	0	0	0	0	0	0	0	0	0	0	0	14	0	0	10	3	3	0	0	0	0	0	0	0	0	0	0	0	0	0	0	0	0	0	0	0	0	0	0	0	0	0	0
ASV613	0	0	0	0	0	0	0	0	16	0	0	0	0	0	0	0	28	0	0	0	0	0	0	7	4	0	0	0	0	0	0	0	0	0	0	0	0	0	0	0	0	0	0	0	0	0	0	0	0
ASV614	0	0	0	0	0	0	0	0	20	0	0	0	0	0	0	0	0	0	0	0	0	8	0	13	0	0	0	0	0	0	0	0	0	0	0	0	12	0	0	0	0	0	0	0	0	0	0	0	0
ASV615	0	0	0	0	0	4	0	0	0	0	0	0	0	0	0	0	25	0	0	0	0	0	0	0	3	0	0	0	0	0	0	0	0	0	0	0	0	0	0	0	0	0	0	0	0	3	0	0	0
ASV616	0	0	0	0	0	0	0	0	6	0	0	0	0	6	0	0	0	0	0	0	16	0	0	0	0	0	0	0	0	0	0	0	0	0	0	0	0	0	0	11	0	0	0	0	0	0	0	0	0
ASV617	0	0	0	0	0	0	0	0	12	0	0	0	0	0	0	0	16	0	0	0	9	5	14	5	6	0	0	0	0	0	0	0	0	0	0	0	0	0	0	0	0	0	0	0	0	0	0	0	0
ASV618	0	0	4	0	0	17	0	0	0	0	0	0	0	0	0	0	0	0	0	0	0	0	0	0	0	0	0	0	0	0	0	0	0	0	0	0	0	0	0	0	0	0	0	0	0	0	0	0	0
ASV619	0	0	0	4	0	0	0	0	0	0	0	0	0	0	0	0	0	0	0	0	0	0	0	0	0	2	7	0	3	0	0	0	0	0	0	0	0	0	0	34	0	0	0	0	0	0	0	0	0
ASV620	0	0	25	0	0	8	0	0	0	0	0	0	13	0	0	0	0	0	0	0	0	0	0	0	0	0	0	0	0	0	0	0	0	0	0	0	0	0	0	0	0	0	0	0	0	0	0	0	0
ASV621	0	0	0	0	0	0	0	0	0	0	0	0	0	0	0	0	0	0	0	0	0	0	0	0	0	0	0	0	0	0	0	0	0	0	0	0	0	0	0	0	0	0	0	0	0	0	0	0	0
ASV622	0	0	6	0	0	13	0	0	0	0	0	0	0	0	0	0	0	0	0	0	0	0	0	0	0	0	0	0	0	0	0	0	0	0	0	0	0	0	8	0	0	0	0	0	0	0	0	0	0
ASV623	0	0	4	0	0	0	0	0	0	0	0	0	0	0	0	0	0	0	0	0	0	0	0	0	0	0	0	0	0	0	0	0	0	0	0	0	0	0	0	6	0	0	0	0	0	0	0	0	0
ASV624	0	0	8	0	0	0	0	0	0	0	0	0	0	0	0	0	0	0	0	0	0	0	0	0	0	0	14	22	5	0	0	0	0	0	0	0	0	0	0	0	0	0	0	0	0	0	13	0	0
ASV625	0	2	0	0	0	0	0	0	0	0	0	0	0	0	0	0	17	0	0	0	0	19	0	0	0	0	0	0	0	0	0	0	0	0	0	0	9	0	0	0	0	0	0	0	0	0	0	0	0
ASV626	0	0	0	0	0	6	0	2	0	0	0	0	0	0	0	0	0	0	0	0	0	0	0	0	0	0	5	5	34	0	0	0	0	0	0	0	0	0	0	0	0	0	0	0	0	0	0	0	0
ASV627	30	0	0	0	0	0	0	0	0	0	0	0	0	0	0	0	0	11	8	0	0	3	0	0	0	0	0	7	0	0	0	0	0	0	0	0	0	0	0	0	0	0	0	0	0	0	0	0	0
ASV628	22	0	0	0	0	0	0	0	0	0	0	0	0	0	0	0	0	0	14	0	9	0	0	0	0	0	0	0	0	0	0	0	0	0	9	0	0	0	0	0	0	0	0	0	0	0	0	0	0
ASV629	0	0	0	0	0	6	0	0	0	0	5	0	0	0	0	0	0	0	0	0	0	0	0	0	0	0	0	0	0	0	0	9	0	0	0	0	0	0	0	0	0	0	0	0	0	0	0	0	0
ASV630	0	0	0	0	0	0	0	0	0	0	0	0	0	0	0	0	10	0	0	0	0	0	0	24	0	0	0	0	0	0	0	0	0	0	0	0	0	0	0	0	0	0	0	0	0	0	0	0	0
ASV631	16	0	0	0	0	0	0	0	0	0	0	0	0	0	0	0	0	9	4	0	2	0	0	0	0	0	0	0	0	0	0	0	0	0	4	0	0	0	6	0	0	0	0	0	0	3	0	0	0
ASV632	34	0	0	0	0	0	0	0	0	0	3	0	0	0	0	0	0	0	8	0	0	0	0	0	0	0	3	0	0	0	0	0	0	0	0	0	0	0	0	0	0	0	0	0	0	0	0	0	0
ASV633	33	0	6	0	0	0	0	0	0	0	0	0	0	0	0	0	0	5	3	0	6	0	0	0	0	0	0	0	0	0	0	0	0	0	0	0	0	0	0	0	0	0	0	0	0	0	0	0	0
ASV634	22	0	0	0	0	0	0	0	0	0	3	0	0	0	0	0	0	6	4	0	13	0	0	0	0	0	0	0	0	0	0	7	0	0	0	0	0	0	0	0	0	0	0	0	0	0	0	0	0
ASV635	8	0	0	0	0	0	0	0	0	0	0	0	0	0	0	0	0	0	5	0	0	7	25	0	10	0	0	0	0	0	0	0	0	0	0	0	0	0	0	0	0	0	0	0	0	0	0	0	0
ASV636	0	0	0	0	0	0	0	0	0	0	0	0	0	0	0	0	0	15	0	0	0	0	0	3	0	0	0	0	0	0	0	0	0	0	0	0	0	0	0	0	0	0	0	0	0	0	0	0	0
ASV637	2	4	0	0	0	0	0	0	0	0	0	0	0	0	0	0	0	17	3	0	0	0	6	0	0	0	4	0	0	0	0	0	0	0	0	0	0	0	0	0	0	0	0	0	0	2	0	0	0
ASV638	3	0	0	0	0	0	0	0	0	0	0	0	0	0	0	0	0	0	0	0	0	0	0	0	0	0	0	0	0	0	0	18	0	0	0	0	12	0	6	0	0	0	0	0	0	5	0	0	0
ASV639	0	0	0	0	0	0	0	0	9	0	0	0	0	0	0	0	0	4	0	0	0	2	0	7	12	0	0	0	0	0	0	0	0	0	0	0	0	0	0	0	0	0	0	0	0	0	0	0	0
ASV640	0	0	2	0	0	9	0	0	0	0	0	0	0	0	0	0	0	0	0	0	0	0	0	0	0	0	0	0	0	0	0	0	0	0	0	0	0	0	0	0	0	0	0	0	0	0	0	0	0
ASV641	0	2	0	0	0	0	0	0	18	0	0	0	0	0	0	0	12	0	0	0	0	3	4	0	0	0	0	0	0	0	0	0	0	0	0	0	0	0	0	0	0	0	0	2	0	0	0	0	0
ASV642	24	3	0	0	0	0	0	0	0	0	0	0	0	0	0	0	0	0	0	0	14	0	4	0	0	0	0	0	0	0	0	0	0	0	0	0	0	0	0	0	0	0	4	0	0	0	0	0	0
ASV643	10	0	0	0	0	0	0	0	0	0	0	0	0	0	0	0	0	4	6	0	3	0	0	0	0	0	0	0	0	0	0	0	0	0	12	0	0	0	0	0	2	0	0	0	0	0	0	0	0
ASV644	12	0	0	0	0	0	0	0	0	0	0	3	0	0	0	0	0	0	7	0	5	0	0	7	0	0	0	7	0	0	0	0	0	0	0	0	0	0	0	0	0	0	0	0	0	0	0	0	0
ASV645	0	0	0	0	0	0	0	0	10	0	0	0	0	0	0	0	9	0	0	0	0	12	6	0	0	0	0	0	0	0	0	0	0	0	0	0	0	0	0	0	0	0	0	0	0	0	0	0	0
ASV646	0	0	0	0	0	0	0	0	5	0	0	0	0	0	0	0	6	0	0	0	0	0	0	0	0	0	0	0	0	0	0	0	0	0	0	0	0	0	0	0	0	0	0	0	0	0	0	0	0
ASV647	0	0	0	0	0	0	0	0	9	0	0	0	0	0	0	0	13	0	0	0	0	0	0	0	0	0	0	0	0	0	0	0	0	0	0	0	0	0	0	0	0	0	0	0	0	0	0	0	0
ASV648	0	0	4	0	0	0	0	0	0	0	0	0	4	0	0	0	0	0	0	0	0	0	0	0	0	0	0	0	0	0	0	0	0	0	0	0	0	0	0	0	0	0	0	0	0	0	0	0	0
ASV649	0	0	0	0	0	0	0	0	0	0	0	0	0	0	0	0	0	4	7	0	0	0	0	0	0	0	0	11	0	0	0	16	0	0	0	0	0	0	0	0	0	0	0	0	0	0	0	0	0
ASV650	18	4	0	0	0	0	0	0	0	0	0	0	0	0	0	0	0	10	4	0	0	0	0	0	0	0	0	0	0	0	0	0	0	0	0	0	0	0	0	0	0	0	0	0	0	0	0	0	0
ASV651	0	0	3	0	0	0	0	0	0	0	0	0	0	0	0	0	0	0	0	0	0	0	0	0	0	0	0	0	0	0	0	0	0	0	0	0	0	0	0	0	0	0	0	0	0	0	0	0	0
ASV652	16	0	0	0	0	0	0	0	0	0	0	0	0	0	0	0	0	7	5	0	0	0	0	5	0	0	6	0	0	0	0	0	0	0	0	0	0	0	0	0	0	0	0	0	0	0	0	0	0
ASV653	0	0	0	0	0	0	0	0	0	0	0	0	0	0	0	0	20	0	0	0	0	0	0	0	3	0	0	0	3	0	0	0	0	0	0	0	0	0	0	0	0	0	0	0	0	0	0	0	0
ASV655	0	0	0	0	0	14	0	0	8	0	0	0	0	0	0	0	5	0	0	0	2	4	0	0	0	0	0	0	0	0	0	0	0	0	0	0	0	0	0	0	0	0	0	0	0	0	0	0	0
ASV656	18	0	0	0	0	0	0	0	0	0	0	0	0	0	0	0	0	0	0	0	0	5	0	0	0	0	0	0	0	0	0	0	0	0	0	0	0	0	0	0	0	0	0	0	0	0	0	0	0
ASV657	0	0	0	0	0	0	0	0	0	0	0	0	5	0	0	0	0	0	0	0	0	6	0	0	0	0	0	0	0	0	0	0	0	0	0	0	0	0	0	0	6	0	0	0	0	0	0	0	0
ASV658	0	0	0	0	0	4	0	0	0	0	0	0	0	0	0	0	4	0	0	0	0	0	0	0	0	0	0	0	0	0	0	0	0	0	0	0	0	0	0	0	0	0	0	0	0	0	0	0	0
ASV659	0	0	0	0	0	0	0	0	0	0	0	0	0	0	0	0	12	0	0	4	0	0	9	4	0	0	0	0	0	0	0	0	0	0	0	0	0	0	0	0	0	0	0	0	0	0	0	0	0
ASV660	4	0	0	0	0	0	0	0	0	0	0	0	4	0	0	0	0	0	0	0	0	0	0	0	0	0	12	8	0	0	0	0	0	0	0	0	0	0	0	0	0	3	0	0	0	0	0	0	0
ASV661	0	0	8	0	0	0	0	0	0	0	0	0	7	0	0	0	0	0	0	0	0	0	0	0	0	0	0	0	0	0	0	0	0	0	0	0	0	0	0	0	0	0	0	0	0	0	0	0	0
ASV662	0	0	0	0	0	3	0	0	0	0	0	0	0	0	0	0	0	0	0	0	10	0	0	6	0	0	0	0	0	0	0	0	0	0	0	0	0	0	0	0	0	0	0	0	0	0	0	0	0
ASV663	0	0	0	0	0	0	0	0	4	0	0	0	0	0	0	0	2	0	0	0	0	0	0	0	0	0	0	0	0	0	0	0	0	0	0	0	0	0	0	0	0	0	0	0	0	0	0	0	0
[truncated: 32 more columns]

## Sheet: Taxonomy
	Kingdom	Phylum	Class	Order	Family	Genus
ASV1	Bacteria	Proteobacteria	Gammaproteobacteria	Pseudomonadales	Halieaceae	Luminiphilus
ASV2	Bacteria	Proteobacteria	Gammaproteobacteria	Pseudomonadales	Halieaceae	Luminiphilus
ASV3	Bacteria	Proteobacteria	Alphaproteobacteria	Rhodobacterales	Rhodobacteraceae	LFER01
ASV4	Bacteria	Proteobacteria	Gammaproteobacteria	Pseudomonadales	Halieaceae	Luminiphilus
ASV5	Bacteria	Proteobacteria	Gammaproteobacteria	Pseudomonadales	Halieaceae	Luminiphilus
ASV6	Bacteria	Proteobacteria	Gammaproteobacteria	Pseudomonadales	Halieaceae	Luminiphilus
ASV7	Bacteria	Proteobacteria	Gammaproteobacteria	Pseudomonadales	Halieaceae	Luminiphilus
ASV8	Bacteria	Proteobacteria	Gammaproteobacteria	Pseudomonadales	Halieaceae	Luminiphilus
ASV9	Bacteria	Proteobacteria	Gammaproteobacteria	Pseudomonadales	Halieaceae	Luminiphilus
ASV10	Bacteria	Proteobacteria	Gammaproteobacteria	Pseudomonadales	Halieaceae	Luminiphilus
ASV11	Bacteria	Proteobacteria	Gammaproteobacteria	Pseudomonadales	Halieaceae	Luminiphilus
ASV12	Bacteria	Proteobacteria	Gammaproteobacteria	Pseudomonadales	Halieaceae	Luminiphilus
ASV13	Bacteria	Proteobacteria	Gammaproteobacteria	Pseudomonadales	Halieaceae	Luminiphilus
ASV14	Bacteria	Proteobacteria	Gammaproteobacteria	Pseudomonadales	Halieaceae	Luminiphilus
ASV15	Bacteria	Proteobacteria	Gammaproteobacteria	Pseudomonadales	Halieaceae	Luminiphilus
ASV16	Bacteria	Proteobacteria	Alphaproteobacteria	Rhodobacterales	Rhodobacteraceae	Planktomarina
ASV17	Bacteria	Proteobacteria	Gammaproteobacteria	Pseudomonadales	Halieaceae	Luminiphilus
ASV18	Bacteria	Proteobacteria	Alphaproteobacteria	Rhodobacterales	Rhodobacteraceae	CACIJG01
ASV19	Bacteria	Proteobacteria	Alphaproteobacteria	Rhodobacterales	Rhodobacteraceae	Unclassified
ASV20	Bacteria	Proteobacteria	Gammaproteobacteria	Pseudomonadales	Halieaceae	Luminiphilus
ASV21	Bacteria	Proteobacteria	Gammaproteobacteria	Pseudomonadales	Halieaceae	Luminiphilus
ASV22	Bacteria	Proteobacteria	Alphaproteobacteria	Rhodobacterales	Rhodobacteraceae	MED_G52
ASV23	Bacteria	Proteobacteria	Gammaproteobacteria	Pseudomonadales	Halieaceae	Luminiphilus
ASV24	Bacteria	Proteobacteria	Gammaproteobacteria	Pseudomonadales	Halieaceae	Luminiphilus
ASV25	Bacteria	Proteobacteria	Gammaproteobacteria	Pseudomonadales	Halieaceae	Luminiphilus
ASV26	Bacteria	Proteobacteria	Gammaproteobacteria	Pseudomonadales	Halieaceae	Luminiphilus
ASV27	Bacteria	Proteobacteria	Gammaproteobacteria	Pseudomonadales	Halieaceae	Luminiphilus
ASV28	Bacteria	Proteobacteria	Alphaproteobacteria	Rhodobacterales	Rhodobacteraceae	MED_G52
ASV29	Bacteria	Proteobacteria	Alphaproteobacteria	Rhodobacterales	Rhodobacteraceae	Unclassified
ASV30	Bacteria	Proteobacteria	Alphaproteobacteria	Rhodobacterales	Rhodobacteraceae	HIMB11
ASV31	Bacteria	Proteobacteria	Gammaproteobacteria	Pseudomonadales	Halieaceae	Luminiphilus
ASV32	Bacteria	Proteobacteria	Alphaproteobacteria	Rhodobacterales	Unclassified	Unclassified
ASV33	Bacteria	Proteobacteria	Gammaproteobacteria	Pseudomonadales	Halieaceae	Luminiphilus
ASV34	Bacteria	Proteobacteria	Gammaproteobacteria	Pseudomonadales	Halieaceae	Luminiphilus
ASV35	Bacteria	Proteobacteria	Alphaproteobacteria	Rhodobacterales	Rhodobacteraceae	MED_G52
ASV36	Bacteria	Proteobacteria	Alphaproteobacteria	Rhodobacterales	Rhodobacteraceae	CACIJG01
ASV37	Bacteria	Proteobacteria	Gammaproteobacteria	Pseudomonadales	Halieaceae	Luminiphilus
ASV38	Bacteria	Proteobacteria	Gammaproteobacteria	Pseudomonadales	Halieaceae	Luminiphilus
ASV39	Bacteria	Proteobacteria	Alphaproteobacteria	Rhodobacterales	Rhodobacteraceae	HIMB11
ASV40	Bacteria	Proteobacteria	Alphaproteobacteria	Rhodobacterales	Rhodobacteraceae	MED_G52
ASV41	Bacteria	Proteobacteria	Gammaproteobacteria	Pseudomonadales	Halieaceae	Luminiphilus
ASV42	Bacteria	Proteobacteria	Gammaproteobacteria	Pseudomonadales	Pseudohongiellaceae	UBA9145
ASV43	Bacteria	Proteobacteria	Alphaproteobacteria	Rhodobacterales	Rhodobacteraceae	Planktomarina
ASV44	Bacteria	Proteobacteria	Gammaproteobacteria	Pseudomonadales	Halieaceae	Luminiphilus
ASV45	Bacteria	Proteobacteria	Gammaproteobacteria	Pseudomonadales	Halieaceae	Luminiphilus
ASV46	Bacteria	Proteobacteria	Alphaproteobacteria	Rhodobacterales	Rhodobacteraceae	HIMB11
ASV47	Bacteria	Proteobacteria	Gammaproteobacteria	Pseudomonadales	Halieaceae	Luminiphilus
ASV48	Bacteria	Proteobacteria	Gammaproteobacteria	Pseudomonadales	Halieaceae	Luminiphilus
ASV49	Bacteria	Proteobacteria	Alphaproteobacteria	Rhodobacterales	Rhodobacteraceae	CACIJG01
ASV50	Bacteria	Proteobacteria	Gammaproteobacteria	Pseudomonadales	Halieaceae	Luminiphilus
ASV51	Bacteria	Proteobacteria	Alphaproteobacteria	Rhodobacterales	Rhodobacteraceae	MED_G52
ASV52	Bacteria	Proteobacteria	Gammaproteobacteria	Pseudomonadales	Halieaceae	Luminiphilus
ASV53	Bacteria	Proteobacteria	Gammaproteobacteria	Pseudomonadales	Halieaceae	Luminiphilus
ASV54	Bacteria	Proteobacteria	Gammaproteobacteria	Pseudomonadales	Halieaceae	Luminiphilus
ASV55	Bacteria	Proteobacteria	Gammaproteobacteria	Pseudomonadales	Halieaceae	Luminiphilus
ASV56	Bacteria	Proteobacteria	Alphaproteobacteria	Rhodobacterales	Rhodobacteraceae	Planktomarina
ASV57	Bacteria	Proteobacteria	Alphaproteobacteria	Rhodobacterales	Rhodobacteraceae	HIMB11
ASV58	Bacteria	Proteobacteria	Gammaproteobacteria	Pseudomonadales	Halieaceae	Luminiphilus
ASV59	Bacteria	Proteobacteria	Gammaproteobacteria	Pseudomonadales	Halieaceae	Luminiphilus
ASV60	Bacteria	Proteobacteria	Alphaproteobacteria	Rhodobacterales	Rhodobacteraceae	Unclassified
ASV61	Bacteria	Proteobacteria	Alphaproteobacteria	Rhodobacterales	Rhodobacteraceae	Unclassified
ASV62	Bacteria	Proteobacteria	Alphaproteobacteria	Rhodobacterales	Rhodobacteraceae	Unclassified
ASV63	Bacteria	Proteobacteria	Alphaproteobacteria	Rhodobacterales	Rhodobacteraceae	CACIJG01
ASV64	Bacteria	Proteobacteria	Alphaproteobacteria	Unclassified	Unclassified	Unclassified
ASV65	Bacteria	Proteobacteria	Alphaproteobacteria	Rhodobacterales	Rhodobacteraceae	LFER01
ASV66	Bacteria	Proteobacteria	Alphaproteobacteria	Rhodobacterales	Rhodobacteraceae	Nereida
ASV67	Bacteria	Proteobacteria	Alphaproteobacteria	Rhodobacterales	Rhodobacteraceae	HIMB11
ASV68	Bacteria	Proteobacteria	Alphaproteobacteria	Rhodobacterales	Rhodobacteraceae	Puniceibacterium
ASV69	Bacteria	Proteobacteria	Alphaproteobacteria	Rhodobacterales	Rhodobacteraceae	LFER01
ASV70	Bacteria	Proteobacteria	Gammaproteobacteria	Pseudomonadales	Halieaceae	Luminiphilus
ASV71	Bacteria	Proteobacteria	Alphaproteobacteria	Rhodobacterales	Rhodobacteraceae	MED_G52
ASV72	Bacteria	Proteobacteria	Gammaproteobacteria	Pseudomonadales	Halieaceae	Luminiphilus
ASV73	Bacteria	Proteobacteria	Alphaproteobacteria	Rhodobacterales	Rhodobacteraceae	HIMB11
ASV74	Bacteria	Proteobacteria	Alphaproteobacteria	Rhodobacterales	Rhodobacteraceae	Unclassified
ASV75	Bacteria	Proteobacteria	Alphaproteobacteria	Rhodobacterales	Rhodobacteraceae	CACIJG01
ASV76	Bacteria	Proteobacteria	Alphaproteobacteria	Rhodobacterales	Rhodobacteraceae	Unclassified
ASV77	Bacteria	Proteobacteria	Gammaproteobacteria	Pseudomonadales	Halieaceae	Luminiphilus
ASV78	Bacteria	Proteobacteria	Alphaproteobacteria	Rhodobacterales	Rhodobacteraceae	MED_G52
ASV79	Bacteria	Proteobacteria	Alphaproteobacteria	Rhodobacterales	Rhodobacteraceae	Planktomarina
ASV80	Bacteria	Proteobacteria	Alphaproteobacteria	Rhodobacterales	Rhodobacteraceae	MED_G52
ASV81	Bacteria	Proteobacteria	Alphaproteobacteria	Rhodobacterales	Rhodobacteraceae	LFER01
ASV82	Bacteria	Proteobacteria	Alphaproteobacteria	Rhodobacterales	Rhodobacteraceae	CACIJG01
ASV83	Bacteria	Proteobacteria	Alphaproteobacteria	Rhodobacterales	Rhodobacteraceae	MED_G52
ASV84	Bacteria	Proteobacteria	Gammaproteobacteria	Pseudomonadales	Halieaceae	Luminiphilus
ASV85	Bacteria	Proteobacteria	Gammaproteobacteria	Pseudomonadales	Halieaceae	Luminiphilus
ASV86	Bacteria	Proteobacteria	Gammaproteobacteria	Pseudomonadales	Halieaceae	Luminiphilus
ASV87	Bacteria	Proteobacteria	Alphaproteobacteria	Rhodobacterales	Rhodobacteraceae	HIMB11
ASV88	Bacteria	Proteobacteria	Gammaproteobacteria	Pseudomonadales	Halieaceae	Luminiphilus
ASV89	Bacteria	Proteobacteria	Alphaproteobacteria	Rhodobacterales	Rhodobacteraceae	Unclassified
ASV90	Bacteria	Proteobacteria	Alphaproteobacteria	Rhodobacterales	Rhodobacteraceae	Planktomarina
ASV91	Bacteria	Proteobacteria	Gammaproteobacteria	Pseudomonadales	Halieaceae	Luminiphilus
ASV92	Bacteria	Proteobacteria	Gammaproteobacteria	Pseudomonadales	Halieaceae	Luminiphilus
ASV93	Bacteria	Proteobacteria	Alphaproteobacteria	Rhodobacterales	Rhodobacteraceae	Unclassified
ASV94	Bacteria	Proteobacteria	Alphaproteobacteria	Rhodobacterales	Rhodobacteraceae	CACIJG01
ASV95	Bacteria	Proteobacteria	Gammaproteobacteria	Pseudomonadales	Halieaceae	Luminiphilus
ASV96	Bacteria	Proteobacteria	Alphaproteobacteria	Rhodobacterales	Rhodobacteraceae	LFER01
ASV97	Bacteria	Proteobacteria	Alphaproteobacteria	Rhodobacterales	Rhodobacteraceae	CACIJG01
ASV98	Bacteria	Proteobacteria	Gammaproteobacteria	Pseudomonadales	Halieaceae	Luminiphilus
ASV99	Bacteria	Proteobacteria	Alphaproteobacteria	Rhodobacterales	Rhodobacteraceae	CACIJG01
ASV100	Bacteria	Proteobacteria	Gammaproteobacteria	Pseudomonadales	Halieaceae	Luminiphilus
ASV101	Bacteria	Proteobacteria	Gammaproteobacteria	Pseudomonadales	Halieaceae	Luminiphilus
ASV102	Bacteria	Proteobacteria	Alphaproteobacteria	Rhodobacterales	Rhodobacteraceae	HIMB11
ASV103	Bacteria	Proteobacteria	Alphaproteobacteria	Rhizobiales	Xanthobacteraceae	Unclassified
ASV104	Bacteria	Proteobacteria	Gammaproteobacteria	Burkholderiales	Burkholderiaceae	RS62
ASV105	Bacteria	Proteobacteria	Gammaproteobacteria	Pseudomonadales	Pseudohongiellaceae	UBA9145
ASV106	Bacteria	Proteobacteria	Alphaproteobacteria	Rhodobacterales	Rhodobacteraceae	Planktomarina
ASV107	Bacteria	Proteobacteria	Alphaproteobacteria	Rhodobacterales	Rhodobacteraceae	CACIJG01
ASV108	Bacteria	Proteobacteria	Gammaproteobacteria	Pseudomonadales	Halieaceae	Luminiphilus
ASV109	Bacteria	Proteobacteria	Alphaproteobacteria	Rhodobacterales	Rhodobacteraceae	Nereida
ASV110	Bacteria	Proteobacteria	Gammaproteobacteria	Pseudomonadales	Halieaceae	Luminiphilus
ASV111	Bacteria	Proteobacteria	Gammaproteobacteria	Pseudomonadales	Halieaceae	Luminiphilus
ASV112	Bacteria	Proteobacteria	Alphaproteobacteria	Rhodobacterales	Rhodobacteraceae	CACIJG01
ASV113	Bacteria	Proteobacteria	Alphaproteobacteria	Rhodobacterales	Rhodobacteraceae	CACIJG01
ASV114	Bacteria	Proteobacteria	Gammaproteobacteria	Pseudomonadales	Halieaceae	Luminiphilus
ASV115	Bacteria	Proteobacteria	Alphaproteobacteria	Rhodobacterales	Rhodobacteraceae	LFER01
ASV116	Bacteria	Proteobacteria	Alphaproteobacteria	Rhodobacterales	Rhodobacteraceae	CACIJG01
ASV117	Bacteria	Proteobacteria	Alphaproteobacteria	Rhodobacterales	Rhodobacteraceae	Unclassified
ASV118	Bacteria	Proteobacteria	Alphaproteobacteria	Rhodobacterales	Rhodobacteraceae	LFER01
ASV119	Bacteria	Proteobacteria	Alphaproteobacteria	Rhodobacterales	Rhodobacteraceae	MED_G52
ASV120	Bacteria	Proteobacteria	Alphaproteobacteria	Rhodobacterales	Rhodobacteraceae	CACIJG01
ASV121	Bacteria	Proteobacteria	Alphaproteobacteria	Rhodobacterales	Rhodobacteraceae	CACIJG01
ASV122	Bacteria	Proteobacteria	Alphaproteobacteria	Rhodobacterales	Rhodobacteraceae	CACIIZ01
ASV123	Bacteria	Proteobacteria	Gammaproteobacteria	Pseudomonadales	Halieaceae	Luminiphilus
ASV124	Bacteria	Proteobacteria	Alphaproteobacteria	Rhodobacterales	Rhodobacteraceae	MED_G52
ASV125	Bacteria	Proteobacteria	Alphaproteobacteria	Rhodobacterales	Rhodobacteraceae	MED_G52
ASV126	Bacteria	Proteobacteria	Alphaproteobacteria	Rhodobacterales	Rhodobacteraceae	Unclassified
ASV127	Bacteria	Proteobacteria	Alphaproteobacteria	Rhodobacterales	Rhodobacteraceae	Unclassified
ASV128	Bacteria	Proteobacteria	Alphaproteobacteria	Rhodobacterales	Rhodobacteraceae	Unclassified
ASV129	Bacteria	Proteobacteria	Gammaproteobacteria	Pseudomonadales	Halieaceae	Luminiphilus
ASV130	Bacteria	Proteobacteria	Alphaproteobacteria	Rhodobacterales	Rhodobacteraceae	HIMB11
ASV131	Bacteria	Proteobacteria	Alphaproteobacteria	Rhodobacterales	Rhodobacteraceae	CACIJG01
ASV132	Bacteria	Proteobacteria	Gammaproteobacteria	Pseudomonadales	Halieaceae	Luminiphilus
ASV133	Bacteria	Proteobacteria	Alphaproteobacteria	Rhodobacterales	Rhodobacteraceae	Unclassified
ASV134	Bacteria	Proteobacteria	Alphaproteobacteria	Unclassified	Unclassified	Unclassified
ASV135	Bacteria	Proteobacteria	Alphaproteobacteria	Rhodobacterales	Unclassified	Unclassified
ASV136	Bacteria	Proteobacteria	Alphaproteobacteria	Rhodobacterales	Rhodobacteraceae	Unclassified
ASV137	Bacteria	Proteobacteria	Alphaproteobacteria	Rhodobacterales	Rhodobacteraceae	CACIJG01
ASV138	Bacteria	Proteobacteria	Gammaproteobacteria	Pseudomonadales	Halieaceae	Luminiphilus
ASV139	Bacteria	Proteobacteria	Alphaproteobacteria	Rhodobacterales	Rhodobacteraceae	CACIJG01
ASV140	Bacteria	Proteobacteria	Gammaproteobacteria	Pseudomonadales	Halieaceae	Luminiphilus
ASV141	Bacteria	Proteobacteria	Gammaproteobacteria	Pseudomonadales	Halieaceae	Luminiphilus
ASV142	Bacteria	Proteobacteria	Alphaproteobacteria	Rhodobacterales	Rhodobacteraceae	CACIJG01
ASV143	Bacteria	Proteobacteria	Alphaproteobacteria	Rhodobacterales	Rhodobacteraceae	Unclassified
ASV144	Bacteria	Proteobacteria	Alphaproteobacteria	Rhodobacterales	Rhodobacteraceae	CACIJG01
ASV145	Bacteria	Proteobacteria	Alphaproteobacteria	Rhodobacterales	Rhodobacteraceae	CACIJG01
ASV146	Bacteria	Proteobacteria	Gammaproteobacteria	Pseudomonadales	Halieaceae	Luminiphilus
ASV147	Bacteria	Proteobacteria	Gammaproteobacteria	Pseudomonadales	Halieaceae	Luminiphilus
ASV148	Bacteria	Proteobacteria	Alphaproteobacteria	Rhodobacterales	Rhodobacteraceae	Unclassified
ASV149	Bacteria	Proteobacteria	Gammaproteobacteria	Pseudomonadales	Halieaceae	Luminiphilus
ASV150	Bacteria	Proteobacteria	Gammaproteobacteria	Pseudomonadales	Halieaceae	Luminiphilus
ASV151	Bacteria	Proteobacteria	Gammaproteobacteria	Pseudomonadales	Halieaceae	Luminiphilus
ASV152	Bacteria	Proteobacteria	Gammaproteobacteria	Pseudomonadales	Halieaceae	Luminiphilus
ASV153	Bacteria	Proteobacteria	Alphaproteobacteria	Rhodobacterales	Rhodobacteraceae	Unclassified
ASV154	Bacteria	Proteobacteria	Gammaproteobacteria	Pseudomonadales	Halieaceae	Luminiphilus
ASV155	Bacteria	Proteobacteria	Alphaproteobacteria	Rhodobacterales	Rhodobacteraceae	CACIIZ01
ASV156	Bacteria	Proteobacteria	Gammaproteobacteria	Pseudomonadales	Halieaceae	Luminiphilus
ASV157	Bacteria	Proteobacteria	Gammaproteobacteria	Pseudomonadales	Halieaceae	Luminiphilus
ASV158	Bacteria	Proteobacteria	Alphaproteobacteria	Sphingomonadales	Sphingomonadaceae	GCA_014117445
ASV159	Bacteria	Proteobacteria	Gammaproteobacteria	Pseudomonadales	Halieaceae	Luminiphilus
ASV160	Bacteria	Proteobacteria	Alphaproteobacteria	Rhizobiales	Unclassified	Unclassified
ASV161	Bacteria	Proteobacteria	Gammaproteobacteria	Pseudomonadales	Halieaceae	Luminiphilus
ASV162	Bacteria	Proteobacteria	Alphaproteobacteria	Rhodobacterales	Rhodobacteraceae	CACIJG01
ASV163	Bacteria	Proteobacteria	Alphaproteobacteria	Rhodobacterales	Rhodobacteraceae	Unclassified
ASV164	Bacteria	Proteobacteria	Alphaproteobacteria	Rhodobacterales	Rhodobacteraceae	MED_G52
ASV165	Bacteria	Proteobacteria	Alphaproteobacteria	Rhodobacterales	Rhodobacteraceae	Unclassified
ASV166	Bacteria	Proteobacteria	Alphaproteobacteria	Rhodobacterales	Rhodobacteraceae	Unclassified
ASV167	Bacteria	Proteobacteria	Alphaproteobacteria	Rhodobacterales	Rhodobacteraceae	Unclassified
ASV168	Bacteria	Proteobacteria	Alphaproteobacteria	Rhodobacterales	Unclassified	Unclassified
ASV169	Bacteria	Proteobacteria	Alphaproteobacteria	Rhodobacterales	Rhodobacteraceae	CACIIZ01
ASV170	Bacteria	Proteobacteria	Alphaproteobacteria	Rhodobacterales	Rhodobacteraceae	Unclassified
ASV171	Bacteria	Proteobacteria	Gammaproteobacteria	Pseudomonadales	Halieaceae	Luminiphilus
ASV172	Bacteria	Proteobacteria	Alphaproteobacteria	Rhodobacterales	Rhodobacteraceae	Unclassified
ASV173	Bacteria	Proteobacteria	Alphaproteobacteria	Rhodobacterales	Rhodobacteraceae	HIMB11
ASV174	Bacteria	Proteobacteria	Alphaproteobacteria	Rhodobacterales	Rhodobacteraceae	CACIJG01
ASV175	Bacteria	Proteobacteria	Gammaproteobacteria	Pseudomonadales	Halieaceae	Luminiphilus
ASV176	Bacteria	Proteobacteria	Alphaproteobacteria	Rhodobacterales	Rhodobacteraceae	CACIIZ01
ASV177	Bacteria	Proteobacteria	Alphaproteobacteria	Rhodobacterales	Rhodobacteraceae	Unclassified
ASV178	Bacteria	Proteobacteria	Gammaproteobacteria	Pseudomonadales	Halieaceae	Luminiphilus
ASV179	Bacteria	Proteobacteria	Alphaproteobacteria	Rhodobacterales	Rhodobacteraceae	CACIJG01
ASV180	Bacteria	Proteobacteria	Gammaproteobacteria	Pseudomonadales	Halieaceae	Luminiphilus
ASV181	Bacteria	Proteobacteria	Alphaproteobacteria	Rhodobacterales	Rhodobacteraceae	HIMB11
ASV182	Bacteria	Proteobacteria	Gammaproteobacteria	Pseudomonadales	Halieaceae	Luminiphilus
ASV183	Bacteria	Proteobacteria	Alphaproteobacteria	Rhodobacterales	Rhodobacteraceae	CACIJG01
ASV184	Bacteria	Proteobacteria	Alphaproteobacteria	Rhodobacterales	Rhodobacteraceae	CACIJG01
ASV185	Bacteria	Proteobacteria	Gammaproteobacteria	Pseudomonadales	Halieaceae	Luminiphilus
ASV186	Bacteria	Proteobacteria	Alphaproteobacteria	Rhodobacterales	Rhodobacteraceae	Unclassified
ASV187	Bacteria	Proteobacteria	Alphaproteobacteria	Rhodobacterales	Rhodobacteraceae	Unclassified
ASV188	Bacteria	Proteobacteria	Alphaproteobacteria	Rhodobacterales	Unclassified	Unclassified
ASV189	Bacteria	Proteobacteria	Alphaproteobacteria	Rhodobacterales	Rhodobacteraceae	MED_G52
ASV190	Bacteria	Proteobacteria	Alphaproteobacteria	Rhodobacterales	Unclassified	Unclassified
ASV191	Bacteria	Proteobacteria	Alphaproteobacteria	Rhodobacterales	Rhodobacteraceae	LFER01
ASV192	Bacteria	Proteobacteria	Alphaproteobacteria	Rhodobacterales	Rhodobacteraceae	LFER01
ASV193	Bacteria	Proteobacteria	Alphaproteobacteria	Rhodobacterales	Rhodobacteraceae	GCA_002705045
ASV194	Bacteria	Proteobacteria	Alphaproteobacteria	Rhodobacterales	Rhodobacteraceae	MED_G52
ASV195	Bacteria	Proteobacteria	Gammaproteobacteria	Pseudomonadales	Halieaceae	Luminiphilus
ASV196	Bacteria	Proteobacteria	Alphaproteobacteria	Caulobacterales	Maricaulaceae	Unclassified
ASV197	Bacteria	Proteobacteria	Gammaproteobacteria	Pseudomonadales	Halieaceae	Luminiphilus
ASV198	Bacteria	Proteobacteria	Alphaproteobacteria	Rhodobacterales	Rhodobacteraceae	CACIJG01
ASV199	Bacteria	Proteobacteria	Alphaproteobacteria	Rhodobacterales	Rhodobacteraceae	Nereida
ASV200	Bacteria	Proteobacteria	Alphaproteobacteria	Rhodobacterales	Rhodobacteraceae	MED_G52
ASV201	Bacteria	Proteobacteria	Alphaproteobacteria	Rhodobacterales	Rhodobacteraceae	Unclassified
ASV202	Bacteria	Proteobacteria	Alphaproteobacteria	Rhodobacterales	Rhodobacteraceae	MED_G52
ASV203	Bacteria	Proteobacteria	Alphaproteobacteria	Rhodobacterales	Rhodobacteraceae	CACIJG01
ASV204	Bacteria	Proteobacteria	Gammaproteobacteria	Pseudomonadales	Halieaceae	Luminiphilus
ASV205	Bacteria	Proteobacteria	Alphaproteobacteria	Rhodobacterales	Rhodobacteraceae	GCA_002705045
ASV206	Bacteria	Proteobacteria	Gammaproteobacteria	Pseudomonadales	Halieaceae	CABYJX01
ASV207	Bacteria	Proteobacteria	Gammaproteobacteria	Pseudomonadales	Halieaceae	Luminiphilus
ASV208	Bacteria	Proteobacteria	Alphaproteobacteria	Rhodobacterales	Rhodobacteraceae	Unclassified
ASV209	Bacteria	Proteobacteria	Alphaproteobacteria	Rhodobacterales	Rhodobacteraceae	Unclassified
ASV210	Bacteria	Proteobacteria	Alphaproteobacteria	Rhodobacterales	Rhodobacteraceae	HIMB11
ASV211	Bacteria	Proteobacteria	Alphaproteobacteria	Rhodobacterales	Rhodobacteraceae	CACIIZ01
ASV212	Bacteria	Proteobacteria	Alphaproteobacteria	Rhodobacterales	Rhodobacteraceae	Unclassified
ASV213	Bacteria	Proteobacteria	Alphaproteobacteria	Rhodobacterales	Rhodobacteraceae	CACIJG01
ASV214	Bacteria	Proteobacteria	Alphaproteobacteria	Rhodobacterales	Rhodobacteraceae	Planktomarina
ASV215	Bacteria	Proteobacteria	Alphaproteobacteria	Rhodobacterales	Rhodobacteraceae	CACIJG01
ASV216	Bacteria	Proteobacteria	Alphaproteobacteria	Rhodobacterales	Rhodobacteraceae	Unclassified
ASV217	Bacteria	Proteobacteria	Gammaproteobacteria	Pseudomonadales	Halieaceae	Luminiphilus
ASV218	Bacteria	Proteobacteria	Gammaproteobacteria	Pseudomonadales	Halieaceae	Luminiphilus
ASV219	Bacteria	Proteobacteria	Gammaproteobacteria	Burkholderiales	Burkholderiaceae	Unclassified
ASV220	Bacteria	Proteobacteria	Gammaproteobacteria	Pseudomonadales	Halieaceae	Luminiphilus
ASV221	Bacteria	Proteobacteria	Alphaproteobacteria	Rhodobacterales	Rhodobacteraceae	CACIJG01
ASV222	Bacteria	Proteobacteria	Alphaproteobacteria	Rhodobacterales	Rhodobacteraceae	Unclassified
ASV223	Bacteria	Proteobacteria	Alphaproteobacteria	Rhodobacterales	Rhodobacteraceae	Unclassified
ASV224	Bacteria	Proteobacteria	Alphaproteobacteria	Rhodobacterales	Rhodobacteraceae	Rubricella
ASV225	Bacteria	Proteobacteria	Gammaproteobacteria	Pseudomonadales	Halieaceae	Luminiphilus
ASV226	Bacteria	Proteobacteria	Alphaproteobacteria	Rhizobiales	Hyphomicrobiaceae	GCA_2689605
ASV227	Bacteria	Proteobacteria	Alphaproteobacteria	Rhodobacterales	Rhodobacteraceae	Unclassified
ASV228	Bacteria	Proteobacteria	Alphaproteobacteria	Rhodobacterales	Rhodobacteraceae	Planktomarina
ASV229	Bacteria	Proteobacteria	Alphaproteobacteria	Rhodobacterales	Rhodobacteraceae	CACIJG01
ASV230	Bacteria	Proteobacteria	Alphaproteobacteria	Rhodobacterales	Rhodobacteraceae	MED_G52
ASV231	Bacteria	Proteobacteria	Gammaproteobacteria	Pseudomonadales	Halieaceae	Luminiphilus
ASV232	Bacteria	Proteobacteria	Gammaproteobacteria	Arenicellales	UBA868	UBA868
ASV233	Bacteria	Proteobacteria	Gammaproteobacteria	Pseudomonadales	Halieaceae	Luminiphilus
ASV234	Bacteria	Proteobacteria	Alphaproteobacteria	Rhodobacterales	Rhodobacteraceae	Planktotalea
ASV235	Bacteria	Proteobacteria	Alphaproteobacteria	Rhodobacterales	Rhodobacteraceae	Roseovarius
ASV236	Bacteria	Proteobacteria	Alphaproteobacteria	Rhodobacterales	Rhodobacteraceae	CACIJG01
ASV237	Bacteria	Proteobacteria	Alphaproteobacteria	Rhodobacterales	Rhodobacteraceae	CACIJG01
ASV238	Bacteria	Proteobacteria	Gammaproteobacteria	Pseudomonadales	Halieaceae	Luminiphilus
ASV239	Bacteria	Proteobacteria	Alphaproteobacteria	Rhodobacterales	Rhodobacteraceae	Planktomarina
ASV240	Bacteria	Proteobacteria	Alphaproteobacteria	Rhodobacterales	Rhodobacteraceae	LFER01
ASV241	Bacteria	Proteobacteria	Alphaproteobacteria	Rhodobacterales	Rhodobacteraceae	CACIJG01
ASV242	Bacteria	Proteobacteria	Alphaproteobacteria	Rhodobacterales	Rhodobacteraceae	CACIJG01
ASV243	Bacteria	Proteobacteria	Gammaproteobacteria	Pseudomonadales	Halieaceae	Luminiphilus
ASV244	Bacteria	Proteobacteria	Gammaproteobacteria	Pseudomonadales	Unclassified	Unclassified
ASV245	Bacteria	Proteobacteria	Alphaproteobacteria	Rhodobacterales	Rhodobacteraceae	MED_G52
ASV246	Bacteria	Proteobacteria	Gammaproteobacteria	Pseudomonadales	Halieaceae	Luminiphilus
ASV247	Bacteria	Proteobacteria	Alphaproteobacteria	Rhodobacterales	Rhodobacteraceae	Unclassified
ASV248	Bacteria	Proteobacteria	Gammaproteobacteria	Pseudomonadales	Halieaceae	Luminiphilus
ASV249	Bacteria	Proteobacteria	Gammaproteobacteria	Pseudomonadales	Halieaceae	Luminiphilus
ASV250	Bacteria	Proteobacteria	Gammaproteobacteria	Pseudomonadales	Halieaceae	Luminiphilus
ASV251	Bacteria	Proteobacteria	Alphaproteobacteria	Rhodobacterales	Rhodobacteraceae	Unclassified
ASV252	Bacteria	Proteobacteria	Alphaproteobacteria	Rhodobacterales	Rhodobacteraceae	CACIJG01
ASV253	Bacteria	Proteobacteria	Alphaproteobacteria	Rhodobacterales	Rhodobacteraceae	MED_G52
ASV254	Bacteria	Proteobacteria	Alphaproteobacteria	SP197	SP197	SP197
ASV255	Bacteria	Proteobacteria	Alphaproteobacteria	Rhodobacterales	Rhodobacteraceae	CACIJG01
ASV256	Bacteria	Proteobacteria	Alphaproteobacteria	Rhodobacterales	Rhodobacteraceae	HIMB11
ASV257	Bacteria	Proteobacteria	Gammaproteobacteria	Pseudomonadales	Halieaceae	Luminiphilus
ASV258	Bacteria	Proteobacteria	Alphaproteobacteria	Rhodobacterales	Rhodobacteraceae	Thalassobacter
ASV259	Bacteria	Proteobacteria	Alphaproteobacteria	Rhodobacterales	Rhodobacteraceae	Unclassified
ASV260	Bacteria	Proteobacteria	Gammaproteobacteria	Pseudomonadales	Halieaceae	Luminiphilus
ASV261	Bacteria	Proteobacteria	Alphaproteobacteria	Rhodobacterales	Rhodobacteraceae	CACIJG01
ASV262	Bacteria	Proteobacteria	Alphaproteobacteria	Unclassified	Unclassified	Unclassified
ASV263	Bacteria	Proteobacteria	Alphaproteobacteria	Rhodobacterales	Rhodobacteraceae	CACIJG01
ASV264	Bacteria	Proteobacteria	Alphaproteobacteria	Rhodobacterales	Rhodobacteraceae	Unclassified
ASV265	Bacteria	Proteobacteria	Alphaproteobacteria	Rhodobacterales	Rhodobacteraceae	CACIJG01
ASV266	Bacteria	Proteobacteria	Alphaproteobacteria	UBA8366	GCA_2696645	Unclassified
ASV267	Bacteria	Proteobacteria	Alphaproteobacteria	Rhodobacterales	Rhodobacteraceae	Yoonia
ASV268	Bacteria	Proteobacteria	Alphaproteobacteria	Rhodobacterales	Rhodobacteraceae	CACIIZ01
ASV269	Bacteria	Proteobacteria	Alphaproteobacteria	Rhodobacterales	Rhodobacteraceae	MED_G52
ASV270	Bacteria	Proteobacteria	Gammaproteobacteria	Pseudomonadales	Halieaceae	Luminiphilus
ASV271	Bacteria	Proteobacteria	Alphaproteobacteria	Rhodobacterales	Rhodobacteraceae	Unclassified
ASV272	Bacteria	Proteobacteria	Gammaproteobacteria	Pseudomonadales	Halieaceae	Luminiphilus
ASV273	Bacteria	Proteobacteria	Alphaproteobacteria	Rhodobacterales	Unclassified	Unclassified
ASV274	Bacteria	Proteobacteria	Alphaproteobacteria	Rhodobacterales	Rhodobacteraceae	GCA_002705045
ASV275	Bacteria	Proteobacteria	Alphaproteobacteria	Rhodobacterales	Rhodobacteraceae	CACIIZ01
ASV276	Bacteria	Proteobacteria	Gammaproteobacteria	Pseudomonadales	Halieaceae	Luminiphilus
ASV277	Bacteria	Proteobacteria	Alphaproteobacteria	Rhodobacterales	Rhodobacteraceae	HIMB11
ASV278	Bacteria	Proteobacteria	Alphaproteobacteria	Rhodobacterales	Rhodobacteraceae	GCA_002705045
ASV279	Bacteria	Proteobacteria	Alphaproteobacteria	Rhodobacterales	Rhodobacteraceae	Planktomarina
ASV280	Bacteria	Proteobacteria	Gammaproteobacteria	Pseudomonadales	Halieaceae	Luminiphilus
ASV281	Bacteria	Proteobacteria	Alphaproteobacteria	Rhodobacterales	Rhodobacteraceae	CACIJG01
ASV282	Bacteria	Proteobacteria	Gammaproteobacteria	Pseudomonadales	Halieaceae	Luminiphilus
ASV283	Bacteria	Proteobacteria	Alphaproteobacteria	Rhodobacterales	Rhodobacteraceae	Unclassified
ASV284	Bacteria	Proteobacteria	Alphaproteobacteria	Rhodobacterales	Rhodobacteraceae	Unclassified
ASV285	Bacteria	Proteobacteria	Alphaproteobacteria	Rhodobacterales	Rhodobacteraceae	Unclassified
ASV286	Bacteria	Proteobacteria	Alphaproteobacteria	Rhodobacterales	Rhodobacteraceae	Unclassified
ASV287	Bacteria	Proteobacteria	Alphaproteobacteria	Rhodobacterales	Rhodobacteraceae	CACIJG01
ASV288	Bacteria	Proteobacteria	Alphaproteobacteria	Rhodobacterales	Rhodobacteraceae	LFER01
ASV289	Bacteria	Proteobacteria	Alphaproteobacteria	Rhodobacterales	Rhodobacteraceae	CACIJG01
ASV290	Bacteria	Proteobacteria	Alphaproteobacteria	Rhodobacterales	Rhodobacteraceae	CACIIZ01
ASV291	Bacteria	Proteobacteria	Gammaproteobacteria	Pseudomonadales	Unclassified	Unclassified
ASV292	Bacteria	Proteobacteria	Alphaproteobacteria	Rhodobacterales	Rhodobacteraceae	MED_G52
ASV293	Bacteria	Proteobacteria	Alphaproteobacteria	Rhodobacterales	Rhodobacteraceae	Unclassified
ASV294	Bacteria	Proteobacteria	Gammaproteobacteria	Pseudomonadales	Halieaceae	Luminiphilus
ASV295	Bacteria	Proteobacteria	Gammaproteobacteria	Pseudomonadales	Halieaceae	Luminiphilus
ASV296	Bacteria	Proteobacteria	Gammaproteobacteria	Burkholderiales	Burkholderiaceae	RS62
ASV297	Bacteria	Proteobacteria	Alphaproteobacteria	Rhodobacterales	Rhodobacteraceae	Unclassified
ASV298	Bacteria	Proteobacteria	Alphaproteobacteria	Rhodobacterales	Unclassified	Unclassified
ASV299	Bacteria	Proteobacteria	Alphaproteobacteria	Rhodobacterales	Rhodobacteraceae	LFER01
ASV300	Bacteria	Proteobacteria	Alphaproteobacteria	Unclassified	Unclassified	Unclassified
ASV301	Bacteria	Proteobacteria	Alphaproteobacteria	Rhodobacterales	Rhodobacteraceae	MED_G52
ASV302	Bacteria	Proteobacteria	Alphaproteobacteria	Rhodobacterales	Rhodobacteraceae	Planktomarina
ASV303	Bacteria	Proteobacteria	Alphaproteobacteria	Rhodobacterales	Rhodobacteraceae	Unclassified
ASV304	Bacteria	Proteobacteria	Gammaproteobacteria	Pseudomonadales	Halieaceae	Luminiphilus
ASV305	Bacteria	Proteobacteria	Alphaproteobacteria	Rhodobacterales	Rhodobacteraceae	Albimonas
ASV306	Bacteria	Proteobacteria	Alphaproteobacteria	Sphingomonadales	Sphingomonadaceae	Erythrobacter
ASV307	Bacteria	Proteobacteria	Alphaproteobacteria	Rhodobacterales	Unclassified	Unclassified
ASV308	Bacteria	Proteobacteria	Alphaproteobacteria	Rhodobacterales	Rhodobacteraceae	Planktotalea
ASV309	Bacteria	Proteobacteria	Gammaproteobacteria	Burkholderiales	Burkholderiaceae	RS62
ASV310	Bacteria	Proteobacteria	Alphaproteobacteria	Rhodobacterales	Rhodobacteraceae	CACIJG01
ASV311	Bacteria	Proteobacteria	Gammaproteobacteria	Pseudomonadales	Halieaceae	Luminiphilus
ASV312	Bacteria	Proteobacteria	Gammaproteobacteria	Pseudomonadales	Halieaceae	Luminiphilus
ASV313	Bacteria	Proteobacteria	Alphaproteobacteria	Rhodobacterales	Rhodobacteraceae	CACIJG01
ASV314	Bacteria	Proteobacteria	Alphaproteobacteria	Rhodobacterales	Rhodobacteraceae	Unclassified
ASV315	Bacteria	Proteobacteria	Gammaproteobacteria	Pseudomonadales	Halieaceae	Luminiphilus
ASV316	Bacteria	Proteobacteria	Alphaproteobacteria	Rhodobacterales	Rhodobacteraceae	HIMB11
ASV317	Bacteria	Proteobacteria	Alphaproteobacteria	Rhodobacterales	Unclassified	Unclassified
ASV318	Bacteria	Proteobacteria	Alphaproteobacteria	Rhodobacterales	Rhodobacteraceae	Unclassified
ASV319	Bacteria	Proteobacteria	Alphaproteobacteria	Rhodobacterales	Rhodobacteraceae	Unclassified
ASV320	Bacteria	Proteobacteria	Alphaproteobacteria	Rhodobacterales	Rhodobacteraceae	CACIIZ01
ASV321	Bacteria	Proteobacteria	Gammaproteobacteria	Pseudomonadales	Halieaceae	Luminiphilus
ASV322	Bacteria	Proteobacteria	Alphaproteobacteria	Rhodobacterales	Rhodobacteraceae	GCA_002705045
ASV323	Bacteria	Proteobacteria	Gammaproteobacteria	Pseudomonadales	Halieaceae	Luminiphilus
ASV324	Bacteria	Proteobacteria	Gammaproteobacteria	Pseudomonadales	Halieaceae	Luminiphilus
ASV325	Bacteria	Proteobacteria	Gammaproteobacteria	Burkholderiales	Burkholderiaceae	Unclassified
ASV326	Bacteria	Proteobacteria	Alphaproteobacteria	Rhodobacterales	Rhodobacteraceae	CACIJG01
ASV327	Bacteria	Proteobacteria	Alphaproteobacteria	Rhodobacterales	Rhodobacteraceae	MED_G52
ASV328	Bacteria	Proteobacteria	Gammaproteobacteria	Burkholderiales	Burkholderiaceae	RS62
ASV329	Bacteria	Proteobacteria	Alphaproteobacteria	Rhodobacterales	Rhodobacteraceae	CACIJG01
ASV330	Bacteria	Proteobacteria	Alphaproteobacteria	Rhodobacterales	Rhodobacteraceae	LFER01
ASV331	Bacteria	Proteobacteria	Gammaproteobacteria	Pseudomonadales	Halieaceae	Luminiphilus
ASV332	Bacteria	Proteobacteria	Alphaproteobacteria	Rhodobacterales	Rhodobacteraceae	Unclassified
ASV333	Bacteria	Proteobacteria	Alphaproteobacteria	Rhodobacterales	Rhodobacteraceae	CYK_10
ASV334	Bacteria	Proteobacteria	Gammaproteobacteria	Pseudomonadales	Halieaceae	Luminiphilus
ASV335	Bacteria	Proteobacteria	Alphaproteobacteria	Rhodobacterales	Unclassified	Unclassified
ASV336	Bacteria	Proteobacteria	Alphaproteobacteria	Rhodobacterales	Rhodobacteraceae	Thalassobacter
ASV337	Bacteria	Proteobacteria	Alphaproteobacteria	Rhodobacterales	Unclassified	Unclassified
ASV338	Bacteria	Proteobacteria	Alphaproteobacteria	Rhodobacterales	Rhodobacteraceae	Palleronia
ASV339	Bacteria	Proteobacteria	Alphaproteobacteria	Rhodobacterales	Rhodobacteraceae	CACIJG01
ASV340	Bacteria	Proteobacteria	Gammaproteobacteria	Pseudomonadales	Halieaceae	Luminiphilus
ASV341	Bacteria	Proteobacteria	Gammaproteobacteria	Pseudomonadales	Halieaceae	Luminiphilus
ASV342	Bacteria	Proteobacteria	Alphaproteobacteria	Rhodobacterales	Rhodobacteraceae	Oceanicola
ASV343	Bacteria	Proteobacteria	Gammaproteobacteria	Pseudomonadales	Halieaceae	Luminiphilus
ASV344	Bacteria	Proteobacteria	Gammaproteobacteria	Pseudomonadales	Halieaceae	Luminiphilus
ASV345	Bacteria	Proteobacteria	Gammaproteobacteria	Burkholderiales	Burkholderiaceae	Limnohabitans
ASV346	Bacteria	Proteobacteria	Gammaproteobacteria	Pseudomonadales	Halieaceae	Luminiphilus
ASV347	Bacteria	Proteobacteria	Alphaproteobacteria	Rhodobacterales	Rhodobacteraceae	MED_G52
ASV348	Bacteria	Proteobacteria	Alphaproteobacteria	Rhodobacterales	Rhodobacteraceae	CACIJG01
ASV349	Bacteria	Proteobacteria	Alphaproteobacteria	Rhodobacterales	Rhodobacteraceae	Unclassified
ASV350	Bacteria	Proteobacteria	Alphaproteobacteria	Rhodobacterales	Rhodobacteraceae	CACIJG01
ASV351	Bacteria	Proteobacteria	Alphaproteobacteria	Rhodobacterales	Rhodobacteraceae	CACIJG01
ASV352	Bacteria	Proteobacteria	Alphaproteobacteria	Rhodobacterales	Rhodobacteraceae	MED_G52
ASV353	Bacteria	Proteobacteria	Alphaproteobacteria	Rhodobacterales	Rhodobacteraceae	HIMB11
ASV354	Bacteria	Proteobacteria	Alphaproteobacteria	Rhodobacterales	Rhodobacteraceae	Unclassified
ASV355	Bacteria	Proteobacteria	Alphaproteobacteria	Rhodobacterales	Rhodobacteraceae	Unclassified
ASV356	Bacteria	Proteobacteria	Alphaproteobacteria	Rhodobacterales	Rhodobacteraceae	Sulfitobacter
ASV357	Bacteria	Proteobacteria	Gammaproteobacteria	Burkholderiales	Burkholderiaceae	Rhodoferax
ASV358	Bacteria	Proteobacteria	Gammaproteobacteria	Pseudomonadales	Halieaceae	Luminiphilus
ASV359	Bacteria	Proteobacteria	Gammaproteobacteria	Pseudomonadales	Halieaceae	Luminiphilus
ASV360	Bacteria	Proteobacteria	Alphaproteobacteria	Acetobacterales	Acetobacteraceae	Unclassified
ASV361	Bacteria	Proteobacteria	Gammaproteobacteria	Pseudomonadales	Halieaceae	Luminiphilus
ASV362	Bacteria	Proteobacteria	Alphaproteobacteria	Rhodobacterales	Rhodobacteraceae	Unclassified
ASV363	Bacteria	Proteobacteria	Gammaproteobacteria	Pseudomonadales	Halieaceae	Luminiphilus
ASV364	Bacteria	Proteobacteria	Gammaproteobacteria	Burkholderiales	Burkholderiaceae	RS62
ASV365	Bacteria	Proteobacteria	Alphaproteobacteria	Rhodobacterales	Unclassified	Unclassified
ASV366	Bacteria	Proteobacteria	Gammaproteobacteria	Burkholderiales	Burkholderiaceae	Unclassified
ASV367	Bacteria	Proteobacteria	Gammaproteobacteria	Burkholderiales	Burkholderiaceae	Limnohabitans
ASV368	Bacteria	Proteobacteria	Alphaproteobacteria	Rhodobacterales	Rhodobacteraceae	MED_G52
ASV369	Bacteria	Proteobacteria	Gammaproteobacteria	Burkholderiales	Burkholderiaceae	Rhodoferax
ASV370	Bacteria	Proteobacteria	Alphaproteobacteria	Rhodobacterales	Rhodobacteraceae	Unclassified
ASV371	Bacteria	Proteobacteria	Alphaproteobacteria	Rhodobacterales	Rhodobacteraceae	Unclassified
ASV372	Bacteria	Proteobacteria	Alphaproteobacteria	Rhodobacterales	Rhodobacteraceae	Planktotalea
ASV373	Bacteria	Proteobacteria	Gammaproteobacteria	Pseudomonadales	Halieaceae	Luminiphilus
ASV374	Bacteria	Proteobacteria	Alphaproteobacteria	Caulobacterales	Unclassified	Unclassified
ASV375	Bacteria	Proteobacteria	Alphaproteobacteria	Rhodobacterales	Rhodobacteraceae	Unclassified
ASV376	Bacteria	Proteobacteria	Alphaproteobacteria	Rhodobacterales	Rhodobacteraceae	CACIJG01
ASV377	Bacteria	Proteobacteria	Alphaproteobacteria	Rhodobacterales	Rhodobacteraceae	Unclassified
ASV378	Bacteria	Proteobacteria	Alphaproteobacteria	Rhodobacterales	Rhodobacteraceae	Palleronia
ASV379	Bacteria	Proteobacteria	Alphaproteobacteria	Rhodobacterales	Rhodobacteraceae	Unclassified
ASV380	Bacteria	Proteobacteria	Alphaproteobacteria	Rhodobacterales	Rhodobacteraceae	CACIJG01
ASV381	Bacteria	Proteobacteria	Alphaproteobacteria	Rhodobacterales	Rhodobacteraceae	Unclassified
ASV382	Bacteria	Proteobacteria	Alphaproteobacteria	Rhodobacterales	Rhodobacteraceae	CACIJG01
ASV383	Bacteria	Proteobacteria	Alphaproteobacteria	Rhodobacterales	Rhodobacteraceae	Rubricella
ASV384	Bacteria	Proteobacteria	Alphaproteobacteria	Rhodobacterales	Rhodobacteraceae	Unclassified
ASV385	Bacteria	Proteobacteria	Alphaproteobacteria	Sphingomonadales	Sphingomonadaceae	Erythrobacter
ASV386	Bacteria	Proteobacteria	Alphaproteobacteria	Rhodobacterales	Rhodobacteraceae	CACIIZ01
ASV387	Bacteria	Proteobacteria	Alphaproteobacteria	Rhodobacterales	Rhodobacteraceae	Unclassified
ASV388	Bacteria	Proteobacteria	Gammaproteobacteria	Pseudomonadales	Pseudohongiellaceae	UBA9145
ASV389	Bacteria	Proteobacteria	Gammaproteobacteria	Pseudomonadales	Halieaceae	Luminiphilus
ASV390	Bacteria	Proteobacteria	Gammaproteobacteria	Burkholderiales	Burkholderiaceae	Unclassified
ASV391	Bacteria	Proteobacteria	Alphaproteobacteria	Caulobacterales	Unclassified	Unclassified
ASV392	Bacteria	Proteobacteria	Alphaproteobacteria	Rhodobacterales	Rhodobacteraceae	Unclassified
ASV393	Bacteria	Proteobacteria	Gammaproteobacteria	Burkholderiales	Burkholderiaceae	Unclassified
ASV394	Bacteria	Proteobacteria	Alphaproteobacteria	Unclassified	Unclassified	Unclassified
ASV395	Bacteria	Proteobacteria	Alphaproteobacteria	Rhodobacterales	Rhodobacteraceae	Cognatiyoonia
ASV396	Bacteria	Proteobacteria	Gammaproteobacteria	Burkholderiales	Burkholderiaceae	RS62
ASV397	Bacteria	Proteobacteria	Alphaproteobacteria	Rhodobacterales	Rhodobacteraceae	Unclassified
ASV398	Bacteria	Proteobacteria	Gammaproteobacteria	Pseudomonadales	Pseudohongiellaceae	UBA9145
ASV399	Bacteria	Proteobacteria	Alphaproteobacteria	Rhizobiales	Beijerinckiaceae	Unclassified
ASV400	Bacteria	Proteobacteria	Alphaproteobacteria	Rhodobacterales	Rhodobacteraceae	MED_G52
ASV401	Bacteria	Proteobacteria	Alphaproteobacteria	Rhodobacterales	Rhodobacteraceae	CACIJG01
ASV402	Bacteria	Proteobacteria	Alphaproteobacteria	Rhodobacterales	Rhodobacteraceae	Marivita
ASV403	Bacteria	Proteobacteria	Alphaproteobacteria	Rhodobacterales	Rhodobacteraceae	CACIJG01
ASV404	Bacteria	Proteobacteria	Alphaproteobacteria	Rhodobacterales	Rhodobacteraceae	GCA_002705045
ASV405	Bacteria	Proteobacteria	Gammaproteobacteria	Pseudomonadales	Halieaceae	Luminiphilus
ASV406	Bacteria	Proteobacteria	Alphaproteobacteria	Rhodobacterales	Rhodobacteraceae	Unclassified
ASV407	Bacteria	Proteobacteria	Alphaproteobacteria	Rhodobacterales	Rhodobacteraceae	CACIJG01
ASV408	Bacteria	Proteobacteria	Alphaproteobacteria	Rhodobacterales	Rhodobacteraceae	MED_G52
ASV409	Bacteria	Proteobacteria	Gammaproteobacteria	Burkholderiales	Burkholderiaceae	Unclassified
ASV410	Bacteria	Proteobacteria	Alphaproteobacteria	Rhodobacterales	Rhodobacteraceae	Unclassified
ASV411	Bacteria	Proteobacteria	Alphaproteobacteria	Rhodobacterales	Rhodobacteraceae	Unclassified
ASV412	Bacteria	Proteobacteria	Gammaproteobacteria	Pseudomonadales	Halieaceae	Luminiphilus
ASV413	Bacteria	Proteobacteria	Alphaproteobacteria	Caulobacterales	Hyphomonadaceae	Unclassified
ASV414	Bacteria	Proteobacteria	Gammaproteobacteria	Pseudomonadales	Halieaceae	Luminiphilus
ASV415	Bacteria	Proteobacteria	Alphaproteobacteria	Rhodobacterales	Rhodobacteraceae	Unclassified
ASV416	Bacteria	Proteobacteria	Alphaproteobacteria	Rhizobiales	Aestuariivirgaceae	Aestuariivirga
ASV417	Bacteria	Proteobacteria	Alphaproteobacteria	Rhodobacterales	Rhodobacteraceae	CACIJG01
ASV418	Bacteria	Proteobacteria	Gammaproteobacteria	Pseudomonadales	Pseudohongiellaceae	UBA9145
ASV419	Bacteria	Proteobacteria	Gammaproteobacteria	Pseudomonadales	Halieaceae	Luminiphilus
ASV420	Bacteria	Proteobacteria	Alphaproteobacteria	Rhodobacterales	Rhodobacteraceae	GCA_002705045
ASV421	Bacteria	Proteobacteria	Alphaproteobacteria	Rhodobacterales	Rhodobacteraceae	GCA_002705045
ASV422	Bacteria	Proteobacteria	Gammaproteobacteria	Pseudomonadales	Halieaceae	Luminiphilus
ASV423	Bacteria	Proteobacteria	Alphaproteobacteria	Rhodobacterales	Rhodobacteraceae	HIMB11
ASV424	Bacteria	Proteobacteria	Alphaproteobacteria	Rhodobacterales	Unclassified	Unclassified
ASV425	Bacteria	Proteobacteria	Gammaproteobacteria	Burkholderiales	Burkholderiaceae	CAINMN01
ASV426	Bacteria	Proteobacteria	Gammaproteobacteria	Pseudomonadales	Halieaceae	Luminiphilus
ASV427	Bacteria	Proteobacteria	Alphaproteobacteria	Sphingomonadales	Sphingomonadaceae	Sandarakinorhabdus
ASV428	Bacteria	Proteobacteria	Alphaproteobacteria	Rhodobacterales	Rhodobacteraceae	MED_G52
ASV429	Bacteria	Proteobacteria	Gammaproteobacteria	Pseudomonadales	Halieaceae	CABYJX01
ASV430	Bacteria	Proteobacteria	Alphaproteobacteria	Rhodobacterales	Rhodobacteraceae	CYK_10
ASV431	Bacteria	Proteobacteria	Alphaproteobacteria	Sphingomonadales	Sphingomonadaceae	Blastomonas
ASV432	Bacteria	Proteobacteria	Gammaproteobacteria	Burkholderiales	Burkholderiaceae	RS62
ASV433	Bacteria	Proteobacteria	Alphaproteobacteria	Unclassified	Unclassified	Unclassified
ASV434	Bacteria	Proteobacteria	Alphaproteobacteria	Rhodobacterales	Rhodobacteraceae	Unclassified
ASV435	Bacteria	Proteobacteria	Gammaproteobacteria	Burkholderiales	Burkholderiaceae	Unclassified
ASV436	Bacteria	Proteobacteria	Gammaproteobacteria	Pseudomonadales	Pseudohongiellaceae	UBA9145
ASV437	Bacteria	Proteobacteria	Gammaproteobacteria	Pseudomonadales	Halieaceae	Luminiphilus
ASV438	Bacteria	Proteobacteria	Gammaproteobacteria	Pseudomonadales	Halieaceae	Luminiphilus
ASV439	Bacteria	Proteobacteria	Alphaproteobacteria	Rhodobacterales	Rhodobacteraceae	Unclassified
ASV440	Bacteria	Proteobacteria	Alphaproteobacteria	Rhodobacterales	Rhodobacteraceae	LFER01
ASV441	Bacteria	Proteobacteria	Alphaproteobacteria	Rhodobacterales	Rhodobacteraceae	LFER01
ASV442	Bacteria	Proteobacteria	Alphaproteobacteria	Rhodobacterales	Rhodobacteraceae	Dinoroseobacter
ASV443	Bacteria	Proteobacteria	Alphaproteobacteria	Rhodobacterales	Rhodobacteraceae	Nereida
ASV444	Bacteria	Proteobacteria	Alphaproteobacteria	Rhodobacterales	Rhodobacteraceae	CACIJG01
ASV445	Bacteria	Proteobacteria	Alphaproteobacteria	Caulobacterales	Maricaulaceae	Oceanicaulis
ASV446	Bacteria	Proteobacteria	Alphaproteobacteria	Rhodobacterales	Rhodobacteraceae	Unclassified
ASV447	Bacteria	Proteobacteria	Alphaproteobacteria	SP197	SP197	SP197
ASV448	Bacteria	Proteobacteria	Alphaproteobacteria	UBA8317	UBA8317	UBA8317
ASV449	Bacteria	Proteobacteria	Alphaproteobacteria	Rhodobacterales	Rhodobacteraceae	Palleronia
ASV450	Bacteria	Proteobacteria	Gammaproteobacteria	Burkholderiales	Burkholderiaceae	Rubrivivax
ASV451	Bacteria	Proteobacteria	Alphaproteobacteria	Rhodobacterales	Rhodobacteraceae	CACIJG01
ASV452	Bacteria	Proteobacteria	Alphaproteobacteria	Rhodobacterales	Rhodobacteraceae	Unclassified
ASV453	Bacteria	Proteobacteria	Alphaproteobacteria	Rhodobacterales	Unclassified	Unclassified
ASV454	Bacteria	Proteobacteria	Gammaproteobacteria	Burkholderiales	Burkholderiaceae	Limnohabitans
ASV455	Bacteria	Proteobacteria	Alphaproteobacteria	Rhodobacterales	Rhodobacteraceae	Unclassified
ASV456	Bacteria	Proteobacteria	Alphaproteobacteria	Sphingomonadales	Sphingomonadaceae	Sphingomonas
ASV457	Bacteria	Proteobacteria	Alphaproteobacteria	Rhodobacterales	Rhodobacteraceae	HIMB11
ASV458	Bacteria	Proteobacteria	Gammaproteobacteria	Burkholderiales	Burkholderiaceae	Unclassified
ASV459	Bacteria	Proteobacteria	Alphaproteobacteria	Rhodobacterales	Rhodobacteraceae	GCA_002705045
ASV460	Bacteria	Proteobacteria	Gammaproteobacteria	Pseudomonadales	Halieaceae	Luminiphilus
ASV461	Bacteria	Proteobacteria	Alphaproteobacteria	Rhodobacterales	Rhodobacteraceae	Unclassified
ASV462	Bacteria	Proteobacteria	Alphaproteobacteria	Rhodobacterales	Rhodobacteraceae	LFER01
ASV463	Bacteria	Proteobacteria	Gammaproteobacteria	Burkholderiales	Burkholderiaceae	RS62
ASV464	Bacteria	Proteobacteria	Alphaproteobacteria	Rhodobacterales	Rhodobacteraceae	Unclassified
ASV465	Bacteria	Proteobacteria	Gammaproteobacteria	Pseudomonadales	Halieaceae	Luminiphilus
ASV466	Bacteria	Proteobacteria	Alphaproteobacteria	Rhodobacterales	Rhodobacteraceae	GCA_002705045
ASV467	Bacteria	Proteobacteria	Alphaproteobacteria	Rhodobacterales	Rhodobacteraceae	Unclassified
ASV468	Bacteria	Proteobacteria	Gammaproteobacteria	Pseudomonadales	Halieaceae	CABYJX01
ASV469	Bacteria	Proteobacteria	Gammaproteobacteria	Burkholderiales	Burkholderiaceae	Limnohabitans
ASV470	Bacteria	Proteobacteria	Alphaproteobacteria	Rhodobacterales	Rhodobacteraceae	Unclassified
ASV471	Bacteria	Proteobacteria	Alphaproteobacteria	Rhodobacterales	Rhodobacteraceae	HIMB11
ASV472	Bacteria	Proteobacteria	Alphaproteobacteria	Rhodobacterales	Rhodobacteraceae	HIMB11
ASV473	Bacteria	Proteobacteria	Alphaproteobacteria	Rhodobacterales	Rhodobacteraceae	KMS_5
ASV474	Bacteria	Proteobacteria	Alphaproteobacteria	Rhodobacterales	Rhodobacteraceae	Unclassified
ASV475	Bacteria	Proteobacteria	Alphaproteobacteria	Rhodobacterales	Rhodobacteraceae	Unclassified
ASV476	Bacteria	Proteobacteria	Alphaproteobacteria	Rhodobacterales	Unclassified	Unclassified
ASV477	Bacteria	Proteobacteria	Alphaproteobacteria	Rhodobacterales	Rhodobacteraceae	MED_G52
ASV478	Bacteria	Proteobacteria	Gammaproteobacteria	Burkholderiales	Burkholderiaceae	Rhizobacter
ASV479	Bacteria	Proteobacteria	Gammaproteobacteria	Pseudomonadales	HTCC2089	Unclassified
ASV480	Bacteria	Proteobacteria	Alphaproteobacteria	Rhodobacterales	Rhodobacteraceae	CACIJG01
ASV481	Bacteria	Proteobacteria	Alphaproteobacteria	Rhodobacterales	Rhodobacteraceae	Planktomarina
ASV482	Bacteria	Proteobacteria	Gammaproteobacteria	Burkholderiales	Burkholderiaceae	Unclassified
ASV483	Bacteria	Proteobacteria	Alphaproteobacteria	Rhodobacterales	Rhodobacteraceae	Unclassified
ASV484	Bacteria	Proteobacteria	Alphaproteobacteria	Rhodobacterales	Rhodobacteraceae	CACIJG01
ASV485	Bacteria	Proteobacteria	Gammaproteobacteria	Pseudomonadales	Halieaceae	CABYJX01
ASV486	Bacteria	Proteobacteria	Alphaproteobacteria	Rhodobacterales	Rhodobacteraceae	Tropicimonas
ASV487	Bacteria	Proteobacteria	Gammaproteobacteria	Pseudomonadales	Halieaceae	Luminiphilus
ASV488	Bacteria	Proteobacteria	Alphaproteobacteria	Rhodobacterales	Rhodobacteraceae	Unclassified
ASV489	Bacteria	Proteobacteria	Gammaproteobacteria	Burkholderiales	Burkholderiaceae	Rhodoferax
ASV490	Bacteria	Proteobacteria	Gammaproteobacteria	Pseudomonadales	Halieaceae	CABYJX01
ASV491	Bacteria	Proteobacteria	Alphaproteobacteria	Rhodobacterales	Rhodobacteraceae	CACIJG01
ASV492	Bacteria	Proteobacteria	Alphaproteobacteria	Rhodobacterales	Rhodobacteraceae	Lutimaribacter
ASV493	Bacteria	Proteobacteria	Gammaproteobacteria	Burkholderiales	Burkholderiaceae	Unclassified
ASV494	Bacteria	Proteobacteria	Gammaproteobacteria	Burkholderiales	Burkholderiaceae	Limnohabitans
ASV495	Bacteria	Proteobacteria	Gammaproteobacteria	Burkholderiales	Burkholderiaceae	Rhodoferax
ASV496	Bacteria	Proteobacteria	Gammaproteobacteria	Burkholderiales	Burkholderiaceae	RS62
ASV497	Bacteria	Proteobacteria	Alphaproteobacteria	Rhodobacterales	Rhodobacteraceae	LFER01
ASV498	Bacteria	Proteobacteria	Alphaproteobacteria	Sphingomonadales	Rhodothalassiaceae	Unclassified
ASV499	Bacteria	Proteobacteria	Alphaproteobacteria	Rhodobacterales	Rhodobacteraceae	Palleronia
ASV500	Bacteria	Proteobacteria	Alphaproteobacteria	Rhodobacterales	Rhodobacteraceae	Unclassified
ASV501	Bacteria	Proteobacteria	Alphaproteobacteria	Rhodobacterales	Rhodobacteraceae	Unclassified
ASV502	Bacteria	Proteobacteria	Gammaproteobacteria	Burkholderiales	Burkholderiaceae	RS62
ASV503	Bacteria	Proteobacteria	Alphaproteobacteria	Rhodobacterales	Unclassified	Unclassified
ASV504	Bacteria	Proteobacteria	Alphaproteobacteria	Rhodobacterales	Rhodobacteraceae	Marivita
ASV505	Bacteria	Proteobacteria	Alphaproteobacteria	Rhodobacterales	Rhodobacteraceae	Roseicyclus
ASV506	Bacteria	Proteobacteria	Alphaproteobacteria	Rhodobacterales	Rhodobacteraceae	HIMB11
ASV507	Bacteria	Proteobacteria	Alphaproteobacteria	Rhodobacterales	Rhodobacteraceae	Unclassified
ASV508	Bacteria	Proteobacteria	Alphaproteobacteria	Rhodobacterales	Rhodobacteraceae	LFER01
ASV509	Bacteria	Proteobacteria	Gammaproteobacteria	Pseudomonadales	Halieaceae	Luminiphilus
ASV510	Bacteria	Proteobacteria	Alphaproteobacteria	Rhodobacterales	Rhodobacteraceae	Dinoroseobacter
ASV511	Bacteria	Proteobacteria	Gammaproteobacteria	Burkholderiales	Burkholderiaceae	Unclassified
ASV512	Bacteria	Proteobacteria	Alphaproteobacteria	Rhodobacterales	Rhodobacteraceae	Unclassified
ASV513	Bacteria	Proteobacteria	Gammaproteobacteria	Pseudomonadales	Halieaceae	Luminiphilus
ASV514	Bacteria	Proteobacteria	Alphaproteobacteria	Rhodobacterales	Rhodobacteraceae	Loktanella
ASV515	Bacteria	Proteobacteria	Alphaproteobacteria	Rhizobiales	Beijerinckiaceae	Methylobacterium
ASV516	Bacteria	Proteobacteria	Alphaproteobacteria	Rhodobacterales	Rhodobacteraceae	Roseicyclus
ASV517	Bacteria	Proteobacteria	Alphaproteobacteria	Rhodobacterales	Rhodobacteraceae	LFER01
ASV518	Bacteria	Proteobacteria	Alphaproteobacteria	Rhodobacterales	Rhodobacteraceae	MED_G52
ASV519	Bacteria	Proteobacteria	Gammaproteobacteria	Pseudomonadales	Halieaceae	Luminiphilus
ASV520	Bacteria	Proteobacteria	Gammaproteobacteria	Burkholderiales	Burkholderiaceae	Limnohabitans
ASV521	Bacteria	Proteobacteria	Alphaproteobacteria	Rhodobacterales	Rhodobacteraceae	HIMB11
ASV522	Bacteria	Proteobacteria	Alphaproteobacteria	Rhodobacterales	Rhodobacteraceae	Unclassified
ASV523	Bacteria	Proteobacteria	Alphaproteobacteria	Rhodobacterales	Unclassified	Unclassified
ASV524	Bacteria	Proteobacteria	Alphaproteobacteria	Rhodobacterales	Rhodobacteraceae	Roseovarius
ASV525	Bacteria	Proteobacteria	Alphaproteobacteria	Unclassified	Unclassified	Unclassified
ASV526	Bacteria	Proteobacteria	Alphaproteobacteria	Rhodobacterales	Rhodobacteraceae	Unclassified
ASV527	Bacteria	Proteobacteria	Alphaproteobacteria	Rhodobacterales	Rhodobacteraceae	Unclassified
ASV528	Bacteria	Proteobacteria	Alphaproteobacteria	Rhodobacterales	Unclassified	Unclassified
ASV529	Bacteria	Proteobacteria	Alphaproteobacteria	Rhodobacterales	Rhodobacteraceae	HIMB11
ASV530	Bacteria	Proteobacteria	Alphaproteobacteria	Rhodobacterales	Rhodobacteraceae	HIMB11
ASV531	Bacteria	Proteobacteria	Alphaproteobacteria	Rhodobacterales	Rhodobacteraceae	GCA_002705045
ASV532	Bacteria	Proteobacteria	Alphaproteobacteria	Rhodobacterales	Rhodobacteraceae	Unclassified
ASV533	Bacteria	Proteobacteria	Alphaproteobacteria	Rhodobacterales	Rhodobacteraceae	CACIJG01
ASV534	Bacteria	Proteobacteria	Gammaproteobacteria	Burkholderiales	Burkholderiaceae	Rhodoferax
ASV535	Bacteria	Proteobacteria	Alphaproteobacteria	Rhodobacterales	Rhodobacteraceae	Planktomarina
ASV536	Bacteria	Proteobacteria	Alphaproteobacteria	Caulobacterales	Unclassified	Unclassified
ASV537	Bacteria	Proteobacteria	Gammaproteobacteria	Pseudomonadales	Halieaceae	Luminiphilus
ASV538	Bacteria	Proteobacteria	Gammaproteobacteria	Burkholderiales	Burkholderiaceae	Hylemonella
ASV539	Bacteria	Proteobacteria	Alphaproteobacteria	Rhodobacterales	Rhodobacteraceae	MED_G52
ASV540	Bacteria	Proteobacteria	Gammaproteobacteria	Pseudomonadales	Halieaceae	Luminiphilus
ASV541	Bacteria	Proteobacteria	Alphaproteobacteria	Rhodobacterales	Rhodobacteraceae	Unclassified
ASV542	Bacteria	Proteobacteria	Gammaproteobacteria	Burkholderiales	Ga0077523	Ga0077523
ASV543	Bacteria	Proteobacteria	Alphaproteobacteria	Caulobacterales	Hyphomonadaceae	Unclassified
ASV544	Bacteria	Proteobacteria	Gammaproteobacteria	Pseudomonadales	Halieaceae	Luminiphilus
ASV545	Bacteria	Proteobacteria	Alphaproteobacteria	Rhodobacterales	Rhodobacteraceae	Unclassified
ASV546	Bacteria	Proteobacteria	Alphaproteobacteria	Rhizobiales	Xanthobacteraceae	Unclassified
ASV547	Bacteria	Proteobacteria	Gammaproteobacteria	Burkholderiales	Burkholderiaceae	Polynucleobacter
ASV548	Bacteria	Proteobacteria	Alphaproteobacteria	Rhodobacterales	Rhodobacteraceae	Unclassified
ASV549	Bacteria	Proteobacteria	Alphaproteobacteria	Rhodobacterales	Rhodobacteraceae	MED_G52
ASV550	Bacteria	Gemmatimonadota	Gemmatimonadetes	Gemmatimonadales	Gemmatimonadaceae	Unclassified
ASV551	Bacteria	Proteobacteria	Gammaproteobacteria	Burkholderiales	Burkholderiaceae	Limnohabitans
ASV552	Bacteria	Proteobacteria	Alphaproteobacteria	Rhodobacterales	Unclassified	Unclassified
ASV553	Bacteria	Proteobacteria	Alphaproteobacteria	Rhodobacterales	Rhodobacteraceae	Unclassified
ASV554	Bacteria	Proteobacteria	Alphaproteobacteria	Rhodobacterales	Unclassified	Unclassified
ASV555	Bacteria	Proteobacteria	Alphaproteobacteria	Rhodobacterales	Rhodobacteraceae	Unclassified
ASV556	Bacteria	Proteobacteria	Alphaproteobacteria	Rhodobacterales	Rhodobacteraceae	Flavimaricola
ASV557	Bacteria	Proteobacteria	Gammaproteobacteria	Pseudomonadales	Unclassified	Unclassified
ASV558	Bacteria	Proteobacteria	Alphaproteobacteria	Rhodobacterales	Rhodobacteraceae	Tropicimonas
ASV559	Bacteria	Gemmatimonadota	Gemmatimonadetes	Gemmatimonadales	Gemmatimonadaceae	Unclassified
ASV560	Bacteria	Proteobacteria	Alphaproteobacteria	Rhodobacterales	Rhodobacteraceae	Unclassified
ASV561	Bacteria	Proteobacteria	Alphaproteobacteria	Caulobacterales	Parvularculaceae	Unclassified
ASV562	Bacteria	Proteobacteria	Alphaproteobacteria	Rhodobacterales	Rhodobacteraceae	CACIJG01
ASV563	Bacteria	Proteobacteria	Gammaproteobacteria	Pseudomonadales	Unclassified	Unclassified
ASV564	Bacteria	Proteobacteria	Gammaproteobacteria	Burkholderiales	Burkholderiaceae	Unclassified
ASV565	Bacteria	Proteobacteria	Gammaproteobacteria	Burkholderiales	Burkholderiaceae	Rhodoferax
ASV566	Bacteria	Proteobacteria	Alphaproteobacteria	Rhodobacterales	Rhodobacteraceae	Unclassified
ASV567	Bacteria	Proteobacteria	Alphaproteobacteria	Rhodobacterales	Rhodobacteraceae	M30B80
ASV568	Bacteria	Proteobacteria	Gammaproteobacteria	Burkholderiales	Burkholderiaceae	Limnohabitans_A
ASV569	Bacteria	Proteobacteria	Alphaproteobacteria	Rhodobacterales	Rhodobacteraceae	Unclassified
ASV570	Bacteria	Proteobacteria	Alphaproteobacteria	Rhodobacterales	Rhodobacteraceae	Roseovarius
ASV571	Bacteria	Proteobacteria	Alphaproteobacteria	Rhodobacterales	Rhodobacteraceae	CACIJG01
ASV572	Bacteria	Proteobacteria	Alphaproteobacteria	Rhodobacterales	Rhodobacteraceae	HXMU1420_2
ASV573	Bacteria	Proteobacteria	Alphaproteobacteria	Rhodobacterales	Rhodobacteraceae	Nereida
ASV574	Bacteria	Proteobacteria	Gammaproteobacteria	Pseudomonadales	Halieaceae	Luminiphilus
ASV575	Bacteria	Proteobacteria	Alphaproteobacteria	Acetobacterales	Acetobacteraceae	Unclassified
ASV576	Bacteria	Proteobacteria	Gammaproteobacteria	Pseudomonadales	Halieaceae	Luminiphilus
ASV577	Bacteria	Proteobacteria	Gammaproteobacteria	Pseudomonadales	Halieaceae	Congregibacter
ASV578	Bacteria	Proteobacteria	Alphaproteobacteria	Rhodobacterales	Rhodobacteraceae	CACIJG01
ASV579	Bacteria	Proteobacteria	Alphaproteobacteria	Rhodobacterales	Rhodobacteraceae	CACIIZ01
ASV580	Bacteria	Proteobacteria	Alphaproteobacteria	Rhodobacterales	Rhodobacteraceae	Unclassified
ASV581	Bacteria	Proteobacteria	Alphaproteobacteria	Sphingomonadales	Sphingomonadaceae	Sphingomonas
ASV582	Bacteria	Proteobacteria	Gammaproteobacteria	Burkholderiales	Burkholderiaceae	Limnohabitans
ASV583	Bacteria	Proteobacteria	Alphaproteobacteria	Rhizobiales	Aestuariivirgaceae	Aestuariivirga
ASV584	Bacteria	Proteobacteria	Unclassified	Unclassified	Unclassified	Unclassified
ASV585	Bacteria	Proteobacteria	Alphaproteobacteria	Rhodobacterales	Rhodobacteraceae	Unclassified
ASV586	Bacteria	Proteobacteria	Gammaproteobacteria	Burkholderiales	Burkholderiaceae	Rhizobacter
ASV587	Bacteria	Proteobacteria	Gammaproteobacteria	Burkholderiales	Burkholderiaceae	Unclassified
ASV588	Bacteria	Proteobacteria	Alphaproteobacteria	Rhizobiales	Beijerinckiaceae	Unclassified
ASV589	Bacteria	Proteobacteria	Gammaproteobacteria	Xanthomonadales	Unclassified	Unclassified
ASV590	Bacteria	Proteobacteria	Alphaproteobacteria	Rhodobacterales	Rhodobacteraceae	Unclassified
ASV591	Bacteria	Proteobacteria	Gammaproteobacteria	Pseudomonadales	Halieaceae	Luminiphilus
ASV592	Bacteria	Proteobacteria	Alphaproteobacteria	Rhodobacterales	Rhodobacteraceae	CACIJG01
ASV593	Bacteria	Proteobacteria	Alphaproteobacteria	Rhizobiales	Beijerinckiaceae	28_YEA_48
ASV594	Bacteria	Proteobacteria	Gammaproteobacteria	Pseudomonadales	Halieaceae	Luminiphilus
ASV595	Bacteria	Proteobacteria	Alphaproteobacteria	Rhodobacterales	Rhodobacteraceae	CACIJG01
ASV596	Bacteria	Proteobacteria	Alphaproteobacteria	Rhodobacterales	Rhodobacteraceae	Unclassified
ASV597	Bacteria	Proteobacteria	Gammaproteobacteria	Burkholderiales	Burkholderiaceae	Unclassified
ASV598	Bacteria	Proteobacteria	Alphaproteobacteria	Rhodobacterales	Unclassified	Unclassified
ASV600	Bacteria	Proteobacteria	Alphaproteobacteria	Rhodobacterales	Unclassified	Unclassified
ASV601	Bacteria	Proteobacteria	Alphaproteobacteria	Rhodobacterales	Rhodobacteraceae	Unclassified
ASV602	Bacteria	Proteobacteria	Alphaproteobacteria	Rhodobacterales	Rhodobacteraceae	HIMB11
ASV603	Bacteria	Proteobacteria	Alphaproteobacteria	Rhodobacterales	Rhodobacteraceae	Planktomarina
ASV604	Bacteria	Proteobacteria	Alphaproteobacteria	Rhodobacterales	Rhodobacteraceae	Unclassified
ASV605	Bacteria	Proteobacteria	Alphaproteobacteria	Rhodobacterales	Rhodobacteraceae	CACIJG01
ASV606	Bacteria	Proteobacteria	Gammaproteobacteria	Burkholderiales	Burkholderiaceae	Rhodoferax
ASV607	Bacteria	Proteobacteria	Alphaproteobacteria	Rhodobacterales	Rhodobacteraceae	CACIJG01
ASV608	Bacteria	Proteobacteria	Alphaproteobacteria	Rhodobacterales	Rhodobacteraceae	Tropicimonas
ASV609	Bacteria	Proteobacteria	Alphaproteobacteria	Rhodobacterales	Rhodobacteraceae	Unclassified
ASV610	Bacteria	Proteobacteria	Alphaproteobacteria	Rhodobacterales	Rhodobacteraceae	CACIJG01
ASV611	Bacteria	Proteobacteria	Gammaproteobacteria	Pseudomonadales	Halieaceae	CABYJX01
ASV612	Bacteria	Proteobacteria	Alphaproteobacteria	Rhodobacterales	Rhodobacteraceae	Unclassified
ASV613	Bacteria	Proteobacteria	Alphaproteobacteria	Rhodobacterales	Rhodobacteraceae	CACIJG01
ASV614	Bacteria	Proteobacteria	Alphaproteobacteria	Rhodobacterales	Rhodobacteraceae	CACIJG01
ASV615	Bacteria	Proteobacteria	Alphaproteobacteria	Rhodobacterales	Rhodobacteraceae	GCA_002705045
ASV616	Bacteria	Proteobacteria	Alphaproteobacteria	Rhodobacterales	Rhodobacteraceae	Palleronia
ASV617	Bacteria	Proteobacteria	Alphaproteobacteria	Rhodobacterales	Rhodobacteraceae	Planktomarina
ASV618	Bacteria	Proteobacteria	Alphaproteobacteria	Caulobacterales	Maricaulaceae	Unclassified
ASV619	Bacteria	Proteobacteria	Gammaproteobacteria	Burkholderiales	Burkholderiaceae	Unclassified
ASV620	Bacteria	Proteobacteria	Gammaproteobacteria	Pseudomonadales	Halieaceae	Congregibacter
ASV621	Bacteria	Proteobacteria	Alphaproteobacteria	Sphingomonadales	Sphingomonadaceae	Sphingorhabdus
ASV622	Bacteria	Proteobacteria	Alphaproteobacteria	Rhodobacterales	Rhodobacteraceae	Unclassified
ASV623	Bacteria	Proteobacteria	Gammaproteobacteria	Pseudomonadales	Pseudohongiellaceae	UBA9145
ASV624	Bacteria	Proteobacteria	Alphaproteobacteria	Rhodobacterales	Rhodobacteraceae	HIMB11
ASV625	Bacteria	Proteobacteria	Alphaproteobacteria	Rhodobacterales	Rhodobacteraceae	CACKLF01
ASV626	Bacteria	Proteobacteria	Alphaproteobacteria	Rhodobacterales	Rhodobacteraceae	Oceanicola
ASV627	Bacteria	Proteobacteria	Gammaproteobacteria	Burkholderiales	Burkholderiaceae	Rhodoferax
ASV628	Bacteria	Proteobacteria	Gammaproteobacteria	Burkholderiales	Burkholderiaceae	CAINMN01
ASV629	Bacteria	Proteobacteria	Alphaproteobacteria	Rhodobacterales	Rhodobacteraceae	Unclassified
ASV630	Bacteria	Proteobacteria	Alphaproteobacteria	Rhodobacterales	Rhodobacteraceae	CACIJG01
ASV631	Bacteria	Proteobacteria	Alphaproteobacteria	Rhodobacterales	Rhodobacteraceae	Tabrizicola
ASV632	Bacteria	Proteobacteria	Alphaproteobacteria	Rhodobacterales	Rhodobacteraceae	CYK_10
ASV633	Bacteria	Proteobacteria	Alphaproteobacteria	Rhodobacterales	Rhodobacteraceae	CYK_10
ASV634	Bacteria	Proteobacteria	Alphaproteobacteria	Rhodobacterales	Rhodobacteraceae	Cypionkella
ASV635	Bacteria	Proteobacteria	Alphaproteobacteria	Rhodobacterales	Rhodobacteraceae	Yoonia
ASV636	Bacteria	Proteobacteria	Alphaproteobacteria	Rhizobiales	Beijerinckiaceae	Methylobacterium
ASV637	Bacteria	Proteobacteria	Alphaproteobacteria	Rhodobacterales	Rhodobacteraceae	Roseobacter
ASV638	Bacteria	Proteobacteria	Alphaproteobacteria	Rhodobacterales	Rhodobacteraceae	UBA9554
ASV639	Bacteria	Proteobacteria	Alphaproteobacteria	Rhodobacterales	Unclassified	Unclassified
ASV640	Bacteria	Proteobacteria	Alphaproteobacteria	Caulobacterales	Maricaulaceae	Unclassified
ASV641	Bacteria	Proteobacteria	Alphaproteobacteria	Rhodobacterales	Rhodobacteraceae	GCA_002705045
ASV642	Bacteria	Proteobacteria	Gammaproteobacteria	Burkholderiales	Burkholderiaceae	SYFN01
ASV643	Bacteria	Proteobacteria	Gammaproteobacteria	Burkholderiales	Burkholderiaceae	Polaromonas
ASV644	Bacteria	Proteobacteria	Gammaproteobacteria	Burkholderiales	Burkholderiaceae	Limnohabitans
ASV645	Bacteria	Proteobacteria	Alphaproteobacteria	Rhodobacterales	Unclassified	Unclassified
ASV646	Bacteria	Proteobacteria	Gammaproteobacteria	Pseudomonadales	Pseudohongiellaceae	UBA9145
ASV647	Bacteria	Proteobacteria	Alphaproteobacteria	Rhodobacterales	Rhodobacteraceae	Tropicibacter
ASV648	Bacteria	Proteobacteria	Alphaproteobacteria	Thalassobaculales	Thalassobaculaceae	Unclassified
ASV649	Bacteria	Proteobacteria	Alphaproteobacteria	Rhodobacterales	Rhodobacteraceae	Unclassified
ASV650	Bacteria	Proteobacteria	Gammaproteobacteria	Burkholderiales	Burkholderiaceae	Rhodoferax
ASV651	Bacteria	Proteobacteria	Alphaproteobacteria	Rhodobacterales	Rhodobacteraceae	Unclassified
ASV652	Bacteria	Proteobacteria	Gammaproteobacteria	Burkholderiales	Burkholderiaceae	Unclassified
ASV653	Bacteria	Proteobacteria	Alphaproteobacteria	Rhodobacterales	Unclassified	Unclassified
ASV655	Bacteria	Proteobacteria	Alphaproteobacteria	Rhodobacterales	Unclassified	Unclassified
ASV656	Bacteria	Proteobacteria	Gammaproteobacteria	Burkholderiales	Burkholderiaceae	Unclassified
ASV657	Bacteria	Proteobacteria	Alphaproteobacteria	Rhodobacterales	Rhodobacteraceae	LFER01
ASV658	Bacteria	Proteobacteria	Alphaproteobacteria	Rhodobacterales	Rhodobacteraceae	Unclassified
ASV659	Bacteria	Proteobacteria	Alphaproteobacteria	Rhodobacterales	Rhodobacteraceae	CACIJG01
ASV660	Bacteria	Proteobacteria	Gammaproteobacteria	Burkholderiales	Burkholderiaceae	Unclassified
ASV661	Bacteria	Proteobacteria	Alphaproteobacteria	Unclassified	Unclassified	Unclassified
ASV662	Bacteria	Proteobacteria	Alphaproteobacteria	Rhodobacterales	Rhodobacteraceae	LFER01
ASV663	Bacteria	Proteobacteria	Gammaproteobacteria	Pseudomonadales	Halieaceae	Luminiphilus

## Sheet: Refseq
ASV1,"TCCACATGCTCTCCATCGCGTTCCTGTACGGCTCCGCTGTGCTGTTTGCGATGCACGGCGCAACGATTTTAGCGACCAGCCGCTATGGCGCAGACCGGGAGATCGATCAGATCACCGATCGCGGTACCGCAGCTGAGCGCGGCGCGCTGTTCTGGAGATGGTGCATGGGCTTCAACGCATCCATGGAATCTATCCACCGATGGG"
ASV2,"TCCACATGCTCTCTATCGCCTTCCTGTATGGCTCCGCCGTACTGTTTGCGATGCACGGCGCAACGATTCTTGCAACCAGCCGCTACGGCGCTGATCGGGAGATCGATCAGATCACCGATCGCGGCACGGCAGCTGAACGCGGCGCGCTGTTCTGGAGATGGTGCATGGGCTTCAACGCATCCATGGAATCTATCCACCGATGGG"
ASV3,"TCCATTGTCTGTCGATTGTCTTCCTCTATGGCTCGGTTCTGCTGTTTGCAATGCATGGCGGTACAATACTCGCAACAACACGCTTTGGCGGCGATAGGGAGCTTGAACAGATCTACGATCGTGGCACCGCTTCTGAGCGTGCAGCCCTTTTCTGGCGCTGGACGATGGGTTTTAACGCGACTATGGAGGGTATTCACCGTTGGG"
ASV4,"TCCACATGCTCTCCATTGCCTTCCTGTACGGCTCTGCCGTGCTGTTTGCGATGCACGGCGCCACTATTCTGGCGACCAGCCGCTACGGTGCTGATCGCGAGATCGATCAGATCACCGATCGCGGCACGGCAGCTGAGCGCGGCGCGCTGTTCTGGAGATGGTGCATGGGCTTCAACGCATCCATGGAATCCATCCACCGATGGG"
ASV5,"TCCATATGTGGAGCATCTTTTTCCTCTATGGCTCGGCCGTACTGTTTGCCATGCATGGCGCAACCATTTTAGCTACTAGCCGCTACGGAGCAGATCGTGAGATCGACCAGATCACAGATCGCGGCACTGCGGCAGAGCGTGGGGCGTTGTTCTGGAGATGGACGATGGGCTTCAACGCATCGATGGAATCCATTCACAAGTGGG"
ASV6,"TCCACATGCTCTCAATCGCTTTCCTGTATGGCTCTGCCGTGCTGTTCGCGATGCACGGCGCCACTATTCTGGCGACCAGCCGCTACGGTGCTGATCGCGAGATCGATCAGATCACTGATCGCGGCACAGCAGCTGAGCGTGGTGCGCTGTTCTGGAGATGGTGCATGGGCTTTAACGCGTCTATGGAATCCATTCACCGATGGG"
ASV7,"CCCACATGCTCTCTATCGCCTTCCTGTATGGCTCCGCCGTACTGTTTGCGATGCACGGCGCAACGATTCTTGCAACCAGCCGCTACGGCGCTGATCGGGAGATCGATCAGATCACCGATCGCGGCACGGCAGCTGAACGCGGCGCGCTGTTCTGGAGATGGTGCATGGGCTTCAACGCATCCATGGAATCTATCCACCGATGGG"
ASV8,"TCCACATGCTCTCCATTGCCTTCCTGTACGGCTCCGCCGTGCTGTTTGCGATGCACGGCGCCACTATTCTGGCGACCAGCCGCTACGGTGCTGATCGCGAGATCGATCAGATCACCGATCGCGGCACGGCAGCTGAGCGCGGCGCGCTGTTCTGGAGATGGTGCATGGGCTTCAACGCATCCATGGAATCCATCCACCGATGGG"
ASV9,"TCCACATGTGGAGCATCTTCTTCCTGTATGGATCAGCGGTCTTGTTCGCTATGCACGGCGCGACCATTTTGGCGACAAGCCGGTACGGTGCAGACCGTGAAATCGATCAAATCACCGACCGCGGTACCGCCGCGGAGCGTGGCGCCCTCTTCTGGAGATGGACTATGGGCTTCAACGCTTCAATGGAATCAATTCACAAATGGG"
ASV10,"TCCATATGTGGAGCATCTTTTTCCTCTATGGCTCGGCCGTACTGTTTGCCATGCATGGCGCAACCATCTTAGCTACTAGCCGCTACGGAGCAGATCGTGAGATCGACCAGATCACAGATCGCGGCACTGCGGCAGAGCGTGGGGCGTTGTTCTGGAGATGGACGATGGGCTTCAACGCATCGATGGAATCCATTCACAAGTGGG"
ASV11,"TCCATATGCTTTCGATTGCATTCCTTTACGGATCTGCAGTGTTGTTCGCCATGCACGGCGCAACCATCGTCGCAACGTCTCGATACGGTGCCGATCGCGAGATTGACCAGATCACCGATAGAGGCACGGCTGCAGAGAGAGGCGCACTGTTCTGGAGATGGTGCATGGGTTTTAACGCCTCTGTGGAATCGATTCACCGATGGG"
ASV12,"TCCATATGCTGTCGATCGCCTTCCTGTATGGCTCAGCAGTGCTGTTCGCCATGCACGGCGCAACGATTCTGGCGACCAGCCGCTACGGCGCGGACCGGGAGATCGATCAGATCACCGACCGCGGCACCGCTGCAGAGCGCGGCGCGCTGTTCTGGAGATGGTGCATGGGCTTTAACGCATCCATGGAATCCATCCACCGATGGG"
ASV13,"TCCACATGCTCTCCATCGCGTTCCTGTATGGCTCTGCCGTGCTGTTCGCGATGCACGGCGCAACGATTCTGGCGACCAGCCGCTACGGCGCGGACCGGGAGATCGATCAGATCACCGATCGCGGTACGGCAGCTGAGCGCGGTGCGCTGTTCTGGAGATGGTGCATGGGCTTCAACGCATCCATGGAATCTATCCACCGATGGG"
ASV14,"TCCACATGTGGAGCATCTTCTTCCTGTATGGATCAGCGGTCTTATTTGCGATGCACGGCGCGACCATTTTGGCGACAAGCCGGTACGGTGCAGACCGTGAAATCGATCAAATCACCGACCGCGGTACCGCCGCGGAGCGTGGCGCCCTCTTCTGGAGATGGACCATGGGCTTCAACGCTTCAATGGAATCCATCCACAAGTGGG"
ASV15,"TCCATATGCTTTCGATTGCATTCCTTTACGGATCTGCAGTGTTGTTCGCCATGCACGGCGCAACCATCGTCGCAACCTCTCGATACGGTGCCGATCGCGAGATTGACCAGATCACCGATAGAGGCACGGCTGCAGAGAGAGGCGCACTGTTCTGGAGATGGTGCATGGGTTTTAACGCCTCTGTGGAATCGATTCACCGATGGG"
ASV16,"TCCACGCACTCTCGATCGCCTTTCTTTACGGCTCTGCTTTGCTCTTCGCTATGCATGGCGCCACAATCCTGGCCGTATCGCGCTATGGTGGCGAGCGGGAAATTGAGCAAATCGTGGATCGCGGGACGGCCTCAGAACGCGCGGCACTCTTCTGGCGCTGGACCATGGGCTTCAACGCGACCATGGAAGGTATTCACCGCTGGG"
ASV17,"TCCATATGCTGTCCATCGTCTTCCTCTACGGATCGGCCATTCTGTTCGCCATGCACGGCGCAACAATTCTGGCGGTAAGCCGCTACGGCGGCGATCGGGAGATTGACCAGGTGACGGACATCGGCACAGCAGGTGAGCGCTCCATGCTTTACTGGCGCTGGTGTATGGGCTTCAACGCCTCCATGGAATCCATCCACCGATGGG"
ASV18,"TTCATGCGCTAAGTATTGTCTTTCTGTATGGTTCTGCTCTACTTTTTGCGATGCATGGAGCGACGATATTAGCAACATCTAGAATGGGAGGGGACAGAGAACTAGAACAAATCTATGATCGTGGCACCGCTTCTGAGCGTGCTGCATTGTTCTGGAGATGGACTATGGGGTTCAACGCTTCTATGGAAGGAATTCATAGATGGG"
ASV19,"TTCACGCTCTATCTATAGCATTTTTGTATGGCTCTGCACTTCTCTTTGCTATGCACGGTGCTACTATTCTGGCAACTTCTCGATTTGGAGGAGACAGAGAGTTAGAGCAAATAGCTGACCGTGGTACAGCATCCGAGCGTGCCGCTTTATTCTGGCGGTGGACAATGGGTTTTAATGCTACAATGGAGGGTATTCACCGTTGGG"
ASV20,"TCCATATGTGGAGCATCTTTTTCCTCTATGGCTCGGCCGTACTGTTTGCCATGCATGGCGCAACTATCTTAGCTACTAGCCGCTACGGAGCAGATCGTGAGATCGACCAGATCACAGATCGCGGCACTGCGGCAGAGCGTGGGGCGTTGTTCTGGAGATGGACGATGGGCTTCAACGCATCGATGGAATCCATTCACAAGTGGG"
ASV21,"TCCATATGTGGAGCATTTTCTTCCTGTACGGCTCAGCGGTACTGTTCGCAATGCACGGTGCGACCATCCTAGCAACGAGCCGTTATGGCGCTGACCGTGAGATCGATCAGATTACCGATCGTGGAACAGGCGCTGAGCGCGGTGCGCTGTTCTGGCGTTGGACTATGGGTTTCAACGCATCGATGGAGTCCATTCACAAGTGGG"
ASV22,"TTCATGCCCTGAGCATAGTATTCCTTTATGGCTCAGCACTATTGTTTGCCATGCACGGAGCGACGATTTTAGCGGTCTCAAGGTTTGGTGGGGACAGAGAATTAGAGCAAATTGCGGATCGCGGTACCGCATCCGAGCGTGCAGCATTGTTCTGGCGCTGGACCATGGGCTTTAATGCCTCGATGGAGGGTATTCATCGGTGGG"
ASV23,"TCCACATGTGGAGCATCTTCTTCCTGTATGGATCAGCGGTCTTATTTGCGATGCACGGCGCGACCATTTTGGCGACAAGCCGGTACGGTGCAGACCGTGAAATCGATCAAATCACCGACCGCGGTACCGCCGCGGAGCGTGGCGCCCTCTTCTGGAGATGGACTATGGGCTTCAACGCTTCAATGGAGTCAATTCACAAATGGG"
ASV24,"TCCACATGCTGTCGATTGCCTTCCTGTATGGATCGGCAGTGCTGTTTGCCATGCACGGCGCCACTATTTTGGCGACCAGTCGCTACGGCGCTGACCGGGAGATCGACCAGATCACCGATCGCGGCACGGCTGCTGAGCGTGGTGCACTGTTCTGGAGATGGTGCATGGGCTTCAACGCTTCGATGGAATCTATTCACCGCTGGG"
ASV25,"TCCATATGCTCTCTATCGCCTTCCTATACGGCTCCGCCGTGCTGTTTGCGATGCATGGAGCCACTATTCTCGCCACTAGCCGGTATGGCGCTGACCGGGAGATCGATCAGATCACCGATCGCGGCACCGCAGCAGAACGCGGTGCCTTGTTCTGGAGATGGTGCATGGGCTTCAACGCTTCAATGGAATCCATTCACCGATGGG"
ASV26,"TCCACATGTGGAGCATCTTCTTCCTCTATGGGTCAGCGGTCCTGTTCGCTATGCACGGTGCGACTATTTTGGCGACAAGCCGTTATGGCGCTGACCGGGAAATCGATCAAATCACCGATCGCGGCACAGCTGCTGAGCGCGGCGCGCTGTTCTGGAGATGGACCATGGGCTTCAACGCCTCAATGGAGTCCATCCATAAGTGGG"
ASV27,"TCCACATGTTGTCGATTGCCTTCCTTTACGGCTCAGCAGTGCTGTTTGCCATGCATGGCGCGACAATTCTCGCCACCAGCCGCTATGGCGCTGATCGCGAGATCGACCAGATCACAGATCGGGGAACCGCTGCTGAGCGCGGTGCCCTGTTCTGGAGGTGGTGCATGGGCTTCAACGCCTCGATGGAATCTATTCACCGCTGGG"
ASV28,"TTCATGCCCTGAGCATAGTATTCCTTTATGGCTCAGCACTATTGTTTGCCATGCATGGAGCGACGATTTTAGCGGTCTCAAGGTTTGGTGGGGACAGAGAATTAGAGCAAATAGCGGATCGCGGCACCGCATCCGAGCGTGCAGCATTGTTCTGGCGCTGGACCATGGGCTTTAATGCCTCGATGGAGGGTATTCATCGGTGGG"
ASV29,"TCCATTGTCTGTCGATTGTCTTCCTCTATGGCTCGGTTCTGCTGTTCGCCATGCATGGGGCGACCATTCTGGCGGTGACCCGTTTCGGCGGCGATCGCGAGCTTGAGCAGATTTATGATCGCGGCACCGCCTCTGAGCGTGCAGCCCTTTTCTGGCGCTGGACGATGGGCTTTAACGCGACCATGGAGGGTATTCACCGCTGGG"
ASV30,"TCCACGCTCTTTCGATTGTCTTCCTCTATGGCTCTGTTTTGTTATTTGCCATGCATGGCGCGACAATTCTTGCGGTGGCCCGCTTTGGCGGTGATCGTGAACTAGAGCAAATCTATGATCGCGGAACGGCCTCTGAACGGGCGGCTCTCTTCTGGCGCTGGACTATGGGGTTCAATGCCACAATGGAAGGCATTCACCGCTGGG"
ASV31,"TCCATATGCTGTCGATCGCCTTCCTGTATGGCTCAGCAGTGCTGTTCGCCATGCACGGCGCAACGATTCTGGCGACCAGCCGCTACGGCGCGGACCGGGAGATCGATCAGATCACCGACCGCGGCACCGCTGCAGAGCGCGGCGCGCTGTTCTGGAGATGGTGCATGGGCTTCAACGCATCCATGGAGTCCATCCACCGATGGG"
ASV32,"TTCACGCCCTGTGTATTGTGTTTCTTTACGGATCAGCATTGTTATTTGCAATGCATGGTGCGACTATCCTTGCAGTCTCAAGATACGGTGGCGATAGAGAACTCGAACAGATTTATGATCGTGGAACTGCGTCTGAGAGGGCAGCTCTTTTTTGGAGATGGACTATGGGCTTCAACGCTACGATGGAGGGGGTTCACAGATGGG"
ASV33,"TCCACATGCTCTCCATCGCGTTCCTATACGGCTCCGCCGTGCTGTTTGCGATGCACGGCGCAACGATTCTAGCGACCAGCCGCTATGGCGCAGACCGGGAGATAGATCAGATCACCGATCGCGGCACCGCAGCTGAGCGCGGCGCGCTGTTCTGGAGATGGTGCATGGGCTTCAACGCATCCATGGAATCTATCCACCGATGGG"
ASV34,"TCCACATGCTCTCCATCGCGTTCCTGTACGGCTCCGCTGTGCTGTTTGCGATGCATGGCGCAACGATTTTAGCGACCAGCCGCTATGGCGCAGACCGGGAGATCGATCAGATCACCGATCGCGGTACCGCAGCTGAGCGCGGCGCGCTGTTCTGGAGATGGTGCATGGGCTTCAACGCATCCATGGAATCTATCCACCGATGGG"
ASV35,"TTCATGCCCTGAGCATAGTATTCCTTTATGGCTCAGCACTATTGTTTGCCATGCATGGAGCGACGATTTTAGCGGTCTCAAGGTTTGGTGGGGACAGAGAATTAGAGCAAATAGCGGATCGCGGCACCGCATCCGAGCGTGCAGCATTGTTCTGGCGCTGGACCATGGGCTTTAATGCCTCGATGGAGGGGATTCATCGGTGGG"
ASV36,"TTCATGCGCTAAGTATTGTCTTTCTGTATGGTTCTGCTCTACTTTTTGCGATGCATGGAGCGACGATCTTAGCAACATCTAGAATGGGAGGGGACAGAGAACTAGAACAAATCTATGATCGTGGCACCGCTTCTGAGCGTGCTGCATTGTTCTGGAGATGGACTATGGGGTTCAACGCTTCTATGGAAGGAATTCATAGATGGG"
ASV37,"TCCACATGCTCTCCATCGCTTTCCTGTACGGCTCCGCCGTGCTGTTTGCGATGCACGGCGCAACCATTCTGGCGACCAGCCGCTATGGCGCGGACCGAGAGATCGATCAGATCACCGATCGCGGCACAGCAGCTGAGCGCGGCGCGCTGTTCTGGAGATGGTGCATGGGCTTCAACGCATCCATGGAATCCATTCACCGATGGG"
ASV38,"TCCATATGCTCTCTATCGCCTTCCTATACGGCTCCGCCGTGCTGTTTGCGATGCATGGAGCCACTATTCTCGCCACTAGCCGGTATGGCGCTGACCGGGAGATCGATCAGATCACCGATCGCGGCACCGCAGCAGAACGCGGTGCCTTGTTCTGGAGATGGTGCATGGGCTTCAACGCTTCAATGGAATCCATCCACCGATGGG"
ASV39,"TCCATGCACTCTCGATTGTGTTCTTGTACGGTTCAGTTCTTCTGTTCGCAATGCACGGCGCAACGATCCTTGCGGTAACTCGTTTTGGTGGCGATCGTGAATTGGAGCAAATCTATGACCGAGGAACAGCATCAGAACGAGCTGCATTGTTCTGGAGATGGACTATGGGCTTTAACGCCACAATGGAGGGTATCCACCGTTGGG"
ASV40,"TCCATTGTCTATCAATCGTATTCCTATATGGATCTGTTCTTCTTTTCGCGATGCATGGTGCTACGATTTTAGCAACAACGCGATTTGGTGGTGATCGTGAACTGGAGCAAATTTACGACAGAGGAACGGCTTCTGAACGAGCTGCATTATTCTGGCGCTGGACAATGGGTTTCAATGCAACAATGGAAGGTATCCATCGATGGG"
ASV41,"TCCACATGCTGTCGATTGCCTTCCTATATGGATCGGCAGTGCTGTTTGCCATGCACGGCGCCACTATTTTGGCGACCAGTCGCTACGGCGCTGACCGGGAGATCGACCAGATCACCGATCGCGGCACGGCTGCTGAGCGTGGCGCACTGTTCTGGAGATGGTGCATGGGCTTCAACGCTTCGATGGAATCTATTCACCGCTGGG"
ASV42,"TCCATATGCTTTCTATCGCATTTCTTTATGGATCTGCTGTGTTGTTTGCCATGCACGGAGCAACCATCGTCGCAACCTCTCGTTACGGCGCCGATCGCGAAATCGATCAGATCACCGATAGAGGCACGGCTGCCGAGAGAGGCGCGCTGTTCTGGAGATGGTGCATGGGCTTTAACGCCTCTGTGGAATCGATTCACCGATGGG"
ASV43,"TCCACGCGCTCTCGATCGCCTTTCTTTACGGCTCTGCTTTGCTCTTCGCTATGCATGGCGCCACAATCCTGGCCGTATCGCGCTATGGCGGCGAGCGGGAAATTGAGCAAATCGTGGATCGCGGGACGGCCTCAGAACGCGCGGCACTCTTCTGGCGCTGGACCATGGGCTTCAACGCGACCATGGAAGGTATTCACCGCTGGG"
ASV44,"TCCATATGTGGAGCATCTTCTTCCTATACGGATCAGCAGTCTTATTTGCGATGCACGGGGCCACCATTTTGGCGACCAGCCGATATGGCGCAGACCGTGAAATCGATCAAATCACCGATCGTGGTACAGCCGCAGAACGCGGTGCCCTCTTCTGGAGATGGACCATGGGCTTCAACGCTTCAATGGAATCCATCCACAAGTGGG"
ASV45,"TCCACATGTGGAGCATCTTCTTCCTGTATGGCTCAGCGGTTCTCTTTGCGATGCACGGTGCAACCATTCTCGCAACCAGTCGGTATGGTGCCGACCGCGAGATCGATCAGATTACTGATCGCGGAACCGGAGCGGAGCGTGGCGCTCTGTTCTGGCGCTGGACCATGGGCTTCAACGCGTCGATGGAATCAATTCACAAGTGGG"
ASV46,"TCCACGCTCTTTCAATTGTCTTCCTCTATGGCTCTGTTTTGTTGTTTGCCATGCATGGCGCGACAATTCTTGCGGTGGCTCGCTTTGGCGGTGATCGTGAACTAGAGCAAATCTATGATCGTGGAACGGCCTCTGAACGGGCGGCTCTGTTCTGGCGCTGGACTATGGGGTTCAATGCCACGATGGAAGGCATTCACCGCTGGG"
ASV47,"TCCATATGTGGAGCATCTTTTTCCTCTATGGCTCGGCGGTACTGTTTGCCATGCATGGCGCAACCATCTTAGCTACTAGCCGCTACGGAGCAGATCGTGAGATCGACCAGATCACAGATCGCGGCACTGCGGCAGAGCGTGGGGCGTTGTTCTGGAGATGGACGATGGGCTTCAACGCATCGATGGAATCCATTCACAAGTGGG"
ASV48,"TCCACATGCTCTCTATCGCCTTCCTGTATGGCTCCGCCGTGCTGTTCGCGATGCACGGCGCAACGATTCTTGCAACCAGCCGCTACGGCGCGGATCGGGAGATCGATCAGATCACCGATCGCGGCACGGCAGCTGAACGCGGCGCGCTGTTCTGGAGATGGTGCATGGGCTTCAACGCATCCATGGAATCCATTCACCGATGGG"
ASV49,"TTCATGCACTAAGTATTGTTTTTCTATATGGATCTGCTCTACTTTTTGCGATGCATGGAGCAACGATATTAGCTACTTCCAGAATGGGTGGAGATAGGGAGTTAGAACAAATCTATGATCGTGGTACCGCATCAGAGCGCGCTGCATTGTTCTGGAGATGGACGATGGGTTTTAATGCTTCAATGGAAGGAATCCACAGGTGGG"
ASV50,"TCCACATGTGGAGCATCTTCTTCCTGTATGGCTCAGCGGTTCTCTTTGCGATGCACGGAGCAACCATTCTCGCAACCAGTCGGTATGGTGCCGACCGCGAGATCGATCAGATTACTGATCGCGGAACCGGAGCGGAGCGTGGCGCTCTGTTCTGGCGCTGGACCATGGGCTTCAACGCGTCGATGGAATCAATTCACAAGTGGG"
ASV51,"TTCATGCACTCTGCATAGCTTTTCTTTATGGATCTGCATTACTATTTGCCATGCATGGGGCAACGATCTTAGCAGTCTCTAGGTTTGGTGGTGATAGAGAGTTAGAGCAAATTGCGGACCGCGGTACTGCGTCCGAACGTGCAGCGTTGTTCTGGCGCTGGACCATGGGCTTTAATGCTTCGATGGAAGGTATACATCGGTGGG"
ASV52,"TCCACATGTTGTCGATTGCCTTCCTGTACGGCTCTGCAGTGCTGTTTGCCATGCATGGCGCGACGATTCTTGCCACCAGCCGCTATGGCGCTGATCGCGAGATCGACCAGATCACGGATCGGGGCACCGCTGCTGAGCGCGGTGCTCTGTTCTGGAGGTGGTGCATGGGCTTCAACGCCTCGATGGAATCTATTCACCGCTGGG"
ASV53,"TCCACATGTGGAGCATCTTCTTCCTCTATGGGTCAGCGGTCCTGTTCGCTATGCACGGTGCGACTATTTTAGCGACAAGCCGTTATGGCGCTGACCGGGAAATCGATCAAATCACCGATCGCGGCACAGCTGCTGAGCGCGGCGCGCTGTTCTGGAGATGGACCATGGGCTTCAACGCCTCAATGGAGTCCATCCATAAGTGGG"
ASV54,"TCCACATGCTCTCCATCGCGTTCCTGTACGGCTCCGCCGTGCTGTTTGCGATGCACGGCGCAACGATTCTAGCGACCAGCCGCTATGGCGCAGACCGGGAGATCGATCAGATCACCGATCGCGGCACCGCTGCTGAGCGCGGCGCGCTGTTCTGGAGATGGTGCATGGGCTTCAACGCATCCATGGAATCTATCCACCGATGGG"
ASV55,"TCCATATGTGGAGCATCTTCTTCCTATACGGATCAGCAGTCTTATTTGCGATGCACGGGGCCACCATTTTGGCGACCAGCCGATATGGCGCGGACCGTGAAATCGATCAAATCACCGATCGTGGTACAGCCGCAGAACGCGGTGCTCTCTTCTGGAGATGGACCATGGGCTTCAACGCTTCAATGGAATCCATCCACAAGTGGG"
ASV56,"TCCACGCGCTCTCGATCGCCTTTCTTTACGGCTCTGCTTTGCTCTTCGCTATGCATGGCGCCACGATCCTGGCCGTATCGCGCTATGGCGGCGAGCGGGAAATTGAGCAAATCGTGGATCGCGGGACGGCCTCAGAACGCGCGGCACTCTTCTGGCGCTGGACCATGGGCTTCAACGCGACCATGGAAGGTATTCACCGCTGGG"
ASV57,"TCCACGCACTATCGATTGTATTCTTGTATGGTTCGGTTCTTTTGTTCGCGATGCACGGTGCAACGATCTTGGCGGTGACACGCTTTGGTGGTGATCGTGAATTGGAACAGATTTATGATCGAGGAACTGCGTCAGAGCGCGCCGCGCTGTTCTGGAGATGGACTATGGGCTTTAATGCCACAATGGAGGGTATCCACCGTTGGG"
ASV58,"TCCATATGTGGAGCATCTTCTTCCTGTATGGATCAGCGGTCTTATTTGCGATGCACGGGGCCACTATTTTGGCGACTAGCCGATATGGCGCGGACCGTGAAATAGATCAGATCACCGATCGTGGTACAGCCGCAGAACGCGGTGCCCTCTTCTGGAGATGGACCATGGGCTTCAACGCTTCAATGGAATCCATCCACAAGTGGG"
ASV59,"TCCACATGCTCTCCATCGCTTTCCTTTACGGCTCCGCCGTGCTGTTTGCGATGCACGGCGCAACCATTCTGGCGACCAGCCGCTATGGCGCGGACCGAGAGATCGATCAGATCACCGATCGCGGTACCGCAGCTGAGCGCGGCGCGCTGTTCTGGAGATGGTGCATGGGCTTCAACGCATCCATGGAATCGATCCACCGATGGG"
ASV60,"TCCACGCGCTTTCGATCGTTTTCCTCTACGGCTCGGTCCTGTTGTTCGCAATGCACGGCGCGACCATCCTGGCGGTCACCCGCTACGGCGGCGACCGCGAGCTGGAACAGATCGTCGACCGCGGCACCGCCACGGAACGCGCCGCCTTGTTCTGGCGCTGGACCATGGGCTTCAACGCCACAATGGAGGGTATTCACCGCTGGG"
ASV61,"TCCACGGCCTCAGCATCGTGTTCCTCTATGGCTCGGTTCTGTTGTTCGCCATGCACGGCGCGACCATTCTGGCCGTGACCCGCTACGGCGGCGACCGTGAGCTAGAGCAGATCTATGACCGCGGCACTGCCTCGGAACGGGCTGCCTTGTTCTGGCGCTGGACCATGGGTTTCAACGCCACGATGGAAGGTATTCACCGCTGGG"
ASV62,"TCCACGCATTGTGCATCGCGTTCCTCTACGGATCCGCATTATTGTTTGCCATGCACGGAGCGACGATTTTAGCCGTATCCAGGTTTGGTGGTGATAGAGAATTAGAGCAAATTGCTGATCGTGGTACAGCATCCGAGCGTGCTGCCTTATTCTGGCGATGGACCATGGGCTTTAATGCTTCGATGGAGGGTATTCATCGGTGGG"
ASV63,"TTCACGCTCTCTGTATAGTGTTTCTTTATGGCTCTGCACTACTATTTGCAATGCATGGAGCAACTATCTTAGCTACATCTAGGTTAGGTGGAGATAGGGAGTTGGAGCAAATTTATGATCGAGGAACAGCGTCTGAGCGTGCAGCTCTTTTTTGGAGATGGACCATGGGATTTAATGCCTCTATGGAAGGTATCCATAGATGGG"
ASV64,"TCCACATGCTCTCGATCGCCTTTCTGTACGGATCGGCGCTCCTGTTTGCGATGCATGGCGCCACCATCCTGGCCGTCGGCCGGTTTGGCGGTGACCGTGAAATCGAGCAGATCACCGACCGGGGCACGGCCACCGAACGTGCAGCACTGTTCTGGCGCTGGACGATGGGGTTCAACGCCACGATGGAATCCATCCACCGCTGGG"
ASV65,"TCCATTGTCTGTCGATTGTCTTCCTCTATGGCTCGGTTCTGCTGTTTGCCATGCATGGCGGTACAATACTCGCAACAACACGCTTTGGCGGCGATAGGGAGCTTGAACAGATCTACGATCGTGGCACCGCTTCTGAGCGTGCAGCCCTTTTCTGGCGCTGGACGATGGGTTTTAACGCGACCATGGAGGGTATTCACCGTTGGG"
ASV66,"TCCACGCACTTTCGATCGTGTTCCTTTATGGCTCGACCCTGCTCTTTGCGATGCACGGCGCGACCATCCTTGCTGTGACCCGTTACGGTGGTGATCGCGAATTGGAACAGATCGCCGATCGCGGAACTGCATCTGAACGTGCGGGTCTTTTCTGGCGCTGGACCATGGGTTTCAACGCGACGATGGAAGGTATCCACCGTTGGG"
ASV67,"TCCATGCGCTATCGATTGTGTTCCTGTACGGTTCAGTTCTTCTGTTTGCGATGCACGGTGCAACAATCCTTGCGGTGACCCGCTTTGGTGGGGATCGTGAATTGGAACAAATCTATGATCGAGGAACAGCATCAGAACGCGCTGCATTGTTCTGGAGATGGACTATGGGCTTTAACGCGACGATGGAGGGTATACACCGCTGGG"
ASV68,"TCCACTGCCTCTCGATCGTCTTCCTCTATGGCTCCGTCCTGCTCTTCGCGATGCACGGTGCGACGATCCTCGCCGTGACCCGCTACGGCGGCGACCGCGAGCTCGAGCAGATCGTCGACCGCGGCACTGCCTCGGAGCGTGCGGCCCTGTTCTGGCGCTGGACCATGGGCTTCAACGCCACGATGGAAGGCATTCACCGCTGGG"
ASV69,"TCCATTGTCTGTCGATTGTCTTCCTCTATGGCTCGGTTCTACTGTTTGCCATGCATGGCGGTACAATACTCGCAACAACACGCTTTGGCGGCGATCGCGAGCTTGAACAGATTTACGACCGTGGCACCGCATCTGAGCGCGCGGCATTATTCTGGCGCTGGACTATGGGTTTTAACGCGACCATGGAGGGCATTCACCGCTGGG"
ASV70,"TCCATATGTGGAGCATCTTTTTCCTCTATGGCTCGGCCGTACTGTTTGCCATGCATGGCGCAACCATCTTAGCTACTAGCCGCTACGGAGCAGATCGTGAGATCGACCAGATCACGGATCGCGGCACTGCGGCAGAGCGTGGGGCGTTGTTCTGGAGATGGACGATGGGCTTCAACGCATCGATGGAATCCATTCACAAGTGGG"
ASV71,"TTCATGCCCTGAGCATAGTATTCCTTTATGGCTCAGCACTATTGTTTGCCATGCATGGAGCCACGATTTTAGCGGTCTCAAGGTTTGGTGGTGACAGAGAATTAGAGCAAATTGCGGATCGCGGTACCGCATCCGAGCGTGCAGCATTGTTCTGGCGCTGGACCATGGGCTTTAATGCCTCGATGGAGGGTATTCATCGGTGGG"
ASV72,"TCCATATGCTCTCTATCGCCTTCCTATACGGCTCAGCCGTGCTGTTTGCGATGCATGGAGCCACTATTCTCGCCACTAGCCGGTATGGCGCTGACCGGGAGATCGATCAGATCACCGATCGCGGTACCGCAGCAGAGCGCGGTGCCTTGTTCTGGAGATGGTGCATGGGCTTCAACGCTTCAATGGAATCCATTCACCGATGGG"
ASV73,"TCCATGCGCTATCGATTGTGTTCCTGTACGGTTCAGTTCTTCTGTTTGCGATGCACGGTGCAACAATCCTTGCGGTGACCCGCTTTGGTGGGGATCGTGAATTGGAACAAATCTATGATCGAGGAACAGCATCAGAACGCGCTGCATTGTTCTGGAGATGGACTATGGGCTTTAACGCGACGATGGAGGGTATACACCGTTGGG"
ASV74,"TCCACGCGCTTTCAATCGTTTTCCTCTACGGCTCGGTCCTGTTGTTCGCAATGCACGGCGCGACCATCCTGTCGGTCACCCGCTACGGCGGCGACCGCGAGCTGGAACAGATCGTCGACCGCGGCACGGCCACGGAACGCGCCGCCTTGTTCTGGCGCTGGACCATGGGCTTCAACGCCACAATGGAGGGTATTCACCGCTGGG"
ASV75,"TTCATGCACTAAGTATTGTTTTTCTATATGGATCTGCTCTACTTTTTGCGATGCATGGAGCAACGATATTAGCTACCTCCAGAATGGGTGGAGATAGGGAGTTAGAACAAATCTATGATCGTGGTACGGCATCAGAGCGCGCTGCATTGTTCTGGAGATGGACGATGGGTTTTAATGCTTCAATGGAAGGAATCCATAGGTGGG"
ASV76,"TTCATGCTCTATGTATCGTTTTTCTGTATGGCTCAGCTCTTTTATTTGCTATGCACGGTGCTACAATATTAGCAACTTCAAGACTTGGTGGCGACCGAGAATTAGAGCAAATCTATGACAGAGGAACAGCTTCGGAAAGAGCTGCTCTTTTTTGGAGATGGACGATGGGTTTTAACGCATCAATGGAAGGAATTCATCGCTGGG"
ASV77,"TCCACATGCTCTCCATCGCGTTCCTGTACGGCTCCGCCGTGCTGTTTGCGATGCACGGCGCAACGATTCTAGCGACCAGCCGCTATGGCGCAGACCGGGAGATAGATCAGATCACTGATCGCGGCACCGCAGCTGAGCGCGGCGCGCTGTTCTGGAGATGGTGCATGGGCTTCAACGCATCCATGGAATCTATCCACCGATGGG"
ASV78,"TCCATTGTCTGTCCATTGTATTCCTTTACGGATCTGTTCTTCTATTCGCGATGCACGGTGCTACGATTTTAGCAACAACGCGATTTGGAGGAGACCGTGAGCTAGAACAAATTTACGACAGGGGAACGGCTTCTGAACGAGCCGCCTTGTTCTGGCGCTGGACGATGGGTTTCAATGCTACGATGGAAGGTATCCATAGATGGG"
ASV79,"TTCACGCCTTATGCATCGTTTTTTTATATGGCTCTGCTTTACTTTTCGCCATGCATGGTGCAACCATATTAGCCGTTTCAAGATATGGAGGTGATAGGGAGCTGGAACAAATTTATGATCGTGGAACTGCATCGGAGAGAGCCGCTCTTTTTTGGAGGTGGACGATGGGTTTTAATGCCTCGATGGAAGGTATCCACCGATGGG"
ASV80,"TTCATGCCCTGAGCATAGTATTCCTTTATGGCTCAGCACTATTGTTTGCCATGCATGGAGCCACGATTTTAGCGGTCTCAAGGTTTGGTGGTGACAGAGAATTAGAGCAAATTGCGGATCGCGGTACGGCATCCGAGCGTGCAGCATTGTTCTGGCGCTGGACCATGGGCTTTAATGCCTCGATGGAGGGTATTCATCGGTGGG"
ASV81,"TCCATTGTCTGTCGATTGTCTTCCTCTATGGTTCGGTTCTGCTGTTTGCCATGCATGGCGGTACAATACTCGCAACAACACGCTTTGGCGGCGATAGGGAGCTTGAACAGATCTACGATCGTGGCACCGCTTCTGAGCGTGCAGCCCTTTTCTGGCGCTGGACGATGGGTTTTAACGCGACCATGGAGGGTATTCACCGTTGGG"
ASV82,"TTCACGCTCTCTGTATAGTGTTTCTTTATGGCTCTGCACTACTATTTGCAATGCATGGAGCAACTATCTTAGCTACATCTAGGTTAGGTGGAGATAGGGAGTTGGAGCAAATTTATGATCGAGGAACAGCGTCTGAGCGTGCAGCTCTTTTTTGGAGATGGACCATGGGTTTTAATGCATCTATGGAAGGTATCCATAGATGGG"
ASV83,"TTCATGCCCTGAGCATAGTATTCCTTTATGGCTCAGCACTATTGTTTGCCATGCATGGAGCGACTATTTTAGCGGTCTCAAGGTTTGGTGGGGACAGAGAACTAGAGCAAATAGCGGATCGTGGTACCGCATCCGAGCGTGCAGCATTGTTCTGGCGCTGGACCATGGGCTTTAATGCCTCGATGGAGGGTATTCATCGGTGGG"
ASV84,"TCCACATGCTCTCCATCGCGTTCCTGTACGGCTCCGCTGTGCTGTTTGCGATGCACGGCGCAACGATTTTAGCGACCAGCCGCTATGGCGCAGACCGGGAGATAGATCAGATCACCGATCGCGGTACCGCAGCTGAGCGCGGCGCGCTGTTCTGGAGATGGTGCATGGGCTTCAACGCATCCATGGAATCTATCCACCGATGGG"
ASV85,"TCCATATGCTGTCGATCGCCTTCCTATATGGCTCAGCAGTGCTGTTCGCCATGCACGGGGCAACGATTCTGGCGACCAGCCGCTACGGCGCTGATCGGGAGATCGATCAGATCACCGATCGCGGCACGGCGGCCGAGCGCGGCGCGCTTTTCTGGAGATGGTGCATGGGCTTCAACGCCTCCATGGAATCCATCCACCGATGGG"
ASV86,"TCCACATGTTGTCGATTGCCTTCCTGTACGGCTCTGCAGTGCTGTTTGCCATGCATGGCGCGACGATTCTTGCCACCAGCCGCTATGGCGCTGATCGCGAGATCGACCAGATCACGGATCGGGGAACCGCTGCTGAGCGCGGTGCTCTGTTCTGGAGGTGGTGCATGGGCTTCAACGCCTCGATGGAATCTATTCACCGCTGGG"
ASV87,"TCCATGCACTCTCAATTGTGTTCTTGTACGGTTCAGTACTTCTGTTCGCGATGCACGGCGCAACGATCCTTGCGGTAACACGTTTTGGTGGTGATCGCGAATTGGAACAAATCTATGATCGAGGAACAGCATCAGAACGTGCTGCATTGTTCTGGAGATGGACTATGGGCTTTAACGCGACGATGGAGGGTATACACCGTTGGG"
ASV88,"TCCATATGTGGAGCATCTTTTTCCTCTACGGCTCGGCCGTACTGTTTGCCATGCATGGCGCAACGATCTTAGCTACTAGTCGCTACGGAGCAGATCGTGAGATCGACCAGATCACAGATCGCGGTACTGCAGCAGAGCGTGGGGCGTTGTTCTGGAGATGGACGATGGGCTTCAACGCATCGATGGAATCCATTCACAAGTGGG"
ASV89,"TTCATGCTCTAAGTATTGCGTTCCTCTATGGAGCAACTCTATTGTTTGCGATGCATGGTGCCACAATTTTGGCAGTGTCCAGGCTTGGTGGAGATCGTGAGCTTGAACAGATATATGATAGAGGAACTGCTTCTGAAAGAGCTGCTCTCTTTTGGAGATGGACAATGGGTTTCAATGCATCAATGGAAGGTATTCATCGTTGGG"
ASV90,"TCCACGCGCTCTCGATCGCCTTTCTTTACGGCTCTGCTTTGCTCTTCGCTATGCATGGCGCCACAATCCTGGCCGTGTCGCGCTATGGCGGCGAGCGGGAAATTGAGCAAATCGTGGATCGCGGGACGGCCTCAGAACGCGCGGCACTCTTCTGGCGCTGGACCATGGGCTTCAACGCGACCATGGAAGGTATTCACCGCTGGG"
ASV91,"TCCACATGTGGAGCATCTTCTTCCTCTATGGGTCAGCGGTCCTGTTCGCTATGCACGGTGCGACTATTTTAGCGACAAGCCGTTATGGCGCAGACCGGGAAATCGATCAAATCACCGATCGCGGCACAGCTGCTGAGCGCGGCGCGCTGTTCTGGAGATGGACCATGGGCTTCAACGCCTCAATGGAGTCCATCCATAAGTGGG"
ASV92,"TCCACATGTGGAGCATCTTCTTCCTGTACGGATCAGCGGTGCTGTTTGCGATGCACGGTGCGACGATCTTGGCGACAAGCCGATATGGTGCAGACCGTGAGATCGATCAGATCACCGATCGAGGAACTGCCGCAGAGCGGGGTGCTCTCTTCTGGAGATGGACCATGGGCTTCAACGCCTCAATGGAATCCATCCACAAGTGGG"
ASV93,"TTCATGCCTTGAGCATTGCTTTCCTTTATGGCTCCGCATTATTGTTTGCCATGCACGGAGCGACGATTTTAGCCGTATCCAGGTTTGGTGGTGATAGAGAATTAGAGCAAATTGCTGATCGTGGTACAGCATCTGAGCGTGCGGCTTTGTTCTGGCGATGGACCATGGGCTTTAATGCTTCGATGGAGGGTATACATCGGTGGG"
ASV94,"TTCATGCGCTAAGTATTGTTTTTCTATATGGATCTGCTCTACTTTTTGCGATGCATGGAGCGACGATATTAGCCACCTCCAGAATGGGTGGAGATAGGGAGTTAGAACAAATTTATGATCGTGGTACCGCGTCCGAGCGCGCAGCGTTGTTCTGGAGATGGACTATGGGTTTTAATGCCTCGATGGAAGGAATCCACAGGTGGG"
ASV95,"TCCATATGCTTTCGATTGCATTCCTTTACGGCTCTGCAGTGTTGTTTGCCATGCACGGCGCAACCATCGTCGCGACCTCTCGATACGGCGCTGATCGCGAGATTGACCAGATCACCGATAGAGGCACGGCTGCAGAGAGAGGCGCACTGTTCTGGAGATGGTGCATGGGTTTTAACGCCTCTGTGGAATCCATTCACCGATGGG"
ASV96,"TCCATTGTCTGTCGATTGTCTTCCTATATGGCTCGGTTCTGCTGTTTGCAATGCATGGCGGTACAATACTCGCAACAACACGCTTTGGCGGCGATAGGGAGCTTGAACAGATCTACGATCGTGGCACCGCTTCTGAGCGTGCAGCCCTTTTCTGGCGCTGGACGATGGGTTTTAACGCGACTATGGAGGGTATTCACCGTTGGG"
ASV97,"TTCACGCTCTCTGTATAGTGTTTCTTTACGGCTCTGCACTATTATTTGCCATGCATGGAGCAACTATTTTAGCTACATCTAGGCTAGGTGGAGATAGGGAGTTGGAGCAAATTTATGATCGAGGAACAGCGTCTGAGCGTGCAGCCCTTTTTTGGAGATGGACCATGGGATTTAATGCATCTATGGAAGGTATTCATAGATGGG"
ASV98,"TCCATATGTGGAGCATCTTTTTCCTCTATGGCTCGGCCGTACTGTTTGCCATGCATGGCGCAACTATATTAGCTACTAGCCGCTACGGAGCAGATCGTGAGATCGACCAGATCACAGATCGCGGCACTGCGGCAGAGCGTGGGGCGTTGTTCTGGAGATGGACGATGGGCTTCAACGCATCGATGGAATCCATTCACAAGTGGG"
ASV99,"TTCACGCTCTCTGTATAGTGTTTCTTTATGGCTCTGCACTACTGTTTGCAATGCATGGAGCAACTATCTTAGCTACATCTAGGTTAGGTGGAGATAGGGAGTTGGAGCAAATTTATGATCGAGGAACAGCGTCTGAGCGTGCAGCTCTTTTTTGGAGATGGACCATGGGATTTAATGCCTCTATGGAAGGTATCCATAGATGGG"
ASV100,"TCCATATGCTGTCGATCGCCTTCCTGTATGGCTCAGCAGTGCTGTTCGCCATGCACGGCGCAACGATTCTGGCGACCAGCCGCTACGGCGCGGACCGTGAGATCGATCAGATCACCGACCGCGGCACCGCTGCAGAGCGCGGCGCGCTGTTCTGGAGATGGTGCATGGGCTTTAACGCATCCATGGAATCCATCCACCGATGGG"
ASV101,"TCCACATGCTCTCCATCGCTTTCCTTTACGGCTCCGCCGTGCTGTTTGCGATGCACGGCGCAACGATTCTAGCGACCAGCCGCTACGGCGCGGATCGGGAGATCGATCAGATCACCGATCGCGGCACGGCAGCTGAACGCGGCGCGCTGTTCTGGAGATGGTGCATGGGCTTCAACGCATCCATGGAATCCATTCACCGATGGG"
ASV102,"TCCATGCACTCTCAATTGTGTTCTTGTACGGTTCAGTTCTTCTGTTCGCGATGCACGGCGCAACGATCCTTGCGGTAACTCGTTTTGGTGGCGATCGTGAATTGGAACAAATCTATGATCGAGGAACAGCATCAGAACGTGCTGCATTGTTCTGGAGGTGGACTATGGGCTTTAACGCCACGATGGAGGGTATCCACCGTTGGG"
ASV103,"TCCACATGCTTTCGATTGTGTTCCTGTATGGATCGGCGCTGCTTTGGGCCATGCACGGTGCGACCATTCTCGCCTGCAGTCGTTATGGCGCGGAGCGTGAAATCGAACAGATCACCGATCGCGGCACAGCGTCCGAGCGTGCGGCGCTGTTCTGGCGCTGGACCATGGGCTTTAACGCTACCATGGAATCGATTCACCGTTGGG"
ASV104,"TCCACGCGCTGTCGATTGTGTTTTTGTATGGCTCTGTCTTGCTGTTCGCGATGCACGGTGCCACGATTCTGGCGGTGACCCGCTACGGCGGCGAGCGCGAAATCGAACAAATCGTTGACCGCGGTACCGCCTCTGAGCGCGCCGCCCTCTTCTGGCGCTGGACCATGGGCTTTAACGCCACGATGGAATCGATCCACCGCTGGG"
ASV105,"TCCATATGCTCTCTATTGCATTTCTTTACGGATCTGCTGTGCTGTTTGCCATGCACGGAGCAACGATCGTCGCAACCTCCCGATACGGGGCCGATCGCGAAATCGATCAGATCACCGATAGAGGCACGGCTGCCGAGAGAGGTGCGCTGTTCTGGAGATGGTGCATGGGCTTTAACGCCTCTGTGGAATCGATTCACCGATGGG"
ASV106,"TCCACGCGCTCTCGATCGCCTTTCTTTACGGCTCTGCTTTGCTCTTCGCTATGCATGGCGCCACGATCCTGGCCGTGTCGCGCTATGGCGGCGAGCGGGAAATTGAGCAAATCGTGGATCGCGGGACGGCCTCAGAACGCGCGGCACTCTTCTGGCGCTGGACCATGGGCTTCAACGCGACCATGGAAGGTATTCACCGCTGGG"
ASV107,"TTCACGCTCTCTGTATAGTGTTTCTTTATGGCTCTGCACTACTATTTGCAATGCATGGAGCAACTATCTTAGCTACATCTAGGCTAGGTGGAGATAGGGAGTTGGAGCAAATTTATGATCGAGGAACAGCGTCTGAGCGTGCTGCCCTTTTTTGGAGATGGACCATGGGATTTAATGCCTCTATGGAAGGTATCCATAGATGGG"
ASV108,"TCCATATGCTGTCCATCGTCTTCCTCTACGGATCGGCCATTCTGTTCGCCATGCACGGCGCAACAATTCTGGCGGTAAGCCGCTACGGCGGCGATCGGGAGATTGACCAGGTGACGGACATCGGCACTGCAGGTGAGCGCTCCATGCTTTACTGGCGCTGGTGTATGGGCTTCAACGCCTCCATGGAATCCATCCACCGATGGG"
ASV109,"TCCACGCACTTTCGATCGTGTTCCTATATGGCTCGACCCTGCTCTTTGCGATGCACGGGGCGACTATCCTTGCTGTGACCCGCTACGGTGGTGATCGCGAATTGGAACAGATCGCCGATCGCGGAACTGCATCTGAACGTGCGGGTCTCTTCTGGCGCTGGACCATGGGTTTCAACGCGACGATGGAAGGTATCCACCGTTGGG"
ASV110,"TCCACATGTGGAGCATCTTCTTCCTCTATGGGTCAGCGGTCCTGTTCGCTATGCACGGTGCGACTATTTTAGCGACAAGCCGTTATGGCGCTGACCGGGAAATCGATCAAATCACAGATCGCGGCACAGCTGCTGAGCGCGGCGCGCTGTTCTGGAGATGGACCATGGGCTTCAACGCCTCAATGGAGTCCATCCATAAGTGGG"
ASV111,"TCCACATGCTCTCCATCGCGTTCCTGTACGGCTCTGCTGTGCTGTTTGCGATGCACGGCGCAACGATTTTAGCGACCAGCCGCTATGGCGCAGACCGGGAGATCGATCAGATCACCGATCGCGGTACCGCAGCTGAGCGCGGCGCGCTGTTCTGGAGATGGTGCATGGGCTTCAACGCATCCATGGAATCTATCCACCGATGGG"
ASV112,"TTCACGCTCTCTGTATAGTGTTTCTTTATGGCTCTGCACTACTATTTGCAATGCATGGAGCAACTATCTTAGCTACATCTAGGTTAGGTGGAGATAGGGAGTTGGAGCAAATTTATGATCGAGGAACAGCATCTGAGCGTGCAGCTCTGTTTTGGAGATGGACCATGGGATTTAATGCCTCTATGGAAGGTATACATAGATGGG"
ASV113,"TTCACGCGTTAAGTATTGTCTTTCTATATGGATCTGCTCTACTTTTTGCGATGCATGGAGCGACAATATTAGCCACCTCCAGAATGGGTGGAGATAGGGAGTTAGAACAAATCTATGATCGTGGCACTGCATCCGAACGCGCAGCTTTGTTTTGGAGATGGACTATGGGTTTTAATGCCTCAATGGAAGGAATCCACAGGTGGG"
ASV114,"TCCACATGTGGAGCATCTTCTTCCTGTATGGATCAGCGGTCTTATTTGCGATGCACGGCGCGACCATTTTGGCGACAAGCCGATACGGTGCAGACCGTGAAATCGATCAAATCACCGACCGCGGTACCGCCGCGGAGCGTGGCGCCCTCTTCTGGAGATGGACTATGGGCTTCAACGCTTCAATGGAGTCAATTCACAAATGGG"
ASV115,"TCCATTGTCTGTCGATTGTCTTCCTCTATGGTTCGGTTCTGCTGTTTGCCATGCATGGCGGTACAATACTCGCAACAACACGCTTTGGCGGCGATAGGGAACTTGAACAGATCTACGATCGTGGCACCGCTTCTGAGCGTGCAGCCCTTTTCTGGCGCTGGACGATGGGTTTTAACGCGACCATGGAGGGTATTCACCGTTGGG"
ASV116,"TTCACGCTCTCTGTATAGTGTTTCTTTATGGCTCTGCACTACTATTTGCAATGCATGGAGCAACTATCTTAGCTACATCTAGGCTAGGTGGAGATAGGGAGTTGGAGCAAATTTATGATCGAGGAACAGCGTCTGAGCGTGCAGCTCTTTTTTGGAGGTGGACCATGGGATTTAATGCATCTATGGAAGGTATCCATAGATGGG"
ASV117,"TTCATGCGCTATGTATTGTTTTTTTATATGGCTCAGCTCTTTTATTTGCTATGCACGGTGCTACAATATTAGCAACATCCAGACTAGGAGGAGATCGTGAATTAGAGCAAATATATGATAGAGGAACAGCTTCAGAAAGAGCCGCTCTTTTTTGGAGATGGACAATGGGTTTCAATGCATCAATGGAAGGGATTCACCGTTGGG"
ASV118,"TCCATTGTCTGTCGATTGTCTTCCTCTATGGCTCGGTTCTGCTGTTTGCCATGCATGGCGGTACAATACTCGCAACAACACGCTTTGGCGGCGATAGGGAGCTTGAACAGATCTACGATCGTGGCACCGCTTCTGAGCGTGCAGCTCTTTTCTGGCGCTGGACGATGGGTTTTAACGCGACCATGGAGGGTATTCACCGTTGGG"
ASV119,"TTCATGCGCTATCCATAGCGTTTCTGTATGGTTCTGCTCTCCTATTTGCGATGCACGGCGCTACTATTCTTGCGACTTCTCGATTTGGAGGGGACAGAGAGTTAGAGCAAATAGCTGACCGTGGTACTGCATCTGAGCGTGCGGCTCTATTCTGGCGCTGGACGATGGGTTTCAATGCTTCAATGGAAGGTATCCATCGTTGGG"
ASV120,"TTCACGCTTTAAGTATTGTTTTTCTATATGGATCTGCTCTACTTTTTGCGATGCATGGAGCGACGATATTAGCCACCTCCAGAATGGGTGGAGATAGGGAGTTAGAACAAATCTATGATCGTGGTACCGCGTCCGAGCGCGCAGCGTTGTTCTGGAGATGGACTATGGGTTTTAATGCCTCAATGGAAGGAATCCACAGGTGGG"
ASV121,"TTCACGCTCTCTGTATAGTGTTTCTTTATGGCTCTGCACTACTATTTGCAATGCATGGAGCAACTATCTTAGCTACATCTAGGCTAGGTGGAGATAGGGAGTTGGAGCAAATTTATGATCGAGGAACAGCGTCTGAGCGTGCAGCTCTTTTTTGGAGATGGACCATGGGATTTAATGCCTCTATGGAAGGTATCCATAGATGGG"
ASV122,"TTCATGCTTTATGTATTGTTTTTCTTTATGGTTCAGCTCTTTTATTTGCTATGCATGGTGCTACAATATTAGCAACCTCTAGATTAGGAGGTGATCGTGAATTAGAACAAATTTATGATAGAGGAACAGCTTCAGAAAGGGCTGCTCTATTTTGGAGATGGACGATGGGTTTTAATGCATCAATGGAAGGTATTCATCGCTGGG"
ASV123,"TCCACATGTGGAGCATTTTCTTCCTGTATGGATCAGCGGTTCTGTTCGCCATGCACGGTGCGACCATTCTGGCGACCAGCCGATACGGTGCAGACCGCGAGATTGATCAAATCACCGATCGTGGTACTGCCGCAGAACGCGGCGCCCTCTTCTGGAGATGGACCATGGGCTTCAACGCTTCTATGGAATCAATCCACAAGTGGG"
ASV124,"TTCATGCCCTGAGCATAGTATTCCTTTATGGCTCAGCACTATTGTTTGCCATGCATGGAGCGACTATTTTAGCGGTTTCAAGGTTTGGTGGGGACAGAGAACTAGAGCAAATTGCGGATCGCGGTACCGCATCCGAGCGTGCAGCCTTGTTCTGGCGCTGGACCATGGGCTTTAATGCCTCGATGGAGGGTATTCATCGGTGGG"
ASV125,"TCCATTGTCTATCAATCGTATTCCTCTATGGATCTGTTCTTCTTTTCGCGATGCATGGTGCTACGATTTTAGCAACAACGCGATTTGGTGGCGATCGTGAACTGGAGCAAATTTACGACAGAGGAACGGCTTCTGAACGAGCTGCATTATTCTGGCGCTGGACAATGGGTTTCAATGCAACAATGGAAGGTATCCATCGATGGG"
ASV126,"TTCATGCGCTATGTATTGTTTTTTTATATGGCTCAGCACTTCTATTTGCTATGCACGGAGCTACAATATTAGCAACATCCAGACTAGGAGGAGATCGTGAATTAGAGCAAATTTATGATAGAGGGACAGCTTCAGAAAGAGCCGCTCTTTTTTGGAGATGGACAATGGGTTTTAACGCATCAATGGAAGGGATTCATCGTTGGG"
ASV127,"TTCACGCTCTATCCATAGCATTTCTGTATGGCTCTGCACTTCTCTTTGCTATGCACGGTGCTACTATTCTGGCAACCTCTCGATTTGGAGGAGACAGAGAGTTAGAGCAAATAGCTGATCGTGGTACAGCATCCGAGCGTGCCGCTTTATTCTGGCGGTGGACAATGGGTTTTAATGCTACAATGGAGGGTATTCACCGTTGGG"
ASV128,"TTCACGCTCTATCTATAGCATTTCTGTATGGCTCTGCACTTCTCTTTGCTATGCACGGTGCTACTATTCTGGCAACTTCTCGATTTGGAGGCGACAGAGAGTTAGAGCAAATAGCTGACCGTGGTACAGCATCCGAGCGTGCCGCTTTATTCTGGCGGTGGACAATGGGTTTTAATGCTACAATGGAGGGTATTCACCGTTGGG"
ASV129,"TCCATATGTGGAGCATCTTCTTCCTATACGGATCAGCAGTCTTATTTGCGATGCACGGGGCCACTATTTTGGCGACCAGCCGATATGGCGCAGACCGTGAAATCGATCAAATCACCGATCGTGGTACAGCCGCAGAACGCGGTGCCCTCTTCTGGAGATGGACCATGGGCTTCAACGCTTCAATGGAATCCATCCACAAGTGGG"
ASV130,"TCCATGCCCTCTCGATTGTGTTCCTGTATGGGTCGGTTCTGCTCTTTGCGATGCACGGTGCAACAATCCTCGCAGTGACACGTTTTGGCGGGGACCGCGAGCTTGAGCAAATTTATGATCGCGGCACGGCATCGGAACGCGCAGCTTTGTTTTGGCGCTGGACGATGGGCTTTAACGCCACAATGGAAGGCATTCACCGCTGGG"
ASV131,"TTCACGCTCTCTGTATAGTATTTCTCTATGGCTCTGCACTACTATTTGCAATGCATGGAGCAACTATCTTAGCTACATCTAGACTTGGTGGAGATAGGGAGTTAGAGCAAATTTATGATCGAGGAACTGCATCTGAGCGTGCAGCTCTTTTTTGGAGATGGACCATGGGATTTAATGCCTCTATGGAAGGTATTCATAGATGGG"
ASV132,"TCCATATGTGGAGCATCTTTTTCCTCTATGGCTCGGCCGTGCTGTTTGCCATGCATGGCGCAACCATTTTAGCTACTAGCCGCTACGGAGCAGATCGTGAGATCGACCAGATCACAGATCGCGGCACTGCGGCAGAGCGTGGGGCGTTGTTCTGGAGATGGACGATGGGCTTCAACGCATCGATGGAATCCATTCACAAGTGGG"
ASV133,"TCCACGCTCTTTCGATTGTCTTCCTCTATGGCTCTGTTTTGTTGTTCGCCATGCATGGCGCGACAATTCTTGCGGTGGCCCGCTTTGGCGGTGATCGTGAACTAGAGCAAATCTATGATCGCGGAACGGCCTCTGAACGGGCGGCTCTCTTCTGGCGCTGGACTATGGGGTTCAATGCCACAATGGAAGGCATTCACCGCTGGG"
ASV134,"TCCACGCGCTCTCGATCGTATTCCTTTATGGCTCGGCGATCCTGTTCGCGATGCACGGAGCGACGATCCTGGCGACGGGCCGCTACGGCGCGGAACGTGAGATCGAGCAGATCACCGACCGCGGCACGGCGGCGGAGCGCGGCGGTCTGTTCTGGCGCTGGACGATGGGCTTCAACGCCTCGATCGAATCCATCCACCGCTGGG"
ASV135,"TTCACGCATTATGCATCGCTTTTTTGTATGGATCTGCTCTACTGTTCGCTATGCATGGGGCGACTATCTTAGCCGTTTCTCGGTACGGTGGCGACCGGGAATTAGAACAAATTTATGATAGAGGGACTGCATCTGAAAGGGCCGCTCTTTTTTGGAGGTGGACAATGGGATTCAATGCTTCAATGGAAGGGATTCATCGATGGG"
ASV136,"TCCACGCGCTGAGCATTGTGTTTCTTTACGGCTCGGTGTTGTTGTTCGCCATGCATGGCGCGACAATTCTCGCCGTGACCCGTTTCGGCGGTGACCGCGAGCTGGAGCAGATTGTCGATCGTGGAACGGCTTCGGAGCGCGCTGCGTTATTCTGGCGCTGGACCATGGGATTCAATGCCACAATGGAAGGTATCCACCGCTGGG"
ASV137,"TTCATGCGTTAAGTATTGTCTTTCTATATGGATCTGCGCTACTTTTTGCGATGCATGGAGCAACGATATTAGCCACTTCCAGAATGGGTGGAGATAGGGAGTTAGAACAAATCTATGATCGTGGTACCGCGTCTGAGCGCGCAGCTTTGTTCTGGAGATGGACTATGGGGTTTAATGCCTCCATGGAAGGAATCCACAGGTGGG"
ASV138,"TCCACATGTGGAGCATCTTCTTCCTCTACGGATCGGCGGTACTGTTTGCAATGCACGGCGCCACCATTTTAGCCACCAGTCGCTATGGGGCTGACCGCGAAATCGATCAAATTACAGACCGCGGTACTGGCGCAGAACGAGGCGCGTTGTTCTGGAGATGGACCATGGGCTTCAACGCCTCCATGGAATCGATCCACAAATGGG"
ASV139,"TTCATGCGTTAAGTATTGTTTTTCTATATGGTTCCGCTCTACTTTTTGCGATGCACGGAGCAACGATATTGGCTACCTCTAGAATGGGTGGAGATAGGGAGCTGGAACAAATTTATGATCGTGGAACTGCTTCCGAGCGAGCTGCCCTATTTTGGAGATGGACTATGGGTTTTAATGCTTCGATGGAGGGAATCCATAGATGGG"
ASV140,"TCCACATGCTCTCTATCGCCTTCCTGTATGGCTCCGCCGTGCTGTTCGCGATGCACGGCGCGACGATTCTTGCAACCAGCCGCTACGGCGCGGATCGGGAGATCGATCAGATCACCGATCGCGGCACGGCAGCTGAACGCGGCGCGCTGTTCTGGAGATGGTGCATGGGCTTCAACGCATCCATGGAATCCATTCACCGATGGG"
ASV141,"TCCATATGTGGAGCATCTTTTTCCTCTATGGCTCGGCCGTACTGTTTGCCATGCATGGCGCAACCATCTTAGCTACTAGCCGCTACGGAGCAGATCGTGAGATCGACCAGATCACAGATCGTGGCACTGCGGCAGAGCGTGGGGCGTTGTTCTGGAGATGGACGATGGGCTTCAACGCATCGATGGAATCCATTCACAAGTGGG"
ASV142,"TTCATGCGTTGAGTATTGTTTTTCTGTATGGTTCCGCTCTACTTTTTGCGATGCACGGAGCAACGATATTGGCTACCTCTAGAATGGGTGGAGATAGGGAGCTGGAACAAATTTATGATCGTGGAACTGCTTCCGAGCGAGCTGCCCTATTTTGGAGATGGACTATGGGTTTTAATGCTTCGATGGAGGGAATCCATAGATGGG"
ASV143,"TTCACGCTCTATCTATAGCATTTTTGTATGGCTCTGCACTTCTCTTTGCTATGCACGGTGCTACTATTCTGGCAACTTCTCGATTTGGAGGAGACAGAGAGTTAGAGCAAATAGCTGACCGTGGTACAGCATCCGAGCGTGCCGCCTTATTCTGGCGGTGGACAATGGGTTTTAATGCTACAATGGAGGGTATTCACCGTTGGG"
ASV144,"TTCATGCACTAAGTATTGTTTTTCTATATGGATCTGCTCTACTTTTTGCGATGCATGGAGCAACCATATTAGCTACCTCCAGAATGGGTGGAGATAGGGAGTTAGAACAAATCTATGATCGTGGTACCGCATCAGAGCGAGCAGCATTGTTCTGGAGATGGACAATGGGTTTTAATGCCTCAATGGAGGGAATCCACAGGTGGG"
ASV145,"TTCATGCATTAAGCATTGTTTTTCTATATGGTTCCGCTCTACTTTTTGCGATGCACGGAGCAACTATATTGGCTACCTCTAGAATGGGTGGAGATAGGGAGCTGGAACAAATTTATGATCGTGGAACTGCTTCCGAGCGAGCTGCGCTATTTTGGAGATGGACTATGGGTTTTAATGCTTCGATGGAGGGAATCCATAGATGGG"
ASV146,"TCCACATGTGGAGCATCTTCTTCCTGTATGGATCAGCGGTCTTGTTCGCTATGCACGGCGCGACCATTTTGGCGACAAGCCGGTACGGTGCAGACCGTGAGATAGATCAAATCACCGACCGCGGTACCGCCGCGGAGCGTGGCGCCCTCTTCTGGAGATGGACTATGGGCTTCAACGCTTCAATGGAGTCAATTCACAAATGGG"
ASV147,"TCCACATGTGGAGCATCTTCTTCCTGTACGGATCAGCGGTCTTATTTGCGATGCACGGGGCCACAATTTTGGCGACTAGCCGATATGGCGCAGACCGTGAAATCGATCAAATCACCGATCGTGGTACAGCCGCAGAACGCGGTGCCCTCTTCTGGAGATGGACCATGGGCTTCAACGCTTCAATGGAATCCATCCACAAGTGGG"
ASV148,"TCCACGGCCTCAGCATCGTGTTCCTCTACGGCTCGGTTCTGTTGTTCGCAATGCACGGCGCGACCATTCTGGCCGTGACCCGCTACGGCGGCGACCGTGAGCTAGAGCAGATCTATGACCGCGGCACTGCCTCGGAACGGGCTGCCTTGTTCTGGCGCTGGACCATGGGTTTCAACGCTACGATGGAAGGTATTCACCGCTGGG"
ASV149,"TCCACATGCTCTCCATCGCGTTCCTGTATGGCTCTGCCGTGCTGTTCGCGATGCACGGCGCAACGATTCTGGCGACCAGCCGCTACGGCGCGGACCGGGAGATCGATCAGATCACCGATCGCGGTACGGCAGCTGAGCGCGGTGCGCTGTTCTGGAGATGGTGCATGGGCTTCAACGCATCCATGGAGTCTATCCACCGATGGG"
ASV150,"TCCATATGTGGAGCATCTTTTTCCTCTATGGCTCGGCCGTACTGTTTGCCATGCATGGCGCAACTATCTTAGCTACTAGCCGCTACGGAGCAGATCGTGAGATCGACCAGATCACAGATCGCGGCACTGCGGCAGAGCGTGGGGCGTTGTTCTGGAGATGGACGATGGGCTTCAACGCATCAATGGAATCCATTCACAAGTGGG"
ASV151,"TCCATATGCTGTCCATCGTCTTCCTCTACGGATCGGCCATTCTGTTCGCGATGCACGGCGCAACAATTCTGGCGGTAAGCCGCTACGGCGGCGATCGGGAGATTGACCAGGTGACGGACATCGGCACAGCAGGTGAGCGCTCCATGCTTTACTGGCGCTGGTGTATGGGCTTCAACGCCTCCATGGAATCCATCCACCGATGGG"
ASV152,"TCCACATGCTCTCCATCGCGTTCCTGTACGGCTCCGCCGTGCTGTTTGCGATGCACGGCGCAACCATCCTGGCGACCAGCCGCTACGGCGCGGACCGGGAGATCGATCAGATCACCGATCGCGGCACAGCAGCTGAGCGCGGCGCGCTGTTCTGGAGATGGTGCATGGGCTTCAACGCATCCATGGAATCTATCCACCGATGGG"
ASV153,"TTCATGCGCTATCCATAGCATTTTTGTATGGCTCCGCTCTGCTATTTGCGATGCATGGGGCTACTATCCTCGCGACTTCTCGATTTGGAGGAGACAGAGAGTTAGAACAAATAGCTGACCGTGGTACTGCATCTGAGCGTGCTGCTCTATTCTGGCGCTGGACGATGGGTTTCAATGCTTCAATGGAAGGCATTCATCGGTGGG"
ASV154,"TCCACATGCTCTCCATCGCTTTCCTGTATGGCTCCGCCGTGCTGTTCGCGATGCACGGCGCAACGATTCTTGCAACCAGCCGCTACGGCGCGGATCGGGAGATCGATCAGATCACCGATCGCGGTACCGCAGCTGAGCGCGGCGCGCTGTTCTGGAGATGGTGCATGGGCTTCAACGCATCCATGGAATCCATTCACCGATGGG"
ASV155,"TTCATGCTTTATGTATCGTTTTTCTGTATGGTTCAGCTCTCTTATTTGCAATGCACGGTGCTACAATTTTAGCGACATCTAGATTAGGAGGTGATCGTGAATTAGAACAAATTTATGATAGAGGAACAGCTTCAGAAAGGGCCGCTCTATTTTGGAGATGGACAATGGGTTTTAATGCATCAATGGAAGGAATTCATCGTTGGG"
ASV156,"TCCACATGTGGAGCATCTTTTTTCTATACGGATCGGCAGTCTTATTTGCGATGCACGGCGCCACAATTTTGGCGACGAGCCGGTACGGGGCTGACCGTGAGATCGATCAGATCACCGATCGTGGCACAGCCGCAGAACGTGGCGCCCTCTTCTGGAGATGGACCATGGGCTTCAACGCGTCAATGGAATCCATTCACAAGTGGG"
ASV157,"TCCATATGTGGAGCATCTTTTTCCTCTATGGCTCGGCCGTACTGTTTGCCATGCATGGCGCAACCATTTTAGCTACTAGCCGCTATGGAGCAGATCGTGAGATCGACCAGATCACAGATCGCGGCACTGCGGCAGAGCGTGGGGCGTTGTTCTGGAGATGGACGATGGGCTTCAACGCATCGATGGAATCCATTCACAAGTGGG"
ASV158,"TCCATGCGCTCTCGATCGCCTTTCTCTATGGATCGGCGCTTCTGTTTGCGATGCACGGTGCGACGATCCTTGCGGTCGGCCGTTATGGTGGTGAGCGTGAACTGGAGCAGATCACCGATCGTGGCACCGCTTCTGAACGCGCGGCGCTGTTCTGGCGCTGGACGATGGGCTGGAACGCGACGATGGAATCGATCCACCGCTGGG"
ASV159,"TCCATATGTGGAGCATCTTTTTCCTCTACGGCTCGGCCGTACTGTTTGCCATGCACGGCGCAACCATCTTAGCTACTAGTCGCTACGGAGCGGATCGTGAGATCGACCAGATCACAGATCGCGGCACTGCAGCAGAGCGTGGGGCGTTGTTCTGGAGATGGACGATGGGCTTCAACGCATCGATGGAATCCATTCACAAGTGGG"
ASV160,"TCCACATGCTTTCGATTGTGTTCCTGTATGGATCGGCGCTGCTTTGGGCCATGCACGGTGCGACCATTCTCGCCTGCAGTCGTTATGGCGCGGAGCGTGAAATCGAACAGATCACCGATCGCGGCACAGCGTCCGAGCGTGCGGCGCTGTTCTGGCGCTGGACCATGGGCTTTAACGCTACTATGGAATCGATTCACCGTTGGG"
ASV161,"TCCACATGCTCTCCATCGCGTTCCTGTACGGCTCCGCCGTGCTGTTCGCGATGCACGGCGCAACGATTCTGGCGACCAGCCGCTACGGCGCGGACCGGGAGATCGATCAGATCACCGATCGCGGTACCGCAGCTGAGCGCGGCGCGCTGTTCTGGAGATGGTGCATGGGCTTCAACGCATCCATGGAATCTATCCACCGATGGG"
ASV162,"TTCACGCTCTCTGTATAGTGTTTCTTTATGGATCTGCACTACTATTTGCAATGCATGGAGCAACTATCTTAGCAACATCTAGACTAGGCGGAGATAGGGAGTTGGAGCAAATTTATGATCGAGGAACAGCGTCTGAGCGTGCAGCTCTTTTTTGGAGATGGACCATGGGATTTAATGCCTCTATGGAAGGAATCCATAGATGGG"
ASV163,"TCCACTGTCTCTCGATCGTGTTCCTTTATGGCTCGGTCCTGCTGTTTGCCATGCACGGCGGCACTATCCTAGCCGTCACCCGCTACGGTGGCGACCGTGAGCTTGAGCAGATATATGACCGTGGAACAGCAACCGAGCGCGCGGCTCTATTTTGGCGCTGGACCATGGGGTTCAACGCCACGATGGAGGGAATCCACCGCTGGG"
ASV164,"TTCATGCCCTGAGCATAGTATTCCTTTATGGCTCAGCACTATTGTTTGCCATGCATGGAGCGACGATTTTAGCGGTCTCAAGGTTTGGTGGGGACAGAGAATTAGAGCAAATAGCGGATCGCGGTACCGCCTCCGAGCGTGCAGCATTGTTCTGGCGCTGGACCATGGGCTTTAATGCCTCGATGGAGGGTATTCATCGGTGGG"
ASV165,"TTCATGCTCTAAGTATTGCGTTCCTATATGGAGCAACTCTATTGTTTGCGATGCATGGCGCCACAATTTTGGCAGTGTCCAGGCTTGGGGGAGATCGCGAGCTTGAACAGATATATGATAGAGGAACAGCCTCTGAAAGAGCTGCTCTCTTTTGGAGATGGACAATGGGTTTCAATGCATCAATGGAAGGTATTCATCGTTGGG"
ASV166,"TTCACGCTCTATCCATTGCATTTCTGTATGGTTCTGCACTTCTCTTTGCTATGCACGGTGCTACTATTCTGGCAACCTCTCGATTTGGAGGAGACAGAGAGTTAGAGCAAATAGCTGACCGTGGTACAGCATCCGAGCGTGCCGCTTTATTCTGGCGGTGGACAATGGGTTTTAATGCTACAATGGAAGGTATTCACCGTTGGG"
ASV167,"TTCACGCTTTATCTATAGCATTTTTGTATGGCTCTGCACTTCTCTTTGCGATGCACGGTGCTACTATTCTGGCAACCTCTCGATTTGGAGGAGACAGAGAGTTAGAGCAAATAGCTGACCGTGGTACAGCATCCGAGCGTGCCGCTTTATTCTGGCGGTGGACAATGGGTTTTAATGCTACAATGGAGGGTATTCACCGTTGGG"
ASV168,"TTCATGCACTATGTATCGCTTTCCTTTACGGTTCCGCCTTACTTTTTGCGATGCATGGCGCGACTATCCTTGCCGTGTCCCGCTATGGAGGAGATCGCGAACTAGAGCAAATCTATGATAGAGGAACGGCGTCAGAGCGTGCCGCTTTGTTTTGGAGATGGACCATGGGCTTTAATGCGTCGATGGAAGGAATTCATCGATGGG"
ASV169,"TTCATGCACTCTGTATCGCGTTCTTATATGGCTCAGCCTTACTTTTTGCGATGCATGGAGCCACTATACTCGCAGTATCGAGGTTAGGTGGTGACAGGGAACTGGAGCAAATCTACGACCGGGGTACAGCATCAGAACGTGCAGCTCTTTTTTGGAGATGGACGATGGGCTTCAATGCTTCTATGGAAGGTATCCATAGATGGG"
ASV170,"TCCATTGTCTGTCGATTGTCTTCCTCTATGGCTCGGTTCTGCTGTTCGCCATGCATGGGGCGACGATTCTGGCGGTGACCCGTTTCGGCGGCGATCGCGAGCTTGAGCAGATTTATGATCGCGGCACCGCCTCTGAGCGTGCAGCCCTTTTCTGGCGCTGGACGATGGGCTTTAACGCGACCATGGAGGGTATTCACCGCTGGG"
ASV171,"TCCATATGTGGAGCATTTTCTTCCTGTACGGCTCAGCGGTACTGTTCGCAATGCACGGTGCGACCATCCTAGCAACGAGTCGTTATGGCGCTGACCGTGAGATCGATCAGATTACCGATCGTGGAACAGGCGCTGAGCGCGGTGCGCTGTTCTGGCGTTGGACTATGGGTTTCAACGCATCGATGGAGTCTATTCACAAGTGGG"
ASV172,"TTCACGCTCTATCTATAGCATTTTTGTATGGCTCTGCACTTCTCTTTGCTATGCACGGTGCTACTATTCTGGCAACTTCTCGATTTGGAGGAGACAGAGAGTTAGAGCAAATAGCTGACCGTGGCACAGCATCCGAGCGTGCCGCTTTATTCTGGCGGTGGACAATGGGTTTTAATGCTACAATGGAGGGTATTCACCGTTGGG"
ASV173,"TCCACGCACTATCGATTGTATTCTTGTATGGTTCGGTTCTTTTGTTCGCGATGCACGGTGCAACGATCTTGGCGGTGACACGCTTTGGTGGTGATCGTGAATTGGAACAGATTTATGATCGAGGAACTGCGTCAGAGCGCGCTGCGCTGTTCTGGAGATGGACTATGGGCTTTAATGCCACAATGGAGGGTATCCACCGTTGGG"
ASV174,"TTCATGCGCTAAGTATTGTTTTTCTGTATGGATCTGCTCTACTTTTTGCGATGCATGGAGCAACGATATTAGCTACATCTAGAATGGGTGGAGATAGGGAGTTAGAGCAAATCTATGATCGTGGTACCGCGTCCGAGCGCGCAGCGTTGTTCTGGAGATGGACTATGGGTTTTAATGCCTCAATGGAAGGCATCCACAGGTGGG"
ASV175,"TCCATATGTGGAGCATCTTTTTCCTCTATGGCTCGGCCGTACTGTTTGCCATGCATGGCGCAACCATTTTAGCTACTAGCCGCTACGGAGCAGATCGTGAGATCGACCAGATCACAGATCGCGGCACTGCGGCAGAGCGTGGGGCGTTGTTCTGGAGATGGACGATGGGCTTCAACGCATCAATGGAATCCATTCACAAGTGGG"
ASV176,"TTCATGCACTTTGTATAGCGTTCTTGTATGGCTCAGCCTTACTTTTTGCGATGCATGGAGCAACTATACTCGCAGTATCTAGGTTAGGTGGTGACAGGGAACTGGAGCAAATCTACGACCGGGGTACAGCATCAGAACGTGCAGCTCTTTTTTGGAGATGGACGATGGGCTTCAATGCTTCGATGGAGGGTATCCATAGATGGG"
ASV177,"TTCACGCTCTATCCATAGCATTTCTGTATGGCTCTGCGCTTCTCTTTGCTATGCACGGTGCTACTATTCTGGCAACCTCTCGATTTGGAGGAGACAGAGAGTTAGAGCAAATAGCTGATCGTGGTACAGCATCCGAGCGTGCCGCTTTATTCTGGCGGTGGACAATGGGTTTTAATGCTACAATGGAGGGTATTCACCGTTGGG"
ASV178,"TCCACATGTGGAGCATTTTCTTCCTGTATGGCTCAGCGGTTCTCTTTGCGATGCACGGGGCAACCATTCTCGCAACCAGTCGGTATGGTGCCGACCGCGAGATTGATCAGATTACCGATCGCGGAACCGGAGCAGAGCGTGGCGCTCTTTTCTGGCGCTGGACCATGGGCTTCAACGCTTCGATGGAATCAATTCACAAGTGGG"
ASV179,"TTCATGCGTTAAGTATTGTCTTTCTATATGGTTCAGCTCTACTTTTTGCGATGCACGGAGCAACGATATTGGCTACCTCTAGAATGGGTGGAGATAGGGAGCTTGAACAAATTTACGATCGTGGAACTGCTTCCGAGCGAGCTGCCCTATTTTGGAGATGGACTATGGGTTTTAATGCTTCGATGGAGGGAATCCATAGATGGG"
ASV180,"TCCATATGCTCTCGATTGCCTTCCTCTATGGCTCGGCAGTCCTGTTTGCAATGCACGGGGCGACGATCTTGGCAACCAGTCGCTATGGTGCGGATCGCGAGATCGACCAGATCACCGATCGGGGTACCGCTGCAGAGCGGGGTGCTTTGTTCTGGAGATGGTGCATGGGATTCAACGCGTCGATGGAATCGATTCACCGATGGG"
ASV181,"TCCACGCTCTTTCAATTGTCTTCCTCTATGGCTCTGTTTTGTTATTTGCCATGCATGGCGCGACAATTCTTGCGGTTGCCCGCTTTGGCGGTGATCGTGAACTAGAGCAAATCTATGATCGCGGAACGGCCTCTGAACGGGCGGCTCTCTTCTGGCGTTGGACTATGGGGTTCAATGCCACAATGGAAGGCATTCACCGCTGGG"
ASV182,"TCCACATGCTTTCAATCGTCTTCCTTTACGGATCGGCAATTTTGTTCGCCATGCACGGAGCTACGATTCTCGCGGTAAGTCGCTACGGCGGCGATCGCGAGATTGATCAGGTTACCGACATCGGCACTGCCGGTGAAAGGTCCATGCTGTACTGGCGCTGGTGCATGGGCTTCAACGCCTCTATGGAATCTATCCACCGCTGGG"
ASV183,"TTCACGCTCTCTGTATAGTGTTTCTTTATGGCTCTGCTCTACTATTTGCAATGCATGGAGCAACTATCTTAGCTACATCTAGGTTAGGTGGAGATAGGGAGTTGGAGCAAATTTATGATCGAGGAACAGCGTCTGAGCGTGCAGCTCTTTTTTGGAGATGGACCATGGGATTTAATGCATCTATGGAAGGTATCCATAGATGGG"
ASV184,"TTCATGCGTTAAGCATTGTTTTTCTATATGGATCTGCTCTACTTTTTGCGATGCATGGAGCAACAATATTGGCTACCTCTAGAATGGGTGGCGATAGGGAGCTGGAACAAATTTACGATCGTGGAACTGCTTCTGAGCGCGCTGCCCTATTTTGGAGATGGACTATGGGTTTTAATGCTTCGATGGAAGGAATCCATAGGTGGG"
ASV185,"TCCATATGCTGTCGATCGCCTTCCTGTATGGCTCAGCAGTGCTGTTCGCCATGCACGGCGCAACGATTCTGGCGACCAGCCGCTTCGGCGCGGACCGGGAGATCGATCAGATCACCGACCGCGGCACCGCTGCAGAGCGCGGCGCGCTGTTCTGGAGATGGTGCATGGGCTTTAACGCATCCATGGAATCCATCCACCGATGGG"
ASV186,"TTCACGCTCTATCTATAGCATTTTTGTATGGCTCTGCACTTCTCTTTGCTATGCACGGTGCTACTATTCTGGCAACCTCTCGATTTGGAGGAGACAGAGAGTTAGAGCAAATAGCTGACCGTGGTACAGCATCCGAGCGTGCCGCTTTATTCTGGCGGTGGACAATGGGTTTTAATGCTACAATGGAGGGTATTCACCGTTGGG"
ASV187,"TCCATTGTCTGTCGATTGTCTTCCTCTATGGCTCGGTTCTGCTGTTCGCCATGCATGGGGCGACCATTCTGGCGGTGACCCGTTTCGGCGGCGATCGCGAGCTTGAGCAGATTTATGATCGTGGCACCGCCTCTGAGCGTGCAGCCCTTTTCTGGCGCTGGACGATGGGCTTTAACGCGACCATGGAGGGTATTCACCGCTGGG"
ASV188,"TTCACGCATTATGCATCGTTTTCTTATATGGTTCTGCTTTACTTTTTGCCATGCATGGAGCAACTATTTTAGCGGTTTCTCGTTATGGCGGCGATCGAGAATTAGAACAGATTTATGATAGAGGAACTGCCTCTGAGAGAGCCGCTCTGTTTTGGAGGTGGACAATGGGGTTCAATGCTTCTATGGAAGGAATTCATCGTTGGG"
ASV189,"TTCATGCACTCTGCATAGTTTTTCTTTATGGATCTGCATTACTATTTGCCATGCATGGGGCAACGATATTAGCAGTCTCTAGGTTTGGTGGTGATAGAGAGTTAGAGCAAATTGCGGACCGCGGTACTGCGTCCGAACGTGCAGCGTTGTTCTGGCGATGGACCATGGGCTTTAATGCCTCGATGGAAGGTATACATCGGTGGG"
ASV190,"TCCACGCTTTATGTATTGTCTTCTTATACGGCTCTGCTTTACTTTTTGCTATGCATGGTGCAACTATACTAGCTGTTTCTCGATATGGTGGTGATCGTGAATTAGAACAGATATATGATAGAGGCACTGCGTCGGAACGAGCTGCTCTTTTTTGGAGATGGACGATGGGGTTCAATGCATCTATGGAAGGAATCCATCGATGGG"
ASV191,"TCCATTGTCTGTCGATTGTCTTCCTCTATGGCTCGGTTCTACTGTTTGCCATGCATGGCGGTACAATACTTGCAACAACACGCTTTGGCGGCGATCGCGAGCTTGAACAGATTTACGACCGTGGCACCGCATCTGAGCGCGCGGCATTATTCTGGCGCTGGACTATGGGTTTTAACGCGACCATGGAGGGCATTCACCGCTGGG"
ASV192,"TCCATTGTCTGTCGATTGTCTTCCTCTATGGCTCGGTTCTGCTGTTTGCAATGCATGGCGGTACAATACTCGCAACAACACGCTTCGGCGGCGATAGGGAGCTTGAACAGATCTACGATCGTGGCACCGCTTCTGAGCGTGCAGCCCTTTTCTGGCGCTGGACGATGGGTTTTAACGCGACTATGGAGGGTATTCACCGTTGGG"
ASV193,"TTCATGGATTAAGCATAGCTTTCCTTTACGGCTCAGCATTACTATTTGCAATGCATGGAGCCACTATTCTGGCGACCAGTCGATTTGGTGCAGATAGAGAGATTGAGCAAATTGTTGATAGAGGAACTGGTTCTGAAAGGGCCGCCCTTTTTTGGAGATGGACAATGGGTTTTAATGCGTCCATGGAAGGCATACATAGATGGG"
ASV194,"TCCATTGTCTATCAATCGTATTCCTATATGGATCTGTTCTTCTTTTCGCGATGCATGGTGCTACGATTTTGGCAACAACGCGATTTGGTGGTGATCGTGAACTGGAGCAAATTTACGACAGAGGAACGGCTTCTGAACGAGCTGCATTATTCTGGCGCTGGACAATGGGTTTCAATGCAACAATGGAAGGTATCCATCGATGGG"
ASV195,"TCCATATGTGGAGCATTTTCTTCCTGTACGGCTCAGCGGTACTGTTCGCAATGCACGGTGCGACCATCCTAGCAACGAGTCGTTATGGCGCTGACCGTGAGATCGATCAGATTACCGATCGTGGAACAGGCGCTGAGCGCGGTGCGCTGTTCTGGCGTTGGACTATGGGTTTCAACGCATCGATGGAGTCCATTCACAAGTGGG"
ASV196,"TCCACATGTGGTCGATTTTCTTCCTCTATGGCTCAGCACTGCTGTTTGCCATGCACGGGGCGACCATCCTGGCTGTCGGCCGACTGGGCGGCGACCGAGAGATCGAACAGATCATCGACCGTGGTACCGCCAGTGAGCGTGCCGGCCTGTTCTGGCGCTGGACCATGGGCTTCAATGCGACCATGGAATCCATCCACCGCTGGG"
ASV197,"TCCACATGCTCTCCATCGCGTTCCTGTACGGCTCAGCTGTGCTGTTTGCGATGCACGGCGCAACGATTTTAGCGACCAGCCGCTATGGCGCAGACCGGGAGATCGATCAGATCACCGATCGCGGTACCGCAGCTGAGCGCGGCGCGCTGTTCTGGAGATGGTGCATGGGCTTCAACGCATCCATGGAATCTATCCACCGATGGG"
ASV198,"TTCATGCACTAAGCATTGTTTTTCTATATGGTTCCGCTCTACTTTTTGCGATGCACGGAGCAACGATATTGGCTACCTCTAGAATGGGTGGAGATAGGGAACTGGAACAAATTTATGATCGAGGAACTGCTTCCGAGCGAGCTGCCCTATTTTGGAGATGGACTATGGGTTTTAATGCTTCGATGGAGGGAATCCATAGATGGG"
ASV199,"TCCACGCACTTTCGATCGTGTTCCTTTATGGCTCGACCCTGCTCTTTGCGATGCACGGCGCGACCATTCTTGCTGTGACCCGCTACGGTGGTGATCGCGAATTGGAACAGATCGCTGATCGCGGAACTGCATCTGAACGTGCGGGCCTCTTCTGGCGCTGGACCATGGGTTTCAACGCGACGATGGAAGGTATCCACCGTTGGG"
ASV200,"TTCACGCATTATCTATCGTGTTCTTATATGGATCGGTACTTTTGTTTGCTATGCATGGTGGTACCATTCTCGCTACAACACGATTTGGTGGCGACCGCGAGCTCGAACAGATATATGATCGTGGAACAGCCTCAGAGCGCGCTGCTCTGTTTTGGCGTTGGACAATGGGCTTTAATGCGACAATGGAAGGTATCCATAGGTGGG"
ASV201,"TCCACTGTCTCTCGATCGTGTTCCTTTATGGCTCGGTCCTGCTGTTTGCCATGCACGGCGGCACTATCCTGGCGGTCACCCGCTACGGTGGCGACCGTGAGCTTGAGCAGATATATGACCGTGGAACAGCAACCGAGCGCGCGGCTCTATTCTGGCGCTGGACCATGGGGTTCAACGCCACGATGGAGGGAATCCACCGCTGGG"
ASV202,"TCCATTGTCTATCAATCGTATTCCTATATGGATCTGTTCTTCTTTTCGCGATGCATGGTGCTACGATTTTAGCAACAACGCGATTTGGTGGTGATCGTGAACTGGAGCAAATTTACGACAGGGGAACGGCTTCTGAACGAGCTGCATTATTCTGGCGCTGGACAATGGGTTTCAATGCAACAATGGAAGGTATCCATCGATGGG"
ASV203,"TTCATGCACTAAGTATTGTTTTTCTTTATGGATCAGCACTGCTTTTTGCTATGCACGGTGCCACTATCTTAGCCACATCGCGACTTGGAGGAGATAGAGAGTTGGAACAGATCTATGATCGTGGTACAGCTTCTGAGCGAGCGGCATTGTTCTGGAGATGGACAATGGGCTTCAATGCATCAATGGAAGGAATCCACAGATGGG"
ASV204,"TCCACATGCTCTCTATCGCCTTCCTGTATGGCTCCGCCGTGCTGTTTGCGATGCACGGCGCAACGATTCTAGCGACCAGCCGCTACGGCGCAGACCGGGAGATCGATCAGATCACCGATCGCGGTACCGCAGCTGAGCGCGGCGCGCTGTTCTGGAGATGGTGCATGGGCTTCAACGCATCCATGGAATCCATTCACCGATGGG"
ASV205,"TTCATGCTTTATGTATTGTATTCCTTTATGGCTCTGCGTTACTTTTCGCTATGCATGGTGCGACCATCTTGGCTGTTTCTCGATATGGTGGAGACCGAGAGTTAGAGCAAATATATGATAGAGGTACGGCGTCAGAAAGAGCTGCCCTTTTTTGGAGATGGACAATGGGATTTAATGCCTCGATGGAGGGTATTCACCGATGGG"
ASV206,"TCCATATGTTGTCCATTGTATTTCTATACGGATCCGCGGTTCTGTTCGCCATGCATGGCGCCACAATTCTTGCAGTGAGCAGATATGGCGGCGATAGAGAGATAGATCAAATTGTTGATCGCGGGACTGCGGCGGAGCGAAGTGCACTATTTTGGCGCTGGTGCATGGGCTTCAATGCAAGTATGGAGTCTATTCATCGATGGG"
ASV207,"TCCACATGTTGTCGATTGCCTTCCTTTACGGCTCAGCAGTGCTGTTTGCCATGCATGGCGCGACAATTCTCGCCACCAGCCGCTATGGCGCTGATCGCGAGATCGACCAGATCACAGATCGTGGAACCGCTGCTGAGCGCGGTGCCCTGTTCTGGAGGTGGTGCATGGGCTTCAACGCCTCGATGGAATCTATTCACCGCTGGG"
ASV208,"TCCACGCTCTTTCAATTGTCTTCCTCTATGGCTCTGTTTTGTTATTTGCCATGCATGGCGCGACAATTCTTGCGGTTGCCCGCTTTGGCGGTGATCGTGAACTAGAGCAAATCTATGATCGCGGAACGGCCTCTGAACGGGCGGCTCTCTTCTGGCGCTGGACTATGGGGTTCAATGCCACAATGGAAGGCATTCACCGCTGGG"
ASV209,"TTCATGCTCTATCCATAGCATTTCTGTATGGTTCTGCACTTCTCTTTGCTATGCACGGTGCTACTATTCTGGCAACCTCTCGATTTGGAGGAGACAGAGAGTTAGAGCAAATAGCTGACCGTGGTACAGCATCCGAGCGTGCCGCTTTATTCTGGCGGTGGACAATGGGTTTTAATGCTACAATGGAGGGTATTCACCGTTGGG"
ASV210,"TCCATGCGCTATCGATTGTGTTCCTGTACGGTTCAGTTCTTCTGTTTGCGATGCACGGTGCAACAATCCTTGCGGTGACCCGCTTTGGTGGGGATCGTGAATTGGAACAAATCTATGATCGAGGAACAGCATCAGAACGCGCCGCATTGTTCTGGAGATGGACTATGGGCTTTAACGCGACGATGGAGGGTATACACCGTTGGG"
ASV211,"TTCATGCACTTTGTATCGCGTTCTTGTATGGCTCAGCCTTACTTTTTGCGATGCATGGAGCAACTATACTCGCAGTATCTAGGTTAGGTGGTGACAGGGAACTGGAGCAAATCTACGACCGGGGTACAGCATCAGAACGTGCAGCTCTTTTTTGGAGATGGACGATGGGCTTCAATGCTTCGATGGAAGGTATCCATAGATGGG"
ASV212,"TTCATGCTCTAAGTATAGCTTTCCTCTATGGGGCGACGCTATTGTTTGCGATGCATGGCGCTACAATTTTGGCAGTGTCCAGGCTTGGCGGAGATCGTGAGCTTGAACAGATATATGACAGAGGAACTGCTTCTGAAAGAGCTGCTCTCTTTTGGAGATGGACAATGGGTTTCAATGCATCAATGGAAGGTATTCATCGTTGGG"
ASV213,"TTCATGCGTTAAGCATTGTTTTTCTATATGGCTCTGCACTACTTTTTGCGATGCACGGAGCAACGATATTGGCTACCTCTAGAATGGGTGGAGATAGGGAGCTGGAACAAATTTATGATCGTGGAACTGCTTCCGAGCGAGCTGCCCTATTTTGGAGATGGACTATGGGTTTTAATGCTTCGATGGAGGGAATCCATAGATGGG"
ASV214,"TCCACGCACTCTCGATTGCCTTTCTTTACGGCTCTGCTTTGCTCTTCGCTATGCATGGCGCCACAATCCTGGCCGTATCGCGCTATGGTGGCGAGCGGGAAATTGAGCAAATCGTGGATCGCGGGACGGCCTCAGAACGCGCGGCACTCTTCTGGCGCTGGACCATGGGCTTCAACGCGACCATGGAAGGTATTCACCGCTGGG"
ASV215,"TTCATGCGCTAAGTATTGTTTTTCTTTATGGATCTGCTCTACTTTTTGCGATGCACGGAGCAACGATATTAGCCACCTCTAGAATGGGTGGAGATAGGGAGCTAGAACAAATCTATGATCGTGGCACCGCATCAGAGCGCGCTGCGTTGTTCTGGAGATGGACTATGGGTTTTAATGCCTCGATGGAAGGAATCCACAGGTGGG"
ASV216,"TTCATGCGCTATGTATTGTTTTTTTATATGGCTCAGCACTTTTATTTGCTATGCACGGTGCTACAATATTAGCAACATCCAGACTTGGAGGAGACCGTGAATTAGAGCAAATATATGATAGAGGGACAGCTTCAGAAAGAGCCGCTCTTTTTTGGAGATGGACAATGGGTTTTAACGCATCAATGGAAGGGATTCATCGATGGG"
ASV217,"TCCATATGTGGAGCATCTTTTTCCTTTACGGCTCGGCCGTACTGTTTGCCATGCACGGCGCAACCATCTTAGCTACTAGTCGCTACGGAGCGGATCGTGAGATCGACCAGATCACAGATCGCGGCACTGCGGCAGAGCGTGGGGCGTTGTTCTGGAGATGGACGATGGGCTTCAACGCATCGATGGAATCCATTCACAAGTGGG"
ASV218,"TCCACATGCTCTCCATTGCCTTCCTGTACGGCTCCGCCGTGCTGTTTGCGATGCACGGCGCCACTATTCTGGCAACCAGCCGCTACGGTGCTGATCGCGAGATCGATCAGATCACCGATCGCGGCACGGCAGCTGAGCGCGGCGCGCTGTTCTGGAGATGGTGCATGGGCTTCAACGCATCCATGGAATCCATCCACCGATGGG"
ASV219,"TTCACGCCCTATCGATTGCCTTTCTTTATGGCTCGGCGCTGTTATTTGCTATGCATGGCGCAACGATTTTAGCGGTTGGTCGTTATGGCGGCGACCGCGAGATTGAGCAGATCGTTGATCGAGGCACAGCATCGGAGAGAGCCGCTCTATTCTGGCGCTGGACGATGGGTTTTAATGCTACAATGGAATCTATACACCGTTGGG"
ASV220,"TCCATATGTGGAGCATCTTTTTCCTCTATGGCTCGGCCGTACTGTTTGCCATGCATGGCGCAACCATTTTAGCTACTAGCCGCTACGGAGCAGATCGTGAGATCGATCAGATCACAGATCGCGGCACTGCGGCAGAGCGTGGGGCGTTGTTCTGGAGATGGACGATGGGCTTCAACGCATCGATGGAATCCATTCACAAGTGGG"
ASV221,"TTCATGCACTAAGTATTGTTTTTCTATATGGATCTGCTCTACTTTTTGCGATGCATGGAGCAACGATATTAGCTACTTCCAGAATGGGTGGAGATAGAGAGTTAGAACAAATCTATGATCGTGGTACCGCATCAGAGCGCGCTGCATTGTTCTGGAGATGGACGATGGGTTTTAATGCTTCAATGGAAGGAATCCACAGGTGGG"
ASV222,"TCCATTGTCTGTCGATTGTCTTCCTCTATGGCTCGGTTCTGCTGTTCGCCATGCATGGGGCGACCATTCTGGCGGTGACCCGCTTCGGCGGCGATCGCGAGCTTGAGCAGATTTATGATCGCGGCACCGCCTCTGAGCGTGCAGCCCTTTTCTGGCGCTGGACGATGGGCTTTAACGCGACCATGGAGGGTATTCACCGCTGGG"
ASV223,"TTCATGCTCTTAGTATTGCGTTTCTCTATGGAGCAACGCTATTGTTTGCGATGCATGGCGCCACAATTTTGGCAGTGTCCAGGCTTGGAGGAGATCGTGAACTTGAACAGATATATGATAGAGGAACTGCTTCTGAAAGAGCTGCTCTCTTTTGGAGATGGACAATGGGTTTCAATGCATCAATGGAAGGTATTCATCGTTGGG"
ASV224,"TCCACGCGCTCTCGATCGTCTTCCTCTATGGCTCGGTGCTGCTCTTCGCGATGCACGGCGCGACAATCCTGGCCGTCACACGGCTGGGTGGGGATCGTGAACTCGAGCAGATCGTGGATCGTGGCACGGCGTCCGAGCGGGCGGCCCTCTTCTGGCGCTGGACCATGGGCTTTAACGCCACCATGGAAGGCATTCACCGCTGGG"
ASV225,"TCCACATGTGGAGCATCTTCTTCCTCTATGGGTCAGCGGTCCTTTTCGCTATGCACGGTGCGACTATTTTGGCGACAAGCCGTTATGGCGCTGACCGGGAAATCGATCAAATCACCGATCGCGGCACAGCTGCTGAGCGCGGCGCGCTGTTCTGGAGATGGACCATGGGCTTCAACGCCTCAATGGAGTCCATCCATAAGTGGG"
ASV226,"TCCACGCGCTATCGATTGTCTTTTTGTACGGCTCGGCACTCCTCTTCGCCATGCACGGAGCGACAATTCTCGCCGTCAGTAGATACGGCGGTGAACGCGAAATTGAGCAAATCACCGACCGTGGTACCGCTTCGGAAAGAGCGGCTCTGTTCTGGCGCTGGACGATGGGTTTCAATGCTAGCATGGAGTCTATTCACCGCTGGG"
ASV227,"TCCACGCATTATCGATTGTCTTCCTCTATGGCTCTGTTTTGTTGTTCGCCATGCATGGTGCGACAATTCTTGCGGTGGCCCGCTTTGGCGGTGACCGTGAACTAGAGCAAATCTATGATCGCGGAACGGCCTCTGAACGGGCGGCTCTCTTCTGGCGCTGGACCATGGGGTTCAATGCCACGATGGAGGGTATTCACCGCTGGG"
ASV228,"TCCACGCGCTCTCGATCGCCTTTCTTTACGGCTCTGCTTTGCTCTTCGCTATGCATGGCGCCACGATCCTGGCCGTATCGCGCTATGGCGGCGAGCGGGAAATTGAGCAAATCGTGGATCGCGGGACGGCCTCAGAACGCGCAGCGCTCTTCTGGCGCTGGACCATGGGCTTCAACGCGACCATGGAAGGTATTCACCGCTGGG"
ASV229,"TTCATGCACTAAGCATTGTTTTTCTATATGGTTCCGCTCTACTGTTTGCGATGCACGGAGCAACGATATTGGCTACCTCTAGAATGGGTGGAGATAGGGAACTGGAACAAATTTATGATCGAGGAACTGCTTCCGAGCGAGCTGCCCTATTTTGGAGATGGACTATGGGTTTTAATGCTTCGATGGAGGGAATCCATAGATGGG"
ASV230,"TTCATGCACTCTGCATAGTTTTTCTTTATGGATCTGCATTACTATTTGCCATGCATGGGGCAACGATATTAGCAGTCTCTAGGTTTGGTGGTGATAGAGAGTTAGAGCAAATTGCGGACCGTGGTACTGCGTCCGAACGTGCAGCGTTGTTCTGGCGATGGACCATGGGCTTTAATGCTTCCATGGAAGGTATACATCGGTGGG"
ASV231,"TCCACATGCTCTCCATCGCCTTCCTCTACGGCTCTGCCGTGCTGTTTGCGATGCACGGCGCCACTATCCTGGCAACCAGCCGCTACGGCGCGGACCGGGAGATCGATCAGATCACCGATCGTGGCACCGCAGCTGAGCGGGGAGCGCTGTTTTGGAGATGGTGCATGGGCTTCAACGCGTCCATGGAATCCATCCACCGATGGG"
ASV232,"TCCATATGCTCTCCATTGCCTTCCTCTACGGCTCGGTGCTGTTGTTTGCCATGCATGGCGCAACGATCCTGGCCACGGCCCGGTACGGGGCTGAGCGGGAGATTGAGCAGATCGTGGACCGGGGAACGGGCTCGGAGCGGGCGGCCTTGTTCTGGCGCTGGACCATGGGCTTCAACGCCTCCATGGAATCCATCCATCGCTGGG"
ASV233,"TCCATATGTGGAGCATCTTTTTCCTTTACGGCTCGGCCGTACTGTTTGCCATGCACGGCGCAACCATCTTAGCTACTAGTCGCTACGGAGCAGATCGTGAGATCGACCAGATCACAGATCGCGGCACTGCGGCAGAGCGTGGGGCGTTGTTCTGGAGATGGACGATGGGCTTCAACGCATCGATGGAATCCATTCACAAGTGGG"
ASV234,"TCCACGCGCTTTCGATCGCCTTCCTCTATGGTTCTGCACTGCTGTTTGCGATGCATGGTGCGACGATCCTTGCGGTATCTCGCTACGGCGGCGAGCGCGAGATCGAACAGATCGTTGATCGAGGCACGGCCTCCGAGCGCGCAGCTTTGTTCTGGCGCTGGACCATGGGTTTTAACGCCACGATGGAAGGTATTCACCGCTGGG"
ASV235,"TCCACTGTCTTTCGATCGTGTTTCTCTATGGCTCGTGCCTGCTCTTCGCGATGCATGGCGCCACGATCCTGGCCGTCAGCCGGTTCGGCGGCGACCGGGAGCTGGAACAGATCGTCGACCGGGGCACGGCCTCGGAGCGGGCCGCCCTCTTCTGGCGCTGGACGATGGGGTTCAACGCCACGATGGAAGGCATTCACCGCTGGG"
ASV236,"TTCATGCGTTAAGTATTGTTTTTTTATATGGTTCCGCTCTACTTTTTGCGATGCATGGAGCAACGATATTGGCTACCTCTAGAATGGGTGGAGATAGGGAGCTGGAACAAATTTATGATCGTGGAACTGCTTCCGAGCGAGCTGCCCTATTTTGGAGATGGACTATGGGTTTTAATGCATCCATGGAGGGAATCCATAGATGGG"
ASV237,"TTCACGCTCTCTGTATAGTGTTTCTTTATGGCTCTGCACTACTATTTGCAATGCATGGAGCAACTATCCTAGCTACATCTAGGCTAGGTGGAGATAGGGAGTTGGAGCAAATTTATGATCGAGGAACAGCATCTGAGCGTGCAGCTCTTTTTTGGAGATGGACCATGGGATTTAATGCCTCTATGGAAGGTATCCATAGATGGG"
ASV238,"TCCACATGCTCTCCATCGCGTTCCTGTACGGCTCCGCCGTGCTGTTTGCGATGCACGGCGCAACGATTCTGGCAACCAGCCGCTACGGCGCGGACCGGGAGATCGATCAGATCACCGATCGCGGTACCGCAGCTGAGCGCGGCGCGCTGTTCTGGAGATGGTGCATGGGCTTCAACGCGTCCATGGAATCTATCCACCGATGGG"
ASV239,"TTCATGCTCTCTGTATAGCATTTCTTTATGGCTCTGCACTATTATTTGCTATGCATGGTGCAACTATTTTAGCTACATCTAGGCTGGGTGGAGATAGGGAGTTAGAGCAAATTTATGATAGAGGAACGGCGTCTGAGCGTGCAGCTCTTTTTTGGAGATGGACCATGGGATTTAATGCCTCTATGGAGGGTATTCATAGATGGG"
ASV240,"TCCATTGTCTGTCGATTGTCTTCCTCTATGGCTCGGTTCTGCTGTTTGCAATGCATGGTGGTACAATACTCGCAACAACACGCTTTGGCGGCGATAGGGAGCTTGAACAGATCTACGATCGTGGCACCGCTTCTGAGCGTGCAGCCCTTTTCTGGCGCTGGACGATGGGTTTTAACGCGACTATGGAGGGTATTCACCGTTGGG"
ASV241,"TTCACGCTCTCTGTATAGTGTTTCTTTATGGCTCTGCACTACTATTTGCAATGCATGGAGCAACTATCTTAGCTACATCTAGGTTAGGTGGAGATAGGGAGTTGGAGCAAATTTATGATCGAGGAACAGCATCTGAGCGTGCAGCTCTTTTTTGGAGATGGACCATGGGATTTAATGCCTCTATGGAAGGTATACATAGATGGG"
ASV242,"TTCATGCGCTAAGTATTGTTTTTCTATATGGATCTGCTCTACTTTTTGCGATGCATGGAGCGACGATATTAGCCACCTCCAGAATGGGTGGAGATAGGGAGTTAGAACAAATCTATGACCGTGGTACCGCGTCCGAGCGCGCAGCATTGTTCTGGAGATGGACTATGGGTTTTAATGCCTCGATGGAAGGAATACACAGGTGGG"
ASV243,"TCCACATGTGGAGCATCTTTTTCCTATACGGATCGGCAGTCTTATTTGCGATGCACGGCGCCACTATTTTGGCGACGAGCCGGTACGGGGCTGACCGTGAGATCGATCAGATCACCGATCGTGGCACAGCCGCAGAACGTGGCGCCCTCTTCTGGAGATGGACCATGGGCTTCAACGCGTCAATGGAATCCATTCACAAGTGGG"
ASV244,"TCCACATGTTGTCCATCGCCTTCCTGTATGGATCTGCGGTGCTATTCGCGATGCACGGTGCGACGATCGTTGCAACATCGCGATATGGTGGGGATAGGGAGATCGATCAGATCGTTGATCGCGGCACAGCTGCAGAGCGTGGTGCTCTGTTCTGGAGATGGACCATGGGTTTCAACGCCTCGATTGAGTCTATTCACCGGTGGG"
ASV245,"TTCATGCACTATCCATAGCATTTCTGTATGGCTCTGCTCTCCTATTTGCGATGCATGGGGCTACTATCCTCGCGACTTCTCGATTTGGAGGAGACAGAGAGTTAGAACAAATAGCTGACCGTGGTACTGCATCTGAGCGTGCTGCTCTATTCTGGCGCTGGACGATGGGTTTCAATGCTTCAATGGAAGGTATTCATCGTTGGG"
ASV246,"TCCACATGTGGAGCATCTTCTTCCTCTATGGGTCAGCGGTCCTGTTCGCTATGCACGGTGCGACTATTTTGGCGACAAGCCGTTATGGCGCTGATCGGGAAATCGATCAAATCACCGATCGCGGCACAGCTGCTGAGCGCGGCGCGCTGTTCTGGAGATGGACCATGGGCTTCAACGCCTCAATGGAGTCCATCCATAAGTGGG"
ASV247,"TTCACGCTCTATCTATAGCATTTTTGTATGGCTCTGCACTTCTCTTTGCTATGCACGGTGCTACTATTCTGGCAACTTCTCGATTTGGAGGAGACAGAGAGTTAGAGCAAATAGCTGACCGTGGTACAGCATCTGAGCGTGCCGCTTTATTCTGGCGGTGGACAATGGGTTTTAATGCTACAATGGAGGGTATTCACCGTTGGG"
ASV248,"TCCACATGTGGAGCATCTTCTTCCTCTATGGGTCAGCGGTCCTGTTCGCTATGCACGGTGCGACTATTTTAGCGACAAGCCGTTATGGCGCAGACCGGGAAATCGATCAAATAACCGATCGCGGCACAGCTGCTGAGCGCGGCGCGCTGTTCTGGAGATGGACCATGGGCTTCAACGCCTCAATGGAGTCCATCCATAAGTGGG"
ASV249,"TCCACATGCTCTCCATCGCGTTCCTGTACGGCTCCGCCGTGCTGTTTGCGATGCACGGCGCAACGATTCTAGCGACCAGCCGCTACGGCGCAGACCGGGAGATCGATCAGATCACCGATCGCGGCACCGCTGCTGAGCGCGGCGCGCTGTTCTGGAGATGGTGCATGGGCTTCAACGCATCCATGGAATCTATCCACCGATGGG"
ASV250,"TCCATATGTGGAGCATCTTCTTCCTCTATGGATCAGCGGTCTTATTTGCGATGCACGGGGCCACTATTCTGGCGACTAGCCGATATGGCGCAGACCGTGAAATCGATCAGATCACCGATCGTGGTACAGCCGCAGAACGCGGTGCTCTCTTCTGGAGATGGACCATGGGCTTCAACGCTTCAATGGAATCCATCCATAAGTGGG"
ASV251,"TTCATGCTCTATCTATAGCATTTTTGTATGGCTCTGCACTTCTCTTTGCTATGCACGGTGCTACTATTCTGGCAACCTCTCGATTTGGAGGAGACAGAGAGTTAGAACAAATAGCTGACCGTGGTACAGCATCCGAACGTGCTGCTTTATTTTGGCGGTGGACAATGGGTTTTAATGCTACAATGGAGGGTATTCACCGTTGGG"
ASV252,"TTCATGCATTAAGCATTGTTTTTCTATATGGTTCCGCTCTACTTTTTGCGATGCACGGAGCAACTATATTGGCTACCTCTAGAATGGGTGGAGATAGGGAACTGGAACAAATTTATGATCGTGGAACTGCTTCCGAGCGAGCTGCGCTATTTTGGAGATGGACTATGGGTTTTAATGCTTCGATGGAGGGAATCCATAGATGGG"
ASV253,"TCCATGCATTATCCATTGTGTTCTTATATGGATCGGTACTTTTGTTTGCTATGCATGGTGGTACCATTCTCGCTACTACGCGATTTGGTGGCGACCGTGAACTCGAACAGATATACGATCGAGGAACGGCTTCAGAGCGTGCAGCTCTGTTTTGGCGTTGGACAATGGGCTTCAATGCCACAATGGAAGGTATCCACAGGTGGG"
ASV254,"TCCACGCACTTTCGATCGTGTTCCTTTATGGCTCGGTCCTGCTTTTTGCGATGCACGGCGCGACAATTCTTGCCGTCACCCGCTTTGGCGGTGATCGCGAATTGGAACAGATCGTCGACCGCGGCACGGCGTCCGAACGCGCGGCCCTGTTCTGGCGCTGGACGATGGGTTTCAACGCGACGATGGAAGGCATCCACCGCTGGG"
ASV255,"TTCATGCGTTGAGTATTGTTTTTCTATATGGTTCCGCTCTGCTTTTTGCGATGCACGGAGCAACGATATTGGCTACCTCTAGAATGGGTGGAGATAGGGAGCTTGAACAAATTTATGATCGTGGAACTGCTTCCGAGCGAGCTGCACTATTTTGGAGATGGACTATGGGTTTTAATGCTTCGATGGAGGGAATCCATAGATGGG"
ASV256,"TCCATGCACTATCGATTGTGTTTTTGTATGGTTCGGTTCTTTTGTTCGCGATGCACGGTGCAACGATCTTGGCGGTGACACGCTTTGGTGGTGATCGTGAATTGGAACAGATTTATGATCGAGGAACTGCGTCAGAGCGCGCCGCGTTGTTCTGGAGATGGACTATGGGCTTTAATGCCACAATGGAGGGTATCCACCGTTGGG"
ASV257,"TCCACATGTGGAGCATCTTTTTCCTCTATGGCTCGGCCGTACTGTTTGCCATGCATGGCGCAACCATCTTAGCTACTAGCCGCTACGGAGCAGATCGTGAGATCGACCAGATCACAGATCGTGGCACTGCAGCAGAGCGTGGGGCGTTGTTCTGGAGATGGACGATGGGCTTCAACGCATCGATGGAATCCATTCACAAGTGGG"
ASV258,"TCCACGCTCTCTCAATCGCCTTTCTATATGGCTCTGCTCTATTGTTCGCCATGCATGGGGCCACAATCCTGGCCGTATCGCGCTATGGTGGCGAGCGGGAAATTGAGCAAATTGTGGATCGGGGTACGGCCTCTGAACGTGCGGCGCTCTTCTGGCGCTGGACCATGGGCTTCAACGCGACCATGGAAGGTATCCACCGCTGGG"
ASV259,"TTCATGCGCTATGTATTGTTTTTTTATATGGCTCAGCACTTTTATTTGCTATGCACGGAGCTACAATATTAGCAACATCCAGACTAGGAGGAGATCGTGAATTAGAGCAAATATATGATAGAGGGACAGCTTCAGAAAGAGCCGCTCTTTTTTGGAGATGGACAATGGGTTTTAACGCATCAATGGAAGGGATTCATCGTTGGG"
ASV260,"TCCACATGCTTTCAATCGTCTTCCTTTACGGATCGGCTATTTTGTTCGCCATGCACGGAGCTACGATTCTCGCGGTAAGTCGCTACGGCGGCGATCGCGAGATTGATCAGGTTACCGACATCGGCACTGCCGGTGAAAGGTCCATGCTGTACTGGCGCTGGTGCATGGGCTTCAACGCCTCCATGGAATCTATCCACCGCTGGG"
ASV261,"TCCATGCATTGAGTATTGTTTTTCTATATGGATCTGCTCTACTTTTTGCGATGCACGGAGCGACGATATTAGCTACTTCCAGGATGGGTGGAGATAGAGAGTTAGAACAAATCTATGATCGTGGTACCGCGTCGGAGCGTGCAGCGTTGTTCTGGAGATGGACCATGGGGTTTAATGCCTCGATGGAAGGGATCCACAGGTGGG"
ASV262,"TCCACTGCCTCTCGATTGTCTTCCTGTATGGATCTGTCCTGCTTTTTGCGATGCATGGCGCGACCATCCTTGCCGTCACAAGATTTGGCGGGGATCGCGAATTAGAGCAAATCTACGATCGTGGAACAGCAACCGAACGGGCGGCACTCTTCTGGCGCTGGACAATGGGCTTTAACGCTACCATGGAAGGCATTCACAGATGGG"
ASV263,"TTCATGCGCTAAGTATTGTTTTTCTATATGGATCTGCTCTACTTTTTGCGATGCATGGAGCAACGATATTAGCCACCTCCAGAATGGGTGGAGATAGGGAGTTAGAACAAATCTATGATCGTGGTACCGCGTCCGAGCGCGCAGCTTTGTTCTGGAGATGGACTATGGGTTTTAATGCCTCAATGGAAGGAATCCACAGGTGGG"
ASV264,"TCCATGCCCTATCGATCGCATTCCTCTACGGATCCGCTTTGCTTTTTGCAATGCATGGTGCAACTATTCTTGCAACATCGCGATATGGTGGAGACAGAGAGTTAGAGCAAATCGCAGATAGAGGCACTGCTTCTGAACGAGCGGCATTATTTTGGCGCTGGACCATGGGTTTTAACGCCACTATGGAAGGTATTCACCGTTGGG"
ASV265,"TTCACGCTTTATGTATCGCTTTTCTATATGGATCTGCATTACTTTTTGCAATGCATGGTGCCACTATTTTAGCTGTTTCAAGATTAGGAGGTGACAGGGAATTAGAGCAAATTTATGATCGAGGTACAGCATCTGAGCGTGCAGCTCTTTTTTGGAGATGGACCATGGGCTTTAATGCTTCGATGGAAGGTATACATCGATGGG"
ASV266,"TCCATATGCTCTCGATCGTGTTCCTGTACGGCTCGGTGCTGCTGTTCGCCATGCACGGGGCGACGATCCTGGCGGTCAGCCGCTTCGGCGGCGATCGGGAGATCGAACAGATCGTAGACCGCGGCACGGCGTCGGAGCGTGCGGCGCTGTTCTGGCGCTGGACCATGGGCTTCAACGCCACGATGGAGTCGATCCACCGCTGGG"
ASV267,"TCCACGCGCTGAGCATTGCGTTCCTTTATGGTTCTGCCCTGCTGTTTGCGATGCACGGTGCGACGATACTGGCCGTCAGCCGCTTCGGCGGCGAGCGCGAGATCGAGCAGATCGTTGACCGCGGTACCGCGACTGAGCGTGCGGCCTTGTTCTGGCGCTGGACCATGGGCTTCAACGCCACAATGGAAGGTATCCACCGCTGGG"
ASV268,"TTCATGCGCTTTGTATAGCTTTTTTATACGGGTCTGCATTACTCTTTGCAATGCATGGAGCTACAATCCTGGCAGTATCTAGGTTAGGTGGTGACCGGGAACTCGAGCAAATTTATGACCGGGGAACCGCATCAGAACGTGCGGCTCTTTTCTGGAGATGGACCATGGGTTTCAATGCTTCGATGGAAGGTATCCACAGATGGG"
ASV269,"TTCATGCACTCTGCATAGTTTTTCTTTATGGATCTGCATTACTATTTGCCATGCATGGGGCAACGATCTTAGCAGTCTCTAGGTTTGGTGGTGATAGAGAGTTAGAGCAAATTGCGGATCGCGGTACTGCGTCCGAACGTGCAGCGTTGTTCTGGCGATGGACCATGGGCTTTAATGCTTCGATGGAAGGTATACATCGGTGGG"
ASV270,"TCCATATGTGGAGCATCTTCTTCCTATACGGATCAGCAGTCTTATTTGCGATGCACGGGGCCACCATTTTGGCGACCAGTCGATATGGCTCAGACCGTGAAATCGATCAAATCACCGATCGTGGTACAGCCGCAGAACGCGGTGCCCTCTTCTGGAGATGGACCATGGGCTTCAACGCTTCAATGGAATCCATCCACAAGTGGG"
ASV271,"TTCACGCTCTATCTATAGCGTTTTTGTATGGCTCTGCACTTCTCTTTGCTATGCACGGGGCTACTATTCTGGCAACCTCTCGATTTGGAGGAGACAGAGAGTTAGAGCAAATAGCTGACCGTGGTACAGCATCCGAGCGTGCCGCTTTATTCTGGCGGTGGACAATGGGTTTTAATGCTACAATGGAGGGTATTCACCGTTGGG"
ASV272,"TCCACATGCTCTCCATCGCCTTCCTGTACGGCTCCGCCGTGCTGTTTGCGATGCACGGCGCAACGATTCTGGCGACCAGCCGCTACGGCGCGGACCGGGAGATCGATCAGATCACCGATCGCGGTACGGCAGCTGAGCGCGGTGCGCTGTTCTGGAGATGGTGCATGGGCTTCAACGCATCCATGGAATCTATCCATCGATGGG"
ASV273,"TTCACGCATTATGTATTGTGTTTTTATATGGTTCTGCGTTACTTTTCGCTATGCATGGGGCGACGATCTTGGCTGTTTCCCGATATGGTGGCGATAGGGAATTAGAACAGATTTATGATAGAGGGACTGCGTCCGAAAGGGCCGCTCTTTTTTGGAGATGGACGATGGGATTCAATGCTTCTATGGAAGGGATTCACCGTTGGG"
ASV274,"TTCATGCTTTATGTATTGTGTTTTTGTATGGCTCAGTACTATTATTTGCAATGCATGGTGCAACAATATTAGCGACATCCAGACTTGGCGGTGATCGTGAATTAGAGCAAATTTATGATCGAGGAACTGCATCTGAAAGAGCAGCTTTGTTCTGGAGGTGGACAATGGGTTTTAATGCATCAATGGAAGGAATTCATCGTTGGG"
ASV275,"TTCATGCACTCTGTATCGCGTTCTTGTATGGCTCAGCCTTACTTTTTGCGATGCATGGAGCTACTATACTCGCAGTATCTAGGTTAGGTGGTGACAGGGAACTGGAGCAAATCTACGACCGGGGTACAGCATCAGAACGTGCAGCTCTTTTTTGGAGATGGACGATGGGCTTCAATGCTTCGATGGAAGGTATCCACAGGTGGG"
ASV276,"TCCACATGTGGAGCATTTTCTTCCTGTACGGATCAGCAGTGCTGTTCGCTATGCACGGTGCAACCATTCTAGCCACCAGCCGATATGGCGCAGATCGGGAGATCGACCAGATCACTGACCGAGGTACCGCAGCCGAGCGCGGCGCTCTCTTTTGGAGATGGACCATGGGCTTTAACGCTTCCATGGAGTCGATTCACAAGTGGG"
ASV277,"TCCATGCACTCTCAATTGTGTTCTTGTACGGTTCAGTTCTTCTGTTCGCGATGCACGGCGCAACGATCCTTGCGGTAACTCGTTTTGGTGGCGATCGTGAATTGGAACAAATCTATGATCGAGGAACAGCATCAGAACGTGCTGCATTGTTCTGGAGATGGACTATGGGCTTTAACGCCACGATGGAGGGTATCCACCGTTGGG"
ASV278,"TTCATGCTTTATGTATTGTATTCCTTTATGGCTCTGCTTTACTTTTCGCTATGCATGGTGCGACCATCTTGGCTGTTTCTCGATATGGTGGAGACCGAGAGTTAGAGCAAATATATGATAGAGGTACTGCGTCAGAAAGAGCTGCCCTTTTTTGGAGATGGACAATGGGATTTAATGCCTCGATGGAGGGTATTCACCGATGGG"
ASV279,"TTCATGCGCTCTGTATAGCATTTCTTTATGGCTCTGCACTATTATTTGCTATGCATGGTGCAACTATTTTAGCTACATCTAGGCTGGGTGGCGATAGGGAGTTAGAGCAAATTTATGATAGAGGAACAGCGTCTGAGCGTGCAGCTCTTTTTTGGAGATGGACCATGGGATTTAATGCCTCTATGGAAGGTATTCATAGATGGG"
ASV280,"TCCATATGTGGAGCATCTTCTTCCTATACGGATCAGCGGTCTTATTTGCGATGCACGGGGCCACCATTTTGGCGACCAGCCGATATGGCGCAGACCGTGAAATCGATCAAATCACCGATCGTGGTACAGCCGCAGAACGCGGTGCTCTCTTCTGGAGATGGACCATGGGCTTCAACGCTTCAATGGAATCCATCCACAAGTGGG"
ASV281,"TCCATGCATTAAGTATTGTTTTTCTTTATGGATCAGCACTGCTTTTTGCTATGCACGGAGCCACTATCTTAGCCACATCGCGACTAGGAGGAGATAGAGAGTTGGAACAAATCTATGATCGCGGTACAGCTTCTGAGCGGGCGGCATTGTTCTGGAGATGGACCATGGGCTTCAACGCATCAATGGAAGGAATCCATAGATGGG"
ASV282,"TCCATATGTGGAGCATCTTTTTCCTCTACGGCTCGGCCGTGCTGTTTGCCATGCATGGCGCAACCATCTTAGCTACTAGCCGCTACGGAGCAGATCGTGAGATCGACCAGATCACAGATCGCGGCACTGCGGCAGAGCGTGGGGCGTTGTTCTGGAGATGGACGATGGGCTTCAACGCATCGATGGAATCCATTCACAAGTGGG"
ASV283,"TTCACGCTCTATCCATAGCATTTCTGTATGGTTCTGCACTTCTCTTTGCTATGCACGGTGCTACTATTCTGGCAACCTCTCGATTTGGAGGAGACAGAGAGTTAGAGCAAATAGCTGACCGTGGTACAGCATCCGAGCGTGCCGCTTTATTCTGGCGGTGGACAATGGGTTTTAATGCTACAATGGAGGGTATTCATCGTTGGG"
ASV284,"TTCATGCTCTAAGTATTGCGTTCCTCTATGGAGCAACTCTATTGTTTGCGATGCATGGTGCCACAATTTTGGCAGTGTCCAGACTTGGTGGAGATCGTGAGCTTGAACAGATATATGATAGAGGAACTGCTTCTGAAAGAGCTGCTCTCTTTTGGAGATGGACAATGGGTTTCAATGCATCAATGGAAGGTATTCATCGTTGGG"
ASV285,"TTCATGCTCTAAGTATTGCGTTCCTCTATGGAGCAACTCTATTGTTTGCGATGCATGGTGCCACAATTTTGGCAGTGTCCAGGCTTGGTGGAGATCGTGAGCTTGAACAGATATATGATAGAGGAACTGCTTCTGAAAGAGCTGCTCTCTTTTGGAGATGGACAATGGGTTTCAATGCATCAATGGAGGGTATTCATCGTTGGG"
ASV286,"TTCATGCTCTTAGTATTGTGTTCCTATATGGAGCAACTCTATTGTTTGCGATGCATGGCGCCACAATTTTGGCAGTGTCCAGGCTTGGAGGAGATCGAGAGCTTGAACAGATATATGACAGAGGAACTGCTTCTGAAAGAGCTGCTCTCTTTTGGAGATGGACAATGGGTTTCAATGCATCAATGGAAGGTATTCATCGTTGGG"
ASV287,"TTCATGCATTAAGCATTGTTTTTCTATATGGTTCTGCTCTACTTTTTGCCATGCACGGAGCAACGATACTGGCTACCTCTAGAATGGGTGGAGATAGGGAACTGGAACAAATTTATGATCGTGGAACTGCTTCCGAGCGAGCTGCCCTATTTTGGAGATGGACTATGGGTTTTAATGCTTCGATGGAGGGAATCCATAGATGGG"
ASV288,"TCCATTGTCTGTCGATTGTCTTCCTCTATGGCTCGGTTCTACTGTTTGCGATGCATGGCGGTACAATACTCGCAACAACACGCTTTGGCGGCGATAGGGAGCTTGAACAGATCTACGATCGTGGCACCGCTTCTGAGCGTGCAGCCCTTTTCTGGCGCTGGACGATGGGTTTTAACGCGACTATGGAGGGTATTCACCGTTGGG"
ASV289,"TTCATGCGTTAAGTATTGTTTTTCTATATGGTTCCGCACTACTTTTTGCGATGCATGGAGCAACGATATTGGCTACCTCTAGAATGGGTGGAGATAGGGAGCTGGAACAAATTTATGATCGTGGAACTGCTTCCGAGCGAGCTGCCCTATTTTGGAGATGGACTATGGGTTTTAATGCTTCGATGGAGGGAATCCATAGATGGG"
ASV290,"TTCATGCGCTTTGTATAGCTTTTTTATACGGGTCTGCATTACTCTTTGCAATGCATGGCGCTACAATCCTGGCAGTATCTAGGTTAGGTGGTGACCGGGAACTGGAGCAAATTTATGACCGGGGAACCGCATCAGAACGTGCGGCTCTTTTCTGGAGATGGACCATGGGTTTCAATGCTTCGATGGAAGGTATCCACAGATGGG"
ASV291,"TCCACATGTTGTCCATCGCGTTCCTGTATGGATCTGCGGTGCTATTCGCGATGCACGGTGCGACGATCGTTGCAACATCGCGATATGGTGGGGATAGGGAGATCGATCAGATCGTTGATCGCGGCACCGCTGCAGAGCGTGGTGCTCTGTTCTGGAGATGGACCATGGGTTTCAACGCCTCGATTGAGTCTATTCATCGGTGGG"
ASV292,"TCCATTGTCTGTCCATTGTATTCCTTTACGGATCTGTTCTTCTATTCGCGATGCACGGTGCTACGATTTTGGCAACAACGCGATTTGGAGGAGACCGTGAGCTAGAACAAATTTACGACAGGGGAACGGCTTCTGAACGAGCCGCCTTGTTCTGGCGCTGGACGATGGGTTTCAATGCTACGATGGAAGGTATCCATAGATGGG"
ASV293,"TCCATTGTCTGTCGATTGTCTTCCTCTATGGCTCGGTTCTGCTGTTCGCCATGCATGGGGCGACCATTCTGGCGGTAACCCGTTTCGGCGGCGATCGCGAGCTTGAACAGATTTATGATCGCGGCACCGCCTCTGAGCGTGCAGCCCTTTTCTGGCGCTGGACGATGGGCTTTAACGCGACCATGGAGGGTATTCACCGCTGGG"
ASV294,"TCCATATGTGGAGCATCTTCTTCCTCTATGGATCAGCGGTCTTATTTGCGATGCACGGGGCCACAATTTTGGCGACTAGCCGATATGGCGCAGACCGTGAAATCGATCAAATCACCGATCGTGGTACAGCCGCAGAACGCGGTGCCCTCTTCTGGAGATGGACCATGGGCTTCAACGCTTCAATGGAATCCATCCACAAGTGGG"
ASV295,"TCCATATGTGGAGCATCTTTTTCCTCTACGGCTCGGCCGTACTGTTTGCCATGCATGGCGCAACTATCTTAGCTACTAGCCGCTACGGAGCAGATCGTGAGATCGACCAGATCACAGATCGCGGCACTGCAGCAGAGCGTGGGGCGTTGTTCTGGAGATGGACGATGGGCTTCAACGCATCGATGGAATCCATTCACAAGTGGG"
ASV296,"TCCACGCCTTGTCGATCGTGTTCCTGTACGGCTCGGTGCTGTTGTTCGCCATGCACGGCGCAACCATCTTGGCCGTCACCCGCTACGGCGGCGAACGCGAGATTGAGCAAATCGTTGACCGAGGTACCGCTTCCGAGCGCGCCGCACTTTTCTGGCGCTGGACGATGGGCTTCAACGCCACCATGGAATCGATCCACCGCTGGG"
ASV297,"TTCACGCTCTATCTATAGCATTTTTGTATGGCTCTGCACTTCTCTTTGCTATGCACGGTGCTACTATTCTGGCAACTTCTCGATTTGGAGGAGACAGGGAGTTAGAGCAAATAGCTGACCGTGGTACAGCATCTGAGCGTGCCGCTTTATTCTGGCGGTGGACAATGGGTTTTAATGCTACAATGGAGGGTATTCACCGTTGGG"
ASV298,"TTCATGCATTATGCATTGTGTTTTTATATGGTTCTGCGTTACTTTTCGCTATGCACGGGGCGACGATCTTGGCCGTTTCCCGATATGGTGGCGATAGGGAATTAGAACAGATTTATGATAGAGGGACTGCGTCCGAAAGGGCCGCTCTTTTTTGGAGATGGACGATGGGATTCAATGCTTCTATGGAAGGGATTCACCGTTGGG"
ASV299,"TCCACGCGCTATCGATTGTGTTCCTTTATGGATCTGCGCTGCTCTTTGCGATGCACGGTGCAACGATCCTTGCGGTATCCCGTTTCGGCGGTGACCGTGAACTGGAACAAATCGCAGATCGAGGTACTGCTTCTGAACGCGCGGGCCTATTCTGGCGATGGACTATGGGTTTCAACGCCACAATGGAAGGCATTCATAGATGGG"
ASV300,"TCCACGCGCTCTCGATCACCTTCCTCTACGGGTCGACGCTGCTCTTCGCGATGCACGGCGCCACCGTCCTCGCCATCGGCCGCTATGGCGGCGACCGGGAGATCGAGCAGATCGTCCACCGCGGCACCGCCTTCGAACGCGGCGCCCTGTTCTGGCGCTGGACCATGGGTTTCAACGCAACTGCGGAGTCCATCCACCGCTGGG"
ASV301,"TCCATTGTCTATCAATCGTATTCCTCTACGGATCTGTTCTTCTTTTCGCGATGCATGGTGCTACGATTTTAGCAACAACGCGATTTGGTGGTGATCGTGAACTGGAGCAAATTTACGACAGAGGAACGGCTTCTGAACGAGCTGCATTATTCTGGCGCTGGACAATGGGTTTCAATGCAACAATGGAAGGTATCCATCGATGGG"
ASV302,"TCCACGCGCTCTCGATCGCGTTTCTTTACGGCTCTGCTTTGCTCTTCGCTATGCATGGCGCCACGATCCTGGCCGTATCGCGCTATGGCGGCGAGCGGGAAATTGAGCAAATCGTGGATCGCGGGACGGCCTCAGAACGCGCAGCACTCTTCTGGCGCTGGACCATGGGCTTCAACGCGACCATGGAAGGTATTCACCGCTGGG"
ASV303,"TTCACGCACTTAGTATTGTTTTCCTTTATGGGTCAGCCTTATTATTTGCAATGCACGGAGCTACCATTTTAGCCACATCAAGGTTAGGTGGAGATAGAGAACTCGAACAAATCTATGATAGAGGTACGGCTTCTGAAAGGGCGGCTCTTTTTTGGAGATGGACCATGGGTTTCAATGCATCAATGGAAGGTATACACAGATGGG"
ASV304,"TCCACATGCTCTCTATCGCCTTCCTGTATGGCTCCGCCGTATTGTTTGCGATGCACGGCGCAACCATTCTGGCGACCAGCCGCTACGGCGCGGATCGGGAGATCGATCAGATCACCGATCGCGGCACGGCAGCTGAACGCGGCGCGCTGTTCTGGAGATGGTGCATGGGCTTCAACGCATCCATGGAATCCATTCACCGATGGG"
ASV305,"TCCACTGCCTCTCGATCGTGTTCCTCTACGGCTCGGTGCTGCTGTTCGCGATGCACGGCGCCACCATCCTGGCCGTCACCCGCCTGGGCGGCGACCGGGAGCTGGAGCAGATCGTGGACCGCGGCACCGCCTCCGAGCGCGCGGCCCTGTTCTGGCGCTGGACCATGGGCTTCAACGCCACGATGGAGGGGATTCACCGCTGGG"
ASV306,"TCCACGCGCTCTCGATTGTGTTCCTTTATGGTTCGGCAATCTTGTTCGCGATGCACGGGGCCACGATCCTGGCGACAGGTCGCTATGGCGCTGAACGTGAAATTGAGCAGATCACAGACCGTGGCACCGCAGCGGAACGCGGCGGTTTGTTCTGGCGCTGGACGATGGGCTTTAACGCCTCGATCGAATCCATCCACCGCTGGG"
ASV307,"TTCACGCATTATGTATTGTATTTCTTTACGGTTCCGCATTGCTTTTCGCTATGCACGGTGCAACGATATTAGCTGTGTCTCGATATGGTGGTGATCGAGAATTAGAACAGATTTACGATAGAGGCACGGCTTCTGAACGAGCTGCGCTTTTTTGGAGATGGACAATGGGGTTCAATGCTTCGATGGAAGGCATTCATCGATGGG"
ASV308,"TCCACGCGCTTTCGATCGCCTTCCTCTATGGCTCTGCACTGCTGTTTGCGATGCACGGTGCGACGATCCTTGCGGTATCTCGCTACGGCGGCGAGCGCGAGATCGAACAGATCGTTGATCGTGGCACGGCCTCCGAGCGCGCAGCTTTGTTCTGGCGCTGGACCATGGGTTTTAACGCCACGATGGAAGGTATTCACCGCTGGG"
ASV309,"TCCACGCGCTGTCGATTGTGTTTTTGTATGGCTCTGTCTTGCTGTTCGCGATGCACGGTGCCACGATTCTGGCGGTGACCCGCTACGGTGGCGAGCGCGAAATCGAACAAATCGTTGACCGCGGTACCGCCTCTGAGCGCGCCGCCCTCTTCTGGCGCTGGACCATGGGCTTTAACGCCACGATGGAATCGATCCACCGCTGGG"
ASV310,"TCCATGCGCTAAGTATTGTTTTTTTATATGGATCTGCTCTACTTTTTGCGATGCACGGTGCAACAATATTAGCCACATCCAGAATGGGTGGAGATAGGGAGTTAGAGCAAATCTATGATCGTGGTACCGCGTCCGAGCGCGCAGCGTTGTTCTGGAGATGGACTATGGGTTTTAATGCCTCAATGGAAGGAATCCACAGATGGG"
ASV311,"TCCACATGTTATCGATCGCATTCCTTTATGGCTCCGCCGTTCTGTTCGCCATGCACGGCGCAACGATCTTGGCTGTAAGCCGCTACGGCGGCGATCGAGAAATCGATCAGATCACCGACATCGGCACCGCAGGTGAGCGTTCGATGCTCTTCTGGCGCTGGTGCATGGGTTTCAACGCATCAATGGAATCCATTCACCGCTGGG"
ASV312,"TCCACATGTGGAGCATCTTCTTCCTGTATGGATCAGCGGTCCTATTTGCGATGCACGGGGCCACCATTTTGGCGACCAGCCGATATGGCGCTGACCGTGAGATCGATCAGATCACAGATCGTGGTACAGCTGCAGAGCGCGGTGCCCTCTTCTGGAGATGGACCATGGGCTTCAACGCCTCAATCGAATCTATCCACAAGTGGG"
ASV313,"TTCATGCGCTAAGTATTGTTTTTCTATATGGATCTGCTCTACTTTTTGCGATGCATGGAGCAACGATATTAGCCACATCCAGAATGGGTGGAGATAGGGAGTTAGAGCAAATCTATGATCGTGGTACCGCGTCCGAGCGCGCAGCGTTGTTCTGGAGATGGACTATGGGTTTCAATGCCTCAATGGAAGGAATCCACAGGTGGG"
ASV314,"TTCACGCTCTATCTATAGCATTTTTGTATGGTTCTGCACTTCTCTTTGCTATGCACGGTGCTACTATTCTGGCAACTTCTAGATTTGGAGGAGACAGAGAGTTAGAGCAAATAGCTGACCGTGGTACAGCATCCGAGCGTGCCGCTTTATTCTGGCGGTGGACAATGGGTTTTAATGCTACAATGGAGGGTATTCACCGTTGGG"
ASV315,"TCCATATGTGGAGCATCTTTTTCCTCTATGGCTCGGCCGTACTGTTTGCCATGCATGGCGCAACCATTTTAGCTACTAGCCGCTACGGAGCAGATCGTGAGATCGACCAGATCACAGATCGCGGCACTGCGGCAGAGCGTGGAGCGTTGTTCTGGAGATGGACGATGGGCTTCAACGCATCGATGGAATCCATTCACAAGTGGG"
ASV316,"TCCACGCTCTTTCGATTGTCTTCCTCTATGGCTCTGTTTTGTTATTTGCCATGCATGGCGCGACAATTCTTGCGGTGGCCCGCTTTGGCGGTGACCGTGAATTAGAGCAAATCTATGATCGCGGAACGGCCTCTGAACGGGCGGCTCTCTTCTGGCGCTGGACTATGGGGTTCAATGCCACGATGGAAGGCATTCACCGTTGGG"
ASV317,"TTCACGCATTATGCATTGTGTTTTTATATGGTTCTGCGTTACTTTTCGCTATGCATGGGGCGACGATCTTGGCCGTTTCCCGATATGGTGGCGATAGGGAATTAGAACAGATTTATGATAGAGGGACTGCGTCCGAAAGGGCCGCTCTTTTTTGGAGATGGACGATGGGATTCAATGCTTCTATGGAAGGGATTCACCGGTGGG"
ASV318,"TCCATGCTCTAAGTATAGCTTTCCTCTATGGGGCGACGCTATTGTTTGCGATGCACGGTGCTACAATTTTGGCAGTGTCCAGGCTTGGCGGAGATCGTGAGCTTGAACAGATATATGACAGAGGAACTGCTTCTGAAAGAGCTGCTCTCTTTTGGAGATGGACAATGGGTTTCAATGCATCAATGGAAGGTATTCATCGTTGGG"
ASV319,"TTCATGCTCTAAGTATTGCGTTCCTATATGGAGCAACTCTATTGTTTGCGATGCATGGTGCCACAATTTTGGCAGTTTCCAGGCTTGGTGGAGATCGTGAGCTTGAACAGATATATGATAGAGGAACTGCTTCTGAAAGAGCTGCTCTCTTTTGGAGATGGACAATGGGTTTCAATGCATCAATGGAAGGTATTCATCGTTGGG"
ASV320,"TTCATGCACTCTGTATCGCGTTCTTATATGGCTCAGCCTTACTTTTTGCGATGCATGGAGCCACTATACTCGCAGTATCCAGGTTAGGTGGTGACAGGGAACTGGAGCAAATCTACGACCGGGGTACAGCATCAGAACGTGCAGCTCTTTTTTGGAGATGGACGATGGGCTTCAATGCTTCTATGGAAGGTATCCATAGATGGG"
ASV321,"TCCACATGTGGAGCATCTTCTTCCTGTATGGTTCAGCGGTTCTCTTTGCGATGCACGGTGCAACCATTCTCGCAACCAGTCGGTATGGTGCCGACCGCGAGATCGATCAGATTACTGATCGCGGAACCGGAGCGGAGCGTGGCGCTCTTTTCTGGCGCTGGACCATGGGCTTCAACGCTTCGATGGAATCAATTCACAAGTGGG"
ASV322,"TTCATGCTTTATGTATTGTATTCCTTTATGGCTCTGCTTTACTTTTCGCTATGCATGGTGCGACCATCTTGGCTGTTTCTCGATATGGTGGAGACCGAGAGTTAGAGCAAATATATGATAGAGGTACTGCGTCAGAACGAGCTGCCCTTTTTTGGAGATGGACAATGGGATTTAATGCCTCGATGGAGGGTATTCACCGATGGG"
ASV323,"TCCATATGCTTTCGATCGCATTTCTATATGGCTCTGCGGTGCTGTTTGCGATGCACGGCGCCACCATTCTGGCGACCAGCCGCTACGGCGCGGACCGAGAGATCGATCAGATCACTGATCGCGGCACGGCGGCTGAGCGCGGCGCGCTGTTCTGGAGATGGTGCATGGGCTTCAACGCATCTATGGAATCCATCCACCGATGGG"
ASV324,"TCCACATGCTCTCTATCGCCTTCCTATATGGCTCCGCCGTGCTGTTTGCGATGCACGGCGCAACGATTCTTGCAACCAGCCGCTACGGCGCTGATCGGGAGATCGATCAGATCACCGATCGCGGCACGGCAGCTGAACGCGGCGCGCTGTTCTGGAGATGGTGCATGGGCTTCAACGCATCCATGGAATCCATTCACCGATGGG"
ASV325,"TCCACGCCTTGTCGATTGTGTTTTTGTATGGCTCTGCACTGTTGTTTGCAATGCACGGTGCCACCATCTTGGCCGTCGGCCGTTATGGCGGCGAGCGAGAGATTGAACAAATTGTAGATCGCGGTACAGCGTCTGAGCGTGCTGCCTTGTTCTGGCGCTGGACCATGGGCTTTAACGCCACCATGGAATCCATTCACCGCTGGG"
ASV326,"TTCATGCGTTAAGCATTGTTTTTCTATATGGATCTGCTCTACTTTTTGCGATGCATGGAGCAACAATATTGGCTACCTCTAGAATGGGTGGCGATAGGGAGTTGGAACAAATTTACGATCGTGGAACTGCTTCTGAGCGCGCTGCCCTATTTTGGAGATGGACTATGGGTTTTAATGCTTCGATGGAAGGAATCCATAGGTGGG"
ASV327,"TTCATGCACTCTGCATAGCTTTTCTTTATGGATCTGCATTACTATTTGCCATGCACGGAGCGACGATCTTAGCAGTCTCTAGGTTTGGTGGTGATAGAGAGTTAGAGCAAATTGCGGACCGCGGTACTGCGTCCGAACGTGCAGCGTTGTTCTGGCGCTGGACCATGGGCTTTAATGCTTCGATGGAAGGTATTCATCGGTGGG"
ASV328,"TCCACGCGTTGTCGATTGTGTTTTTGTATGGCTCTGTCTTGCTGTTCGCGATGCACGGTGCCACGATTCTGGCGGTGACCCGTTACGGCGGCGAGCGCGAAATCGAACAAATCGTTGATCGCGGTACCGCCTCTGAGCGCGCCGCCCTCTTCTGGCGCTGGACCATGGGCTTTAACGCCACGATGGAATCGATCCACCGCTGGG"
ASV329,"TTCATGCGTTAAGTATTGTTTTTCTATATGGTTCTGCTCTACTTTTTGCGATGCACGGAGCAACGATATTGGCTACCTCTAGAATGGGTGGAGATAGGGAGCTGGAACAAATTTATGATCGTGGAACTGCTTCCGAGCGAGCTGCCCTATTTTGGAGATGGACTATGGGTTTTAATGCTTCGATGGAGGGAATCCATAGATGGG"
ASV330,"TCCATTGTCTGTCGATTGTCTTCCTCTATGGCTCGGTTCTGCTGTTTGCAATGCATGGCGGTACAATACTCGCAACAACACGCTTTGGAGGCGATAGGGAGCTTGAACAGATCTACGATCGTGGCACCGCTTCTGAGCGTGCAGCCCTTTTCTGGCGCTGGACGATGGGTTTTAACGCGACTATGGAGGGTATTCACCGTTGGG"
ASV331,"TCCACATGTGGAGCATCTTCTTCCTCTACGGATCGGCGGTACTGTTTGCAATGCACGGCGCCACCATTTTAGCCACCAGTCGCTATGGGGCTGACCGCGAAATCGATCAAATTACAGACCGCGGTACTGGCGCAGAACGAGGCGCGTTGTTCTGGAGATGGACCATGGGCTTCAACGCATCCATGGAATCGATCCACAAATGGG"
ASV332,"TTCATGCGCTTTCCATAGCCTTTCTTTATGGCTCCGCTCTCCTATTTGCTATGCACGGTGCCACTATCCTTGCGACTTCCCGATTTGGAGGCGACAGAGAGTTAGAACAAATAGCTGATCGTGGTACTGCATCTGAGCGTGCGGCTCTATTCTGGCGCTGGACAATGGGTTTCAATGCATCAATGGAGGGGATTCACCGGTGGG"
ASV333,"TCCATGCGCTGAGTATTGTCTTCCTTTATGGCTCGGCGCTGCTGTTTGCCATGCATGGCGCCACCATCCTTTCGGTGACGCGTCTGGGCGGCGACCGCGAGCTGGAACAGATCGTTGACCGCGGCACGGCCTCGGAACGCGCGGCTTTGTTCTGGCGCTGGACCATGGGCTTTAACGCCACAATGGAGGGCATTCACCGCTGGG"
ASV334,"TCCACATGCTCTCAATCGCTTTCCTGTATGGCTCTGCAGTGCTGTTCGCGATGCACGGCGCCACTATTCTGGCGACCAGCCGCTACGGTGCTGATCGCGAGATCGATCAGATCACCGATCGCGGCACGGCAGCTGAGCGCGGCGCGCTGTTCTGGAGATGGTGCATGGGCTTCAACGCATCCATGGAATCCATCCACCGATGGG"
ASV335,"TTCACGCATTGTGTATCGTTTTCTTGTACGGTTCTGCACTTCTTTTTGCGATGCATGGGGCAACTATTTTAGCTGTTTCCAGGTATGGCGGCGATAGAGAGTTGGAGCAGATTTACGACAGGGGAACAGCATCTGAAAGAGCCGCACTTTTTTGGAGATGGACAATGGGTTTTAATGCTTCGATGGAAGGTATACATCGATGGG"
ASV336,"TCCACGCTCTCTCAATCGCCTTTCTATACGGCTCTGCTCTATTGTTCGCCATGCATGGGGCCACAATCCTGGCCGTATCGCGCTACGGTGGCGAGCGGGAAATTGAGCAAATTGTGGATCGGGGTACGGCCTCTGAACGCGCAGCGCTCTTCTGGCGCTGGACCATGGGCTTCAACGCGACCATGGAAGGTATCCACCGCTGGG"
ASV337,"TCCATGCACTATGCATTGTATTTTTGTATGGCTCCGCCTTATTGTTTGCTATGCATGGAGCAACAATCCTTGCAGTTTCTCGCTATGGTGGAGACCGGGAGTTGGAGCAGATTTATGACAGAGGAACTGCCTCAGAAAGGGCAGCATTATTTTGGCGTTGGACTATGGGTTTTAATGCATCAATGGAGGGTATTCACCGTTGGG"
ASV338,"TCCACGCGCTCAGCATCGTGTTCCTCTACGGCTCGGTCCTGCTCTTCGCGATGCACGGCGGCACCATCCTGGCCGTCTCCCGCTACGGCGGCGACCGGGAACTGGACCAGATCCACGACCGCGGCACCGCGTCCGAGCGGGCGGGCCTGTTCTGGCGTTGGACCATGGGCTTCAACGCCACGATGGAGGGCATCCACCGCTGGG"
ASV339,"TTCATGCGTTAAGTATTGTTTTTCTATATGGATCTGCTCTACTTTTTGCGATGCATGGAGCGACGATATTAGCCACTTCCAGAATGGGTGGGGATAGAGAGTTAGAACAAATCTATGATCGTGGTACCGCGTCCGAGCGTGCAGCGTTGTTCTGGAGATGGACTATGGGTTTTAATGCCTCAATGGAAGGGATCCACAGGTGGG"
ASV340,"TCCACATGTGGAGCATCTTCTTCCTGTATGGATCAGCGGTCTTATTTGCGATGCACGGCGCGACCATTTTGGCGACAAGCCGGTACGGTGCAGACCGTGAAATCGATCAAATCACCGACCGCGGTACCGCCGCGGAGCGTGGCGCTCTCTTCTGGAGATGGACTATGGGCTTCAACGCTTCAATGGAGTCAATTCACAAATGGG"
ASV341,"TCCACATGTGGAGCATCTTCTTCCTCTATGGGTCAGCGGTCCTTTTCGCTATGCACGGTGCGACTATTTTGGCGACAAGCCGTTATGGCGCTGACCGGGAAATCGATCAAATCACCGATCGCGGCACAGCTGCCGAGCGCGGCGCGCTGTTCTGGAGATGGACCATGGGCTTCAACGCCTCAATGGAGTCCATCCATAAGTGGG"
ASV342,"TCCACGCGCTTTCGATCGTGTTCCTCTACGGCTCCGCGCTCCTCTTCGCGATGCACGGGGCCACGATCCTCGCGGTCAGCCGCTTTGGCGGCGAGCGCGAGATCGAGCAGATCGTCGATCGCGGCACGGCTTCGGAGCGGGCGGCGCTCTTCTGGCGCTGGACCATGGGCTTCAACGCGACGATGGAGGGCATTCACCGCTGGG"
ASV343,"TCCACATGTGGAGCATCTTCTTCCTCTATGGGTCAGCGGTCCTGTTCGCTATGCACGGTGCGACCATTTTGGCGACAAGCCGTTATGGCGCTGACCGGGAAATCGATCAAATCACCGATCGCGGCACAGCTGCTGAGCGCGGCGCGCTGTTCTGGAGATGGACCATGGGCTTCAACGCCTCAATGGAGTCCATCCATAAGTGGG"
ASV344,"TCCACATGCTCTCTATCGCTTTCCTTTACGGCTCCGCCGTGCTGTTTGCGATGCACGGCGCAACGATTCTAGCGACCAGCCGCTACGGCGCGGATCGGGAGATCGATCAGATCACCGATCGCGGTACCGCAGCTGAGCGCGGCGCGCTGTTCTGGAGATGGTGCATGGGCTTCAACGCATCCATGGAATCCATTCACCGATGGG"
ASV345,"TCCATGCCTTGTCGATTGTGTTCTTGTATGGCTCTGTGCTGTTGTTTGCCATGCACGGCGCCACCATCTTGGCAGTTGGACGTTACGGCGGCGAGCGCGAGATTGAACAAATCGTAGACCGCGGCACGGCTTCTGAGCGTGCTGGTTTGTTCTGGCGTTGGACCATGGGCTTTAACGCCTCCATGGAATCTATTCACCGTTGGG"
ASV346,"TCCATATGTGGAGCATATTCTTCCTTTACGGATCAGCAGTCTTATTTGCGATGCACGGGGCCACCATTTTGGCGACCAGCCGATATGGCGCGGACCGTGAAATCGATCAAATCACCGATCGTGGTACAGCCGCAGAACGCGGTGCTCTCTTCTGGAGATGGACCATGGGCTTCAACGCTTCAATGGAATCCATCCACAAGTGGG"
ASV347,"TCCATTGTCTATCAATCGTATTCCTCTACGGATCTGTTCTTCTTTTCGCGATGCATGGTGCTACAATTTTAGCAACAACTCGATTCGGTGGTGATCGTGAACTGGAGCAAATTTACGACAGAGGAACGGCTTCTGAACGAGCTGCATTATTCTGGCGCTGGACAATGGGTTTCAATGCAACAATGGAAGGTATCCATCGATGGG"
ASV348,"TTCATGCTTTAAGTATTGTTTTTCTATATGGTTCTGCTCTACTTTTTGCGATGCACGGAGCAACGATATTGGCTACCTCTAGGATGGGTGGAGATAGGGAGCTGGAACAAATTTATGATCGTGGAACTGCTTCCGAGCGAGCTGCCCTATTTTGGAGATGGACTATGGGTTTTAATGCTTCGATGGAGGGAATCCATAGATGGG"
ASV349,"TTCACGCTCTCTGTATCGCATTCCTTTACGGATCAGCACTATTATTTGCAATGCACGGCGCTACAATTCTGGCAGTTTCCAGACTTGGTGGTGATCGTGAGTTAGAACAAATTTATGATAGAGGAACTGCATCTGAGAGAGCAGCACTTTTCTGGAGATGGACAATGGGATTTAATGCCTCGATGGAAGGGATTCATAGATGGG"
ASV350,"TTCATGCGTTAAGTATTGTTTTTCTATATGGTTCTGCGCTACTTTTTGCGATGCACGGAGCAACGATATTGGCTACCTCTAGAATGGGTGGAGATAGGGAGCTGGAACAAATTTATGATCGTGGAACTGCTTCCGAGCGAGCCGCCCTATTTTGGAGATGGACTATGGGTTTTAATGCTTCGATGGAGGGAATCCATAGATGGG"
ASV351,"TTCATGCGCTAAGTATTGTCTTTCTGTATGGTTCTGCTCTACTTTTTGCGATGCATGGAGCGACGATATTGGCAACATCTAGAATGGGAGGGGACAGAGAACTAGAACAAATCTATGATCGTGGCACCGCTTCTGAGCGTGCTGCATTGTTCTGGAGATGGACTATGGGGTTCAACGCTTCTATGGAAGGAATTCATAGATGGG"
ASV352,"TTCACGCATTATCTATCGTGTTCTTGTATGGATCGGTACTTTTGTTTGCTATGCATGGTGGTACCATTCTCGCTACAACACGATTTGGTGGCGACCGCGAGCTCGAACAGATATATGATCGTGGAACGGCCTCAGAGCGCGCTGCTCTGTTTTGGCGTTGGACAATGGGCTTTAATGCGACAATGGAAGGTATCCATAGGTGGG"
ASV353,"TCCACGCGCTATCGATTGTGTTCTTGTACGGTTCAGTTCTTCTGTTCGCGATGCACGGTGCAACGATCCTTGCGGTTACTCGTTTTGGTGGTGATCGCGAATTGGAACAAATCTATGATCGAGGAACAGCATCAGAACGTGCTGCATTGTTCTGGAGATGGACTATGGGCTTTAACGCGACGATGGAGGGTATCCACCGTTGGG"
ASV354,"TCCATGCTCTAAGTATAGCTTTCCTCTATGGGGCGACGCTATTATTTGCGATGCATGGCGCTACGATTTTGGCAGTGTCCAGGCTTGGTGGAGATCGTGAGCTTGAACAGATATATGACAGAGGAACTGCTTCTGAAAGAGCTGCTCTCTTTTGGAGATGGACAATGGGTTTCAATGCTTCAATGGAGGGTATTCATCGTTGGG"
ASV355,"TCCACGCTCTTTCGATTGTCTTCCTCTATGGCTCTGTTTTGTTGTTCGCCATGCATGGCGCGACAATTCTTGCGGTGGCTCGCTTTGGCGGTGATCGTGAACTAGAGCAAATCTATGACCGCGGAACGGCCTCTGAACGGGCGGCTCTCTTCTGGCGCTGGACCATGGGGTTCAATGCCACGATGGAAGGCATTCACCGCTGGG"
ASV356,"TCCATGCGCTCAGCATTGTGTTCCTTTATGGATCAGCCCTGCTCTTCGCCATGCACGGTGCCACGATCCTCGCAGTGAGCCGTTTCGGCGGCGAGCGTGAGATCGAACAGATCGTGGACCGCGGGACAGCCTCGGAACGTGCGGCACTCTTCTGGCGCTGGACCATGGGCTTTAACGCGACGATGGAAGGTATTCACCGCTGGG"
ASV357,"TCCACGCCCTGTCGATCGCCTTCCTCTACGGCTCGGTGCTGCTCTTCGCGATGCACGGAGCGACGATTCTGGCGGTCAGCCGCTTTGGTGGTGAGCGCGAGATCGAACAAATCGCCGATCGAGGAACAGCCTCCGAGCGCGCCGCTTTGTTCTGGCGCTGGACCATGGGCTTTAACGCCACCATGGAATCTATTCACCGCTGGG"
ASV358,"TCCATATGTGGAGCATCTTCTTCCTGTATGGATCAGCGGTCTTATTTGCGATGCACGGGGCCACTATTTTGGCGACTAGCCGATATGGCGCGGACCGTGAAATAGATCAGATCACCGATCGTGGTACAGCCGCAGAGCGCGGTGCCCTCTTCTGGAGATGGACCATGGGCTTCAACGCTTCAATGGAATCCATCCACAAGTGGG"
ASV359,"TCCACATGTGGAGCATCTTCTTCCTGTATGGATCAGCGGTCTTATTTGCGATGCACGGCGCGACCATTTTGGCGACAAGCCGGTACGGTGCAGACCGTGAAATCGATCAAATCACCGACCGCGGTACCGCCGCGGAGCGTGGCGCCCTTTTCTGGAGATGGACTATGGGCTTCAACGCTTCAATGGAGTCAATTCACAAATGGG"
ASV360,"TCCACGCGCTCTCGATCGTCTTCCTCTACGGCTCGACGCTGCTCTTCGCGATGCATGGCGCGACCATCCTCGCGGTCAGCCGCTTCGGCTCCGAGCGCGAGGTGGAGCAGACCATCGACCGTGGCACGGCGGCCGAGCGGGCCGGCATCTTCTGGCGCTGGACGATGGGATTCTGCGCCACCTTCGAATCGCTGCACCGCTGGG"
ASV361,"TCCACATGCTATCGATTGCCTTCCTGTATGGATCGGCAGTGCTGTTTGCCATGCACGGCGCCACTATTTTGGCGACCAGTCGCTACGGCGCCGACCGGGAGATCGACCAGATCACCGATCGCGGTACCGCAGCTGAGCGCGGCGCGCTGTTCTGGAGATGGTGCATGGGCTTCAACGCATCCATGGAATCTATTCACCGATGGG"
ASV362,"TCCACGCTCTTTCAATTGTCTTCCTCTATGGCTCTGTTTTGTTATTTGCCATGCATGGCGCGACAATTCTCGCGGTGGCCCGCTTTGGCGGTGATCGTGAACTAGAGCAAATCTATGATCGCGGAACGGCCTCTGAACGGGCGGCTCTCTTCTGGCGCTGGACTATGGGGTTCAATGCCACAATGGAGGGTATTCACCGCTGGG"
ASV363,"TCCACATGCTCTCCATCGCCTTCCTGTACGGCTCTGCCGTGCTGTTTGCGATGCACGGCGCAACGATTCTGGCGACCAGCCGCTACGGCGCAGACCGGGAGATCGATCAGATCACCGACCGCGGCACGGCTGCTGAGCGCGGTGCGCTGTTCTGGAGATGGTGCATGGGCTTCAACGCCTCAATGGAATCCATCCACCGATGGG"
ASV364,"TCCACGCTTTATCGATCGTGTTCCTTTACGGTTCGGTGCTGTTGTTCGCCATGCACGGCGCAACCATCTTGGCCGTCACTCGCTACGGCGGTGAACGCGAGATTGAGCAAATCGTTGACCGAGGTACCGCGTCCGAGCGCGCCGCACTTTTCTGGCGCTGGACGATGGGCTTTAACGCCACCATGGAATCGATCCACCGCTGGG"
ASV365,"TTCACGCATTATGCATTGCGTTTTTATATGGTTCTGCGTTACTTTTCGCTATGCATGGGGCGACGATCTTGGCTGTTTCCCGATATGGTGGCGATAGGGAATTAGAACAGATTTATGATAGAGGGACTGCGTCCGAAAGGGCAGCTCTTTTTTGGAGATGGACGATGGGATTCAATGCTTCTATGGAAGGGATTCACCGTTGGG"
ASV366,"TCCACGCTTTGTCGATTGTGTTCTTGTATGGCTCGGTGCTGCTGTTTGCGATGCACGGCGCGACCATCTTGGCCGTGACGCGTTACGGCGGCGAGCGCGAGATTGAGCAAATCGTTGACCGCGGTACCGCCTCAGAACGTGCTGGATTGTTTTGGCGATGGACCATGGGCTTTAACGCCTCCATGGAATCCATTCACCGTTGGG"
ASV367,"TCCATGCCTTGTCGATTGTGTTCTTGTATGGCTCTGTGCTGTTGTTTGCCATGCACGGCGCCACCATCTTGGCCGTTGGACGTTACGGCGGCGAGCGCGAGATTGAACAAATCGTAGACCGCGGCACGGCTTCTGAGCGTGCTGGCTTGTTCTGGCGTTGGACCATGGGCTTTAACGCCTCCATGGAATCTATTCACCGTTGGG"
ASV368,"TTCATGCACTCTGCATAGCTTTTCTTTATGGATCTGCATTACTATTTGCCATGCATGGGGCAACGATCTTAGCAGTCTCAAGGTTTGGTGGGGACAGAGAGTTAGAGCAAATTGCGGACCGCGGTACTGCGTCCGAACGTGCAGCGTTGTTCTGGCGCTGGACCATGGGCTTTAATGCTTCGATGGAAGGTATACATCGGTGGG"
ASV369,"TCCACGCTCTGTCGATTGTCTTCCTCTACGGCTCGGTGCTGCTCTTCGCGATGCACGGCGGAACGATTCTGGCGGTCAGCCGCTTTGGTGGTGAGCGCGAGATCGAACAAATCGCCGACCGTGGCACAGCCTCTGAGCGCGCCGCTTTGTTTTGGCGCTGGACCATGGGCTTTAACGCGACCATGGAATCTGTTCACCGCTGGG"
ASV370,"TTCATGCCTTATGTATTGTTTTTCTATATGGCTCAGCTCTTCTATTTGCAATGCACGGTGCTACAATATTAGCAACATCAAGATTAGGTGGTGATCGTGAATTAGAGCAAATATATGATAGAGGTACTGCTTCTGAAAGAGCCGCTCTATTTTGGAGATGGACGATGGGGTTTAATGCTTCAATGGAAGGTATCCATCGTTGGG"
ASV371,"TCCACGCTCTTTCGATTGTCTTCCTCTATGGCTCTGTTTTGTTGTTCGCCATGCATGGTGCGACAATTCTTGCGGTGGCCCGCTTTGGCGGTGATCGTGAATTGGAACAGATCTATGACCGCGGAACGGCCTCTGAACGGGCGGCTCTCTTCTGGCGCTGGACTATGGGGTTCAATGCCACAATGGAAGGCATTCACCGCTGGG"
ASV372,"TCCACGCGCTTTCGATCGTGTTCTTGTATGGCTCTGCCCTGCTGTTTGCGATGCACGGTGCGACCATTTTGGCCGTGTCCCGTTACGGCGGCGAGCGTGAGATCGAGCAGATCGTTGACCGCGGCACCGCGTCTGAACGTGCGGCATTGTTCTGGCGCTGGACCATGGGTTTCAACGCCACAATGGAAGGCATTCACCGTTGGG"
ASV373,"TCCATATGTGGAGCATCTTCTTCCTATACGGTTCAGCAGTCTTATTTGCGATGCACGGGGCCACCATTTTGGCGACCAGCCGATATGGCGCGGACCGTGAAATCGATCAAATCACCGATCGTGGTACAGCCGCAGAACGCGGTGCTCTCTTCTGGAGATGGACCATGGGCTTCAACGCTTCAATGGAATCCATCCACAAGTGGG"
ASV374,"TCCACATGCTCTCGATCGTGTTCCTGTACGGCTCTGTGCTGCTCTTCGCGATGCACGCGGCCACGATCCTCGCAGTCGACCGCTACGGCGGCACGCGCGAGATCGAGCAGATCACCGATCGCGGAACGGCGTCGGAGCGTGCGGCCCTGTTCTGGCGCTGGACCATGGGCTTCAACGCGTCCATGGAATCCATCCACCGCTGGG"
ASV375,"TCCATGCACTTAGTATTGCGTTCCTTTATGGGGCTACTTTATTGTTTGCGATGCATGGTGCTACTATTTTGGCGGTATCCAGACTTGGTGGTGATCGTGAATTGGAACAAATCTATGATAGAGGAACCGCATCTGAAAGAGCAGCGCTCTTTTGGAGATGGACCATGGGTTTCAATGCGTCAATGGAAGGTATTCATCGTTGGG"
ASV376,"TTCATGCGTTAAGTATTGTTTTTCTATATGGTTCTGCTCTACTTTTTGCGATGCACGGAGCAACGATATTGGCTACCTCTAGAATGGGTGGAGATAGGGAGCTGGAACAAATTTATGATCGTGGAACTGCTTCCGAGCGAGCTGCCCTATTTTGGAGATGGACTATGGGTTTTAATGCTTCGATGGAGGGGATCCATAGATGGG"
ASV377,"TTCATGCTCTAAGTATTGCGTTCCTTTATGGAGCAACTCTACTGTTTGCGATGCATGGTGCCACAATTTTGGCAGTGTCCAGGCTTGGTGGAGATCGTGAGCTTGAACAGATATATGATAGAGGAACTGCTTCTGAAAGAGCTGCTCTCTTTTGGAGATGGACAATGGGTTTCAATGCATCAATGGAAGGTATTCATCGTTGGG"
ASV378,"TCCACGCGCTCAGCATCGTGTTCCTCTACGGCTCCGTCCTGCTCTTCGCGATGCACGGCGGCACCATCCTGGCCGTCTCCCGCTACGGCGGCGACCGGGAGCTGGACCAGATCCACGACCGCGGCACCGCGTCCGAGCGGGCGGGCCTGTTCTGGCGCTGGACCATGGGCTTCAACGCCACGATGGAGGGCATCCACCGCTGGG"
ASV379,"TTCACGCTCTTTCCATAGCATTTCTGTATGGTTCTGCACTTCTCTTTGCTATGCACGGTGCTACTATTCTGGCAACCTCTCGATTTGGAGGAGACAGAGAGTTAGAGCAAATAGCTGACCGTGGTACAGCATCCGAGCGTGCCGCTTTATTCTGGCGGTGGACAATGGGTTTTAATGCTACAATGGAGGGTATTCACCGTTGGG"
ASV380,"TTCATGCGTTAAGTATTGTTTTTCTATATGGCTCTGCACTACTTTTTGCGATGCACGGAGCAACGATATTGGCCACCTCTAGAATGGGTGGAGATAGGGAGCTGGAACAAATTTATGATCGTGGAACTGCTTCCGAGCGAGCTGCCCTATTTTGGAGATGGACTATGGGTTTTAATGCTTCGATGGAGGGAATCCATAGATGGG"
ASV381,"TCCATGCTCTTAGTATCGCTTTCCTTTATGGGGCTACGTTATTGTTTGCGATGCATGGTGCTACTATTCTGGCAGTATCCAGACTTGGTGGTGATCGTGAGTTGGAACAAATCTATGACAGAGGAACCGCATCAGAGAGAGCAGCGCTCTTTTGGAGATGGACTATGGGTTTCAATGCGTCAATGGAGGGTATTCATCGTTGGG"
ASV382,"TTCATGCACTAAGTATTGTTTTTCTTTATGGATCAGCATTGCTTTTTGCTATGCACGGTGCCACTATCTTAGCCACATCGCGACTTGGAGGAGATAGAGAGTTGGAACAGATCTATGATCGAGGTACAGCTTCTGAGCGAGCGGCATTGTTCTGGAGGTGGACAATGGGCTTCAATGCTTCAATGGAAGGAATCCACAGATGGG"
ASV383,"TCCACGCGCTCTCGATCGTCTTCCTCTATGGCTCGGTGCTGCTCTTCGCGATGCACGGCGCGACGATCCTGGCCGTCACACGGCTGGGTGGGGATCGTGAACTCGAGCAGATCGTGGATCGTGGCACGGCGTCCGAGCGGGCGGCCCTCTTCTGGCGCTGGACCATGGGCTTTAACGCCACCATGGAAGGCATTCACCGCTGGG"
ASV384,"TCCATGCGCTCTCCATCGCCTTCCTCTATGGATCTGCGGTTCTGTTTGCGATGCACGGGGCCACGATCTTGGCGGTGAGCCGCTTCGGGGGTGACCGCGAGATTGATCAGATCATTGATCGTGGTACCGCGTCCGAAAGGGCTGCGCTTTTCTGGCGCTGGTGCATGGGCTTCAACGCCACGATGGAATCCATCCACCGTTGGG"
ASV385,"TCCACGCGCTTTCGATCGTGTTCCTTTACGGTTCGACGCTGCTCTTCGCGATGCACGGGGCGACGATTCTTGCTGTTGGCCGTTATGGGGGTGAACGCGAGATCGAGCAGATTACCGATCGAGGCACTGCATCAGAGCGTGCAGCGCTGTTCTGGCGCTGGACCATGGGTTTCAACGCGACGATGGAATCAATCCACCGATGGG"
ASV386,"TTCATGCACTTTGTATAGCGTTCTTGTATGGCTCAGCCTTACTTTTTGCGATGCATGGAGCAACTATACTCGCAGTATCTAGGTTAGGTGGTGACAGGGAACTGGAGCAAATCTACGATCGAGGTACAGCATCAGAACGTGCAGCTCTTTTTTGGAGATGGACGATGGGCTTCAATGCTTCGATGGAAGGTATCCATAGATGGG"
ASV387,"TTCATGCGCTATCCATAGCGTTTCTGTATGGTTCTGCTCTCCTATTTGCGATGCACGGCGCTACTATTCTTGCGACTTCTCGATTTGGAGGGGACAGAGAGTTAGAGCAAATAGCTGACCGTGGTACTGCATCTGAGCGTGCGGCTCTATTCTGGCGCTGGACAATGGGTTTCAATGCATCAATGGAGGGGATTCACCGGTGGG"
ASV388,"TCCATATGCTCTCTATTGCATTTCTTTACGGATCTGCCGTGCTGTTTGCCATGCACGGAGCAACGATCGTCGCAACCTCCCGATACGGGGCCGATCGCGAAATCGATCAGATCACCGATAGAGGCACGGCTGCCGAGAGAGGTGCGCTGTTCTGGAGATGGTGCATGGGCTTTAACGCCTCTGTGGAATCGATTCACCGATGGG"
ASV389,"TCCATATGTGGAGCATCTTTTTCCTCTATGGCTCGGCCGTGCTGTTTGCCATGCATGGCGCAACTATTTTAGCTACTAGCCGCTACGGAGCAGATCGTGAGATCGACCAGATCACAGATCGCGGCACTGCGGCAGAGCGTGGGGCGTTGTTCTGGAGATGGACGATGGGCTTCAACGCATCGATGGAATCCATTCACAAGTGGG"
ASV390,"TCCACGCACTGTCGATCGCCTTCTTGTACGGCGCGACGCTGCTGTTCGCCATGCACGGCGCAACCATCCTGGCGCTCAGCCAGTTCGGCGGCGAGCGCGAGATCGAGCAGATCGTGGACCGCGGCACGGCTTCAGAGCGCGGTGCCTTGTTCTGGCGCTGGACCATGGGCTTTAACGCCACCATGGAATCGATTCACCGCTGGG"
ASV391,"TCCACATGCTCTCGATCGTGTTCCTCTATGGCTCCGTGCTGCTCTTTGCGATGCACGCGGCCACGATCCTCGCGGTTGACCGCTATGGCGGTACACGCGAGATCGAGCAGATCACCGATCGTGGAACGGCATCGGAGCGGGCGGCCCTGTTCTGGCGCTGGACCATGGGTTTCAACGCATCCATGGAATCCATTCACCGCTGGG"
ASV392,"TTCATGCTCTTAGTATTGCGTTCCTCTATGGAGCAACTCTCTTGTTTGCGATGCATGGCGCCACAATTTTGGCAGTGTCCAGGCTTGGGGGAGATCGTGAGCTTGAACAGATATATGATAGAGGAACTGCTTCTGAAAGAGCTGCTCTCTTTTGGAGATGGACAATGGGTTTCAATGCATCAATGGAAGGTATTCATCGTTGGG"
ASV393,"TCCATGCGTTGTCGATTGTGTTCTTGTATGGCTCTGCCTTGTTGTTTGCCATGCACGGTGCCACCATTTTGGCGGTAACACGCTTTGGCGGTGAACGCGAAATTGAGCAAATTACCGATCGCGGTACCGCATCAGAACGTGCTGCTTTGTTCTGGCGTTGGACCATGGGCTTTAACGCCACCATGGAATCGATTCACCGCTGGG"
ASV394,"TCCATATGTGGTCGATTTTCTTCCTGTATGGCTCGGCTTTGCTGTTTGCCATGCACGGGGCCACCATTCTGGCCGTTGGCCGCTATGGCGGTGACCGCGAGATCGAACAGATCACTGATCGCGGGACTGCCAGTGAGCGTGCTGGCCTGTTCTGGCGCTGGACCATGGGCTTTAACGCCACCATGGAAAGCATCCACCGCTGGG"
ASV395,"TCCACGCTTTGAGCATTGCGTTCCTTTATGGATCCGCACTCCTCTTTGCGATGCACGGTGCAACAATCCTCGCTGTCAGCCGCTTCGGTGGTGAGCGTGAGATCGAACAGATTGTTGATCGCGGAACAGCCTCTGAACGGGCCGCACTGTTCTGGCGCTGGACCATGGGCTTCAACGCCACGATGGAAGGCATTCACCGCTGGG"
ASV396,"TCCACGCCTTATCGATCGTGTTCCTTTACGGCTCGGTGCTGTTGTTCGCCATGCACGGTGCAACCATCTTGGCCGTCACCCGCTACGGCGGTGAACGCGAGATTGAGCAAATCGTTGACCGAGGTACCGCGTCCGAGCGCGCGGCACTTTTCTGGCGCTGGACGATGGGCTTCAACGCCACCATGGAATCGATCCACCGCTGGG"
ASV397,"TCCATGCCCTATCGATCGCATTCCTCTATGGATCCGCTTTGCTTTTTGCAATGCATGGTGCAACTATTCTTGCAACATCGCGATATGGTGGAGACAGAGAGTTAGAGCAAATCGCAGATAGAGGCACTGCTTCTGAACGAGCGGCATTATTTTGGCGCTGGACCATGGGTTTTAACGCCACTATGGAAGGTATTCACCGTTGGG"
ASV398,"TCCATATGCTTTCTATCGCATTTCTTTACGGATCTGCTGTGTTGTTTGCCATGCACGGCGCAACCATCGTCGCAACCTCTCGTTACGGCGCCGATCGCGAAATCGATCAGATCACCGATAGAGGCACGGCTGCCGAGAGAGGCGCGCTGTTCTGGAGATGGTGCATGGGCTTTAACGCTTCTGTGGAATCGATTCACCGATGGG"
ASV399,"TCCATGCTCTCTCGATTGTCTTTCTGTATGGATCGACGCTTCTGTTCGCGATGCACGCGGCAACCATTCTTGCCGTCAGCCGATTTGGTGGCGACCGCGAAATCGAGCAGATCTACGATCGGGGTACGGCTTCCGAGCGGGCCGGGCTCTTCTGGCGTTGGACCATGGGTTTCAACGCGACGATGGAATCGATCCACCGCTGGG"
ASV400,"TCCATGCATTATCCATTGTGTTCTTATATGGATCGGTACTTTTGTTTGCTATGCATGGTGGTACCATTCTCGCTACTACACGATTTGGTGGCGACCGTGAACTCGAACAGATATACGATCGAGGAACGGCCTCAGAGCGTGCGGCTCTGTTTTGGCGTTGGACAATGGGCTTCAATGCCACAATGGAAGGTATCCACAGGTGGG"
ASV401,"TTCATGCGTTAAGTATTGTTTTTCTATATGGTTCCGCTCTACTTTTTGCGATGCACGGAGCAACGATATTGGCTACCTCTAGAATGGGTGGAGATAGGGAGCTGGAACAGATTTATGATCGTGGAACTGCTTCCGAGCGAGCTGCCCTATTTTGGAGATGGACTATGGGTTTTAATGCCTCGATGGAGGGAATCCATAGATGGG"
ASV402,"TCCACGCGCTTTCGATCGTGTTCCTCTATGGTTCGGTCCTGTTGTTCGCCATGCACGGCGCAACCATTCTGGCGGTCACCCGCTACGGCGGCGACCGCGAGCTGGAACAGATCGTCGACCGCGGCACCGCCACGGAACGCGCCGCCCTGTTCTGGCGCTGGACCATGGGCTTCAACGCCACGATGGAGGGTATTCACCGCTGGG"
ASV403,"TTCATGCGTTAAGCATTGTTTTTCTATATGGTTCCGCTCTACTTTTTGCGATGCACGGAGCAACGATATTGGCTACCTCTAGAATGGGTGGAGATAGGGAGCTGGAACAAATTTATGATCGTGGAACTGCTTCTGAGCGAGCTGCCCTATTTTGGAGATGGACTATGGGTTTTAACGCTTCGATGGAGGGAATCCATAGATGGG"
ASV404,"TTCATGGATTAAGCATAGTTTTCCTTTACGGCTCAGCATTACTGTTTGCAATGCATGGAGCTACTATTCTGGCGACCAGTCGATTTGGTGCAGATAGAGAGATTGAGCAAATTGTTGATAGAGGAACTGCTTCTGAAAGGGCTGCCCTTTTTTGGAGATGGACAATGGGTTTTAATGCGTCCATGGAAGGTATACATAGATGGG"
ASV405,"TCCACATGCTGTCCATCGCCTTCCTGTACGGCTCGGCCATTCTGTTCGCCATGCACGGCGCGACCATCCTGGCGGTGAGCCGCTACGGCGGTGACCGGGAGATTGACCAGGTCACTGACATCGGTACGGCCGGTGAGCGCTCCATGCTGTACTGGCGCTGGTGCATGGGGTTCAACGCTTCCATGGAGTCCATCCATCGATGGG"
ASV406,"TTCACGCTCTATCTATAGCATTTTTGTATGGCTCTGCACTTCTCTTTGCTATGCACGGTGCTACTATTCTGGCAACTTCTCGATTTGGAGGAGACAGAGAGTTAGAGCAAATAGCTGACCGTGGAACAGCATCCGAGCGTGCCGCTCTATTCTGGCGGTGGACAATGGGTTTTAATGCTACAATGGAGGGTATTCACCGTTGGG"
ASV407,"TTCATGCGCTAAGTATTGTTTTTCTATATGGATCTGCTCTACTTTTTGCGATGCATGGAGCAACGATATTAGCCACCTCCAGAATGGGTGGAGATAGAGAATTAGAACAAATCTATGATCGTGGTACCGCATCAGAGCGCGCTGCGTTGTTCTGGAGATGGACTATGGGTTTTAATGCCTCAATGGAGGGAATCCACAGGTGGG"
ASV408,"TCCATGCCTTGAGCATAGTGTTCCTTTATGGCTCAGTATTGTTGTTTGCCATGCACGGAGCGACGATTTTAGCGGTATCTAGGTTCGGTGGCGATAGAGAAATCGAGCAAATTGCCGATCGTGGTACAGCATCCGAGCGTGCTGCTCTGTTCTGGCGATGGACGATGGGCTTTAATGCCTCGATGGAGGGTATACATCGGTGGG"
ASV409,"TCCATGCCCTGTCGATCGTCTTTCTTTATGGATCAGTGCTGCTATTTGCTATGCATGGCGCCACCATTTTGGCGGTGACGCGATATGGCGGCGAGCGCGAGATTGAACAAATTGTGGACCGTGGTACGGCTTCTGAGCGTGCTGGCTTGTTCTGGCGTTGGACCATGGGCTTTAACGCCACCATGGAATCTATCCACCGTTGGG"
ASV410,"TCCATGCCCTCTCGATTGTGTTCCTTTATGGGTCGGTTCTGCTCTTTGCGATGCACGGTGCAACGATCCTCGCGGTGACACGGTTTGGCGGGGACCGCGAGCTTGAGCAAATTTATGATCGCGGCACGGCATCGGAACGCGCAGCTTTGTTTTGGCGCTGGACGATGGGCTTTAACGCCACAATGGAAGGCATTCACCGCTGGG"
ASV411,"TCCACGCACTTAGCATTGTTTTCCTGTATGGATCAGCCTTGTTATTTGCAATGCATGGAGCCACCATTTTAGCTACATCAAGATTAGGTGGAGATCGGGAGTTGGAACAAATCTATGATAGAGGCACTGCCTCTGAAAGAGCCGCTCTTTTTTGGAGATGGACAATGGGGTTCAACGCATCAATGGAAGGTATTCATCGTTGGG"
ASV412,"TCCACATGCTGTCGATCGTGTTCCTGTACGGATCAGCCATCCTCTTCGCCATGCACGGAGCCACCATTCTGGCAGTCAGCCGCTATGGCGGTGACCGGGAGATAGACCAGGTGACCGATATCGGCACGGCAGGTGAACGGTCAATGCTGTACTGGCGCTGGTGTATGGGTTTCAACGCGTCCATGGAGTCTATTCACCGCTGGG"
ASV413,"TCCACATGCTTTCCATTGTGTTCTTGTACGGATCAGCCCTGCTGTTTGCGATGCACGGCGCCACGATCTTGGCGGTTGGCCGCTATGGTGGTGAACGCGAGATTGAGCAGATTGTGGACCGAGGCTCGGCTTCGGAGCGTGCTGCTCTGTTCTGGCGTTGGACCATGGGCTTCAACGCGTCCATGGAATCCATTCACCGCTGGG"
ASV414,"TCCACATGTGGAGCATCTTCTTCCTGTATGGATCAGCGGTCCTATTTGCGATGCACGGGGCCACCATTTTGGCGACCAGCCGATATGGCGCTGACCGTGAGATCGATCAGATCACAGATCGTGGTACAGCTGCAGAGCGCGGTGCCCTCTTCTGGAGATGGACCATGGGCTTCAATGCCTCAATCGAATCTATCCACAAGTGGG"
ASV415,"TCCATGCGCTTTCGATTGCGTTCCTTTATGGGTCTGCCCTGCTCTTTGCGATGCATGGTGCAACGATCCTTGCGGTAGCGCGATTGGGTGGTGACCGCGAGATCGAACAGATCTTGGATCGTGGTACGGCATCCGAGCGTGCAGGCCTTTTCTGGCGCTGGACCATGGGGTTCAATGCCACAATGGAAGGCATTCACCGCTGGG"
ASV416,"TCCATATGTGGTCGATTTTCTTCCTGTATGGCTCAGCGCTGCTGTTTGCCATGCACGGGGCCACAATCCTGGCCGTGGGACGTCTGGGCGGTGACCGCGAGATTGAGCAGATCATTGATCGCGGCACGGCCTCTGAGCGTGCGGGCCTGTTCTGGCGCTGGACCATGGGCTTCAACGCCTCCATGGAATCCATCCACCGCTGGG"
ASV417,"TTCACGCTCTCTGTATAGTGTTTCTTTATGGCTCTGCACTACTATTTGCAATGCATGGAGCAACTATCTTAGCTACATCTAGGCTAGGTGGAGACAGGGAGTTGGAGCAAATTTATGATCGAGGAACAGCATCTGAGCGTGCAGCTCTTTTTTGGAGATGGACCATGGGATTTAATGCCTCTATGGAAGGTATCCATAGATGGG"
ASV418,"TCCATATGCTCTCTATCGCATTTCTTTACGGATCTGCTGTGCTGTTTGCCATGCACGGAGCAACGATCGTCGCAACCTCGCGATACGGGGCCGATCGCGAAATCGATCAGATCACCGATAGAGGCACGGCTGCTGAGAGAGGTGCGCTGTTCTGGAGATGGTGCATGGGCTTTAACGCCTCTGTGGAATCGATTCACCGATGGG"
ASV419,"TCCATATGCTCTCGATTGCCTTCCTCTACGGCTCGGCGGTCCTATTCGCAATGCACGGCGCAACCATTCTGGCCACCAGTCGTTATGGTGCGGATCGCGAGATAGACCAGATCACCGATCGGGGTACCGCTGCAGAGCGGGGTGCTTTGTTCTGGAGATGGTGCATGGGATTCAACGCGTCGATGGAATCGATTCACCGATGGG"
ASV420,"TTCATGGATTAAGCATAGCTTTCCTTTACGGTTCAGCATTACTATTTGCAATGCACGGAGCCACTATTCTGGCGACCAGTCGATTTGGTGCAGATAGAGAGATTGAGCAAATTGTCGATAGAGGAACTGGTTCTGAAAGGGCCGCCCTTTTTTGGAGATGGACAATGGGTTTTAATGCGTCCATGGAAGGCATACATAGATGGG"
ASV421,"TCCATGGATTAAGTATAGCGTTCCTTTATGGCTCAGCATTACTATTCGCAATGCATGGAGCCACTATTCTGGCAACCAGTAGATTTGGAGCGGATAGAGAGATTGAGCAAATTGTTGATAGAGGAACCGCTTCGGAAAGGGCAGCTCTTTTTTGGAGATGGACAATGGGTTTTAATGCAACCATGGAAGGCATACATAGATGGG"
ASV422,"TCCACATGTGGAGCATTTTCTTCCTCTATGGCTCAGCGGTTCTCTTTGCGATGCATGGGGCAACCATTCTCGCAACCAGTCGGTATGGTGCCGACCGCGAGATTGATCAGATTACCGATCGCGGAACCGGAGCAGAGCGTGGCGCTCTTTTCTGGCGCTGGACCATGGGCTTCAACGCTTCGATGGAATCAATTCACAAGTGGG"
ASV423,"TCCACGCTCTTTCGATTGTCTTCCTCTATGGCTCTGTTTTGTTGTTCGCCATGCATGGCGCGACAATTCTTGCGGTGGCCCGCTTTGGCGGTGATCGTGAACTAGAGCAAATCTATGATCGCGGAACGGCCTCTGAACGGGCGGCTCTCTTCTGGCGCTGGACCATGGGGTTTAATGCCACAATGGAGGGTATTCACCGCTGGG"
ASV424,"TCCATGCATTATGCATCGTATTCTTGTATGGCTCAGCATTGCTTTTTGCTATGCATGGGGCAACGATCTTAGCTGTTTCACGATACGGTGGTGATAGAGAATTAGAGCAGATTTATGATAGAGGTACTGCTTCGGAGAGGGCTGCTCTTTTTTGGAGATGGACAATGGGGTTTAATGCATCCATGGAGGGCATTCATCGCTGGG"
ASV425,"TCCACGCCTTGAGCATTGTGTTTTTGTATGGCTCGGTGTTGTTGTTCGCCATGCACGGCGCCACCATTTTGGCGGTCACCCGTTATGGGGGAGAACGCGAGATCGAGCAAATTGTCGACCGCGGTACCGCGTCGGAACGTGCAGGCCTGTTTTGGCGTTGGACCATGGGCTTTAACGCCTCCATGGAATCCATTCACCGCTGGG"
ASV426,"TCCACATGTGGAGCATCTTCTTCCTCTACGGATCAGCGGTGTTATTTGCGATGCACGGGGCCACTATTTTGGCGACTAGCCGATATGGCGCGGACCGTGAAATCGATCAAATCACCGATCGTGGTACGGCCGCAGAGCGCGGTGCCCTCTTTTGGAGATGGACCATGGGCTTTAACGCCTCAATGGAATCAATTCACAAATGGG"
ASV427,"TCCACGCGCTCAGCATCGCCTTCCTTTACGGCTCGGTGCTGCTGTTTGCCATGCACGGCGCCACCATCCTTGCGGTGGGCCGTTATGGCGGCGAGCGCGAAATCGAACAGATCACCGATCGCGGCACTGCCTCTGAACGTGCAGCGCTGTTCTGGCGCTGGACCATGGGCTGGAACGCCACGATGGAATCCATCCACCGTTGGG"
ASV428,"TTCATGCGCTATCCATAGCGTTTCTTTATGGCTCTGCTCTCCTATTTGCGATGCACGGTGCTACTATTCTCGCGACTTCTCGATTTGGAGGGGACAGAGAGTTAGAGCAAATAGCTGACCGTGGTACTGCATCTGAGCGTGCGGCTCTATTCTGGCGCTGGACGATGGGTTTCAATGCTTCAATGGAAGGTATTCATCGGTGGG"
ASV429,"TTCATATGTTGTCCATTGCATTTCTCTACGGATCTGCGGTTCTCTTTGCAATGCATGGTGCCACAATTCTTGCTGTGAGCAGGTACGGTGGTGATAGAGAAATCGATCAGATCGTTGATCGAGGGACAGCAGCGGAGCGAGGTGCGTTGTTTTGGCGCTGGTGCATGGGCTTTAATGCAAGTATGGAGTCTATTCATCGCTGGG"
ASV430,"TCCATGCGCTTAGCATCGTGTTCCTCTACGGTTCGGCCCTGCTGTTTGCCATGCACGGGGCGACAATCTTGTCGGTCACCCGCTTGGGCGGCGACCGCGAGTTGGAACAGATCGTCGATCGTGGCACAGCCTCGGAACGCGCCGCTTTGTTCTGGCGTTGGACCATGGGCTTTAACGCCACGATGGAGGGCATTCACCGCTGGG"
ASV431,"TCCACGCCCTCTCGATCGCCTTCCTTTATGGCTCCACCTTGCTTTTTGCGATGCACGGCGCCACAATTCTGGCCGTGGGTCGCTATGGTGGCGAGCGCGAGATCGAGCAGATCTACGATCGCGGAACGGCCAGCGAACGCGCCGGACTGTTCTGGCGCTGGACCATGGGCTTCAATGCCACCATGGAATCGATCCATCGTTGGG"
ASV432,"TCCACGCGCTGTCGATTGTGTTTTTGTATGGCTCTGTCCTGCTGTTCGCGATGCACGGTGCCACGATTCTGGCGGTGACCCGTTACGGCGGCGAGCGCGAAATCGAACAAATCGTTGACCGCGGTACCGCCTCTGAGCGCGCAGCCCTCTTCTGGCGCTGGACCATGGGCTTTAACGCCACGATGGAATCGATTCACCGCTGGG"
ASV433,"TCCACATGCTTTCGATTGTCTTCCTGTACGGCTCGGCGCTGTTGTGGGCCATGCATGGCGCGACCATCCTGGCGTGTAGTCGCTACGGGGCGGAACGCGAGATTGAGCAGATCACCGATCGGGGCACCGCATCTGAGCGTGCCGCATTGTTCTGGCGCTGGACCATGGGCTTTAACGCCACCATGGAGTCCATCCACCGCTGGG"
ASV434,"TTCATGCGCTATCCATAGCATTTCTGTATGGCTCTGCTCTCTTATTTGCGATGCACGGCGCTACTATTCTCGCGACTTCTCGATTTGGAGGGGACAGAGAGTTAGAGCAAATAGCTGACCGTGGTACTGCATCTGAGCGTGCGGCTCTATTCTGGCGCTGGACGATGGGTTTTAATGCTTCAATGGAAGGTATTCATAGGTGGG"
ASV435,"TCCACGCCTTGTCGATTGTGTTTTTGTATGGCTCTGCACTGTTGTTTGCAATGCACGGTGCCACCATCTTGGCCGTCGGCCGTTATGGCGGCGAGCGAGAGATTGAACAAATTGTAGATCGCGGTACAGCGTCTGAGCGTGCGGCCTTGTTCTGGCGCTGGACCATGGGCTTTAACGCCACCATGGAATCCATTCACCGCTGGG"
ASV436,"TCCATATGCTTTCTATCGCATTTCTTTACGGATCTGCTGTGTTGTTTGCCATGCACGGAGCAACCATCGTCGCAACCTCTCGATACGGGGCCGATCGCGAAATCGATCAGATCACCGATAGAGGCACGGCTGCCGAGAGAGGTGCGCTGTTCTGGAGATGGTGCATGGGCTTTAACGCCTCTGTGGAATCAATTCACCGATGGG"
ASV437,"TCCACATGCTGTCCATTGCGTTTCTTTATGGCTCCGCGATTCTATTCGCGATGCACGGCGCCACCATTCTTGCGGTTAGCCGCTACGGTGGTGATCGAGAGATCGACCAAGTCACCGACATCGGGACTGCGGGCGAACGCTCAATGCTTTATTGGCGCTGGGTTATGGGCTTCAACGCCTCAATGGAATCTATTCACCGCTGGG"
ASV438,"TCCATATGTGGAGCATCTTTTTCCTCTATGGCTCGGCCGTACTGTTTGCCATGCATGGCGCAACAATTTTAGCTACTAGCCGCTACGGAGCAGATCGTGAGATCGACCAGATCACAGATCGCGGCACTGCGGCAGAGCGTGGGGCGTTGTTCTGGAGATGGACGATGGGCTTCAACGCATCGATGGAATCCATTCACAAGTGGG"
ASV439,"TTCATGCGCTATCCATAGCATTTTTGTATGGCTCTGCTCTCCTATTTGCGATGCACGGCGCTACTATCCTCGCAACTTCTAGATTTGGAGGAGATAGAGAGTTAGAACAAATAGCTGACCGTGGTACTGCATCTGAGCGTGCTGCTCTATTCTGGCGCTGGACGATGGGTTTCAATGCTTCAATGGAAGGCATTCATCGGTGGG"
ASV440,"TCCATTGTCTGTCGATTGTCTTCCTCTATGGCTCGGTTCTACTGTTTGCCATGCATGGCGGTACAATACTCGCAACAACACGTTTTGGCGGCGATCGCGAGCTTGAACAGATTTACGACCGTGGCACCGCATCTGAGCGCGCGGCATTATTCTGGCGCTGGACTATGGGCTTTAACGCGACTATGGAGGGCATTCACCGCTGGG"
ASV441,"TCCATTGCCTGTCGATTGTCTTCCTCTATGGCTCGGTTCTGCTGTTTGCCATGCATGGCGGTACAATACTCGCAACAACACGCTTTGGCGGCGATAGGGAGCTTGAACAGATCTACGATCGTGGCACCGCTTCTGAGCGTGCAGCCCTTTTCTGGCGCTGGACGATGGGTTTTAACGCGACCATGGAGGGTATTCACCGTTGGG"
ASV442,"TTCACTGTCTCAGTATCGTGTTCCTATATGGATCTGCCCTGCTGTTTGCCATGCATGGTGGCACCATTCTTGCGGTGACCCGTTATGGCGGCGACCGTGAGCTTGAGCAGATCGTTGATCGCGGTACCGCGACCGAACGTGCAGCCCTGTTCTGGCGCTGGACTATGGGGTTCAACGCCACGATGGAGGGTATCCACCGTTGGG"
ASV443,"TCCACGCACTTTCGATTGTGTTCCTTTATGGCTCGACCCTGCTCTTTGCGATGCACGGCGCGACCATCCTTGCTGTGACCCGCTACGGTGGTGATCGCGAATTGGAACAGATCGCCGATCGCGGAACTGCATCTGAACGTGCGGGCCTCTTCTGGCGCTGGACCATGGGTTTCAACGCGACGATGGAAGGTATCCACCGTTGGG"
ASV444,"TTCATGCGTTAAGTATTGTTTTTCTATATGGTTCCGCTCTACTTTTTGCGATGCACGGGGCAACGATATTGGCTACCTCTAGAATGGGTGGAGATAGGGAGCTGGAACAAATTTATGATCGTGGAACTGCTTCCGAGCGAGCTGCCCTATTTTGGAGATGGACAATGGGTTTTAATGCTTCGATGGAGGGAATCCATAGATGGG"
ASV445,"TCCATATGTGGTCGATTTTCTTCCTCTATGGCTCAGCGCTGCTGTTTGCCATGCACGGGGCGACCATCCTGGCTGTCGGCCGACTGGGCGGCGACCGGGAGATCGAACAGATCATCGACCGTGGTACCGCCAGTGAGCGTGCCGGCCTGTTCTGGCGCTGGACCATGGGCTTTAATGCGACCATGGAATCCATCCACCGCTGGG"
ASV446,"TCCATGCGCTAAGTATCGCCTTCCTGTATGGGTCCGCCCTGCTGTTCGCCATGCACGGTGCCACCATCCTGTCGGTGACCCGTCTGGGCGGTGACCGCGAGTTGGAGCAGATCATCGATCGTGGCACGGCCTCGGAACGGGCGGCGCTGTTCTGGCGCTGGACCATGGGGTTCAACGCCACGATGGAGGGGATCCACCGCTGGG"
ASV447,"TCCACGCACTTTCGATTGTGTTCCTTTATGGCTCGGTCCTGCTTTTTGCGATGCACGGCGCGACAATTCTTGCCGTCACCCGCTTTGGCGGTGATCGCGAATTGGAACAGATCGTCGACCGCGGCACGGCGTCCGAACGCGCGGCCCTGTTCTGGCGCTGGACGATGGGTTTCAACGCGACGATGGAAGGCATCCACCGTTGGG"
ASV448,"TCCACGCGCTCTCCATTGTCTTCCTCTATGGCTCAGTCCTGCTGTTTGCCATGCATGGGGCCACGATTTTGGCGGTGAGCAGGTTTGGTGGTGAACGGGAAATCGAACAGATTGTGGACCGTGGAACAGCCAGTGAAAGAGCTGCGCTTTTCTGGCGCTGGACCATGGGCTTCAATGCAACCATGGAAGGAATTCACCGCTGGG"
ASV449,"TCCACGCATTGGGCATCGTGTTCCTCTACGGCTCGGTGCTGCTCTTCGCGATGCATGGCGGCACGATCCTGGCCTGTTCGCGCTACGGCGCGGACCGCGAGCTCGACCAGATCTACGACCGCGGCACGGCGTCGGAGCGCGCCGGTCTGTTCTGGCGCTGGACCATGGGCTTCAACGCCACGATGGAAGGCATCCACCGCTGGG"
ASV450,"TCCACGCGCTCTCGATCGTCTTTTTCTATGGCTCTGTCCTGCTGTTCGCCATGCACGGTGCCACGATCCTCGCCGTCAGCCGCCTCGGCGGTGACCGTGAGCTCGAGCAGATCACCGATCGTGGCACGGCCAGCGAGCGCGCCGCTCTGTTCTGGCGCTGGACCATGGGCTTCAACGCGACCATGGAGAGCATCCATCGCTGGG"
ASV451,"TTCATGCATTAAGTATTGTTTTTCTTTATGGATCAGCTCTGCTTTTTGCCATGCATGGAGCTACTATATTAGCTACATCGCGGCTAGGTGGAGATAGAGAGTTGGAACAGATCTATGATCGTGGTACTGCGTCTGAGCGTGCAGCGTTGTTCTGGAGATGGACCATGGGCTTTAATGCTTCAATGGAAGGGATCCATAGATGGG"
ASV452,"TCCACGCTCTTTCGATTGTCTTCCTCTATGGCTCTGTTTTGTTGTTCGCCATGCATGGTGCGACAATTCTTGCGGTGGCCCGCTTTGGCGGTGATCGTGAATTGGAACAGATCTATGACCGCGGAACGGCCTCTGAACGGGCGGCTCTCTTCTGGCGCTGGACTATGGGGTTCAATGCCACGATGGAAGGCATTCACCGCTGGG"
ASV453,"TTCACGCTTTGTGTATCGTCTTTTTATATGGTTCCGCGTTACTTTTTGCAATGCACGGCGCGACTATATTAGCTGTTTCTCGATATGGTGGAGATCGAGAATTAGAGCAAATCTATGATAGAGGTACTGCCTCCGAAAGAGCGGCATTGTTCTGGAGATGGACAATGGGCTTCAATGCGTCGATGGAAGGAATACATAGGTGGG"
ASV454,"TCCATGCCTTGTCGATTGTGTTCTTGTATGGCTCTGTGCTGTTGTTTGCCATGCACGGCGCCACCATCTTGGCCGTTGGACGTTACGGCGGCGAGCGCGAGATTGAACAAATCGTAGACCGCGGCACGGCTTCTGAGCGTGCTGGCTTGTTCTGGCGCTGGACCATGGGCTTTAACGCCAGCATGGAATCCATTCACCGCTGGG"
ASV455,"TTCACGCTCTATCTATAGCATTTCTGTATGGTTCTGCACTTCTCTTTGCTATGCACGGTGCTACTATTCTGGCAACTTCTCGATTTGGAGGAGACAGAGAGTTAGAGCAAATAGCTGACCGTGGTACAGCATCTGAGCGTGCCGCTTTATTCTGGCGGTGGACAATGGGTTTTAATGCTACAATGGAGGGTATTCACCGTTGGG"
ASV456,"TCCACTGCCTCTCGATCGTCTTCCTCTACGGGTCGACGCTCCTCTTCGCGATGCACGGCGCGACGATCCTCGCCACCGCGCGCTACGGCGCCGAGCGCGAGATCGAGCAGATCACCGATCGCGGTACCGCCACGGAGCGCGGCGCGCTCTTCTGGCGCTGGACGATGGGCTTCAACGCCAACATGGAATCGATCCATCGCTGGG"
ASV457,"TCCACGCACTTTCGATTGTGTTCTTGTATGGGTCGGTCCTGTTGTTTGCGATGCATGGCGCAACCATCCTAGCCGTGGCGCGCTTTGGTGGGGATCGTGAGTTAGAACAAATCTACGATCGAGGAACTGCATCTGAGCGTGCCGCGCTATTTTGGCGCTGGACCATGGGCTTTAACGCCACAATGGAAGGCATTCACCGCTGGG"
ASV458,"TCCATGCGTTGTCGATTGTGTTCTTGTATGGCTCTGCCTTGTTGTTTGCCATGCACGGCGCCACCATTTTGGCGGTGACACGCTTTGGCGGTGAACGCGAGATTGAGCAAATTACCGATCGCGGTACGGCTTCTGAGCGCGCCGCATTGTTCTGGCGTTGGACCATGGGCTTTAACGCCACGATGGAATCGATTCACCGTTGGG"
ASV459,"TTCATGCTTTATGTATTGTATTCCTTTATGGCTCTGCTTTACTTTTCGCCATGCATGGTGCGACCATCTTGGCTGTTTCTCGATATGGTGGAGACCGAGAGTTAGAGCAAATATATGATAGAGGTACTGCGTCAGAAAGAGCTGCCCTTTTTTGGAGATGGACAATGGGATTTAATGCCTCGATGGAGGGTATTCATCGATGGG"
ASV460,"TCCACATGCTCTCCATCGCCTTCCTGTACGGCTCTGCCGTGCTGTTTGCGATGCACGGCGCCACCATTCTGGCGACCAGCCGCTACGGCGCAGACCGGGAGATCGATCAGATCACCGATCGCGGCACGGCGGCTGAGCGCGGCGCGCTGTTCTGGAGATGGTGCATGGGCTTCAACGCCTCCATGGAATCCATCCACCGATGGG"
ASV461,"TCCACGCGCTTTCGATCGTGTTCCTCTATGGTTCCGTCCTGCTGTTCGCGATGCATGGCGCGACCATTCTGGCGGTGTCCCGCTACGGCGGCGACCGCGAGTTGGAGCAGATCTATGACCGCGGCACGGCATCCGAGCGTGCGGGCCTGTTCTGGCGCTGGACCATGGGCTTCAATGCCACGATGGAAGGTATCCATCGCTGGG"
ASV462,"TCCACTGTCTGTCGATTGTCTTCCTTTATGGCTCGGTTCTGCTGTTTGCCATGCATGGCGGTACAATACTCGCAACAACACGCTTTGGCGGCGATAGGGAGCTTGAACAGATCTACGATCGTGGCACCGCTTCTGAGCGTGCAGCTCTTTTCTGGCGCTGGACGATGGGTTTTAACGCGACCATGGAGGGTATTCACCGTTGGG"
ASV463,"TCCACGCCTTATCGATCGTGTTCCTTTACGGCTCGGTGCTGTTGTTCGCCATGCACGGCGCAACCATCTTGGCCGTCACCCGCTACGGCGGTGAACGCGAGATTGAGCAAATCGTTGACCGAGGTACCGCGTCCGAGCGCGCGGCACTTTTCTGGCGCTGGACGATGGGCTTCAACGCCACCATGGAATCGATCCACCGCTGGG"
ASV464,"TCCACGCTCTTTCGATTGTCTTCCTCTATGGCTCTGTTTTGTTGTTCGCCATGCATGGCGCGACAATTCTTGCGGTGGCCCGCTTTGGCGGTGATCGTGAACTAGAGCAAATCTATGATCGCGGAACGGCTTCTGAACGGGCGGCTCTCTTCTGGCGCTGGACTATGGGGTTCAATGCCACAATGGAAGGCATTCACCGCTGGG"
ASV465,"TCCATATGTGGAGCATCTTTTTCCTCTATGGCTCGGCCGTACTGTTTGCCATGCATGGTGCAACCATTTTAGCTACTAGCCGCTACGGAGCAGATCGTGAGATCGACCAGATCACAGATCGCGGCACTGCGGCAGAGCGTGGGGCGTTGTTCTGGAGATGGACGATGGGCTTCAACGCTTCGATGGAATCCATTCACAAGTGGG"
ASV466,"TTCATGGATTAAGCATAGCTTTCCTTTACGGTTCAGCATTACTATTTGCAATGCATGGAGCCACTATTCTCGCGACCAGTCGATTCGGTGCAGATAGAGAGATTGAGCAAATTGTTGATAGAGGAACTGGTTCTGAAAGGGCCGCCCTTTTTTGGAGATGGACAATGGGTTTTAATGCGTCCATGGAAGGCATACATAGATGGG"
ASV467,"TCCACTGCCTCTCGATCGTGTTCCTCTACGGCTCGGTCCTGCTCTTCGCGATGCACGGCGCGACGATCCTCGCCGTCTCGCGCTATGGCGGCGACCGGGAGCTGGAGCAGATCTACGATCGCGGCACCGCGACCGAGCGCGCGGCCCTCTTCTGGAGGTGGACGATGGGCTTCAACGCCACGATGGAAGGCGTCCATCGCTGGG"
ASV468,"TCCATATGTTGTCCATTGTATTTCTATACGGATCCGCCGTTCTGTTCGCCATGCATGGCGCCACAATTCTTGCAGTGAGCAGATATGGTGGCGATAGAGAGATAGATCAAATTGTTGATCGCGGGACTGCAGCGGAGCGAAGTGCACTATTTTGGCGCTGGTGCATGGGCTTCAATGCAAGTATGGAGTCTATTCATCGATGGG"
ASV469,"TCCATGCTTTGTCCATTGTGTTTTTGTATGGCTCGGTGTTGTTGTTTGCCATGCACGGCGCCACTATCTTGGCCGTCGGCCGTTATGGCGGCGAGCGTGAGATTGAACAAATTGTAGACCGCGGTACAGCGTCTGAGCGTGCTGGCTTGTTCTGGCGCTGGACCATGGGCTTTAACGCCACCATGGAATCCATTCACCGTTGGG"
ASV470,"TTCACGCTTTATCTATAGTATTTTTGTATGGCTCGGCACTTCTCTTTGCGATGCACGGTGCTACTATTCTGGCAACCTCTCGATTTGGAGGAGACAGAGAGTTAGAGCAAATAGCTGACCGTGGTACAGCATCCGAGCGTGCCGCTTTATTCTGGCGGTGGACAATGGGTTTTAATGCTACAATGGAGGGTATTCACCGTTGGG"
ASV471,"TCCACGCACTCTCGATTGTGTTCTTGTACGGTTCAGTTCTTCTGTTCGCGATGCACGGCGCAACAATCCTTGCGGTGACGCGTTTTGGTGGCGATCGTGAATTGGAACAAATCTATGATCGAGGAACAGCATCAGAACGTGCTGCGTTGTTCTGGAGATGGACTATGGGCTTTAACGCCACAATGGAGGGTATCCACCGTTGGG"
ASV472,"TCCACGCGCTCTCGATTGTGTTCTTGTATGGATCGGTTCTGCTCTTTGCGATGCACGGTGCAACAATCCTCGCGGTGACACGTTTTGGCGGGGACCGCGAGCTTGAGCAAATTTATGATCGCGGCACGGCATCGGAACGCGCAGCTTTGTTTTGGCGCTGGACGATGGGCTTTAACGCCACAATGGAAGGCATTCACCGCTGGG"
ASV473,"TCCACGCACTGAGCATTGCCTTCCTCTACGGATCGGCCCTGCTGTTTGCGATGCACGGGGCGACCATTCTGGCGGTGACCCGTCTGGGTGGCGACCGCGAGTTGGAGCAGATTGTGGATCGTGGCACGGCCTCGGAGCGGGCAGCTCTGTTCTGGCGCTGGACCATGGGCTTCAACGCCACGATGGAAGGCATTCACCGCTGGG"
ASV474,"TTCACGCTTTATCTATCGCATTTTTGTATGGCTCTGCACTTCTCTTTGCGATGCACGGTGCTACTATTCTGGCAACCTCTCGATTTGGAGGAGACAGAGAGTTAGAGCAAATAGCTGACCGTGGTACAGCATCCGAGCGTGCAGCTTTATTCTGGCGGTGGACAATGGGTTTTAATGCTACAATGGAGGGTATTCACCGTTGGG"
ASV475,"TTCACGCTCTATCCATAGCATTTCTGTATGGTTCTGCACTTCTCTTTGCTATGCACGGTGCTACTATTCTGGCAACCTCTCGATTTGGAGGTGACAGAGAGTTAGAGCAAATAGCTGACCGTGGTACAGCATCCGAGCGTGCCGCTTTATTCTGGCGGTGGACAATGGGTTTTAATGCTACAATGGAGGGTATTCACCGTTGGG"
ASV476,"TTCACGCACTATGCATCGCTTTCTTATATGGCTCGGCTTTACTCTTTGCTATGCATGGGGCGACGATCTTGGCCGTTTCTCGGTACGGTGGCGATAGAGAATTAGAACAGATTTATGATAGAGGGACTGCGTCTGAAAGGGCCGCTCTTTTTTGGAGATGGACTATGGGATTCAATGCTTCTATGGAAGGGATTCACCGTTGGG"
ASV477,"TCCATGCATTATCCATTGTGTTCTTATATGGATCGGTACTTTTGTTTGCTATGCATGGTGGTACCATTCTCGCTACTACGCGATTTGGTGGCGACCGTGAACTCGAACAGATATACGATCGAGGAACGGCCTCAGAGCGTGCAGCTCTGTTTTGGCGTTGGACAATGGGCTTCAATGCGACAATGGAAGGTATCCACAGGTGGG"
ASV478,"TCCACATGCTGTCGATCGTCTTTCTGTACGGCTCAGTGCTGCTGTTCGCCATGCACGGAGGCACGATCCTCGCGGTGAGCCGCTACGGCGGTGAGCGCGAAATCGAACAGATCACCGACCGCGGAACCGCTTCCGAGCGCGCGGGGCTGTTCTGGCGCTGGACCATGGGCTTCAACGCCACGATGGAATCCATTCACCGCTGGG"
ASV479,"TCCATATGCTCTCCATTGTCTTCCTCTACGGCTCGGTGCTGTTGTTTGCCATGCATGGCGCAACGATCCTGGCCACGGCCCGGTACGGGGCGGAGCGGGAGATTGAGCAGATTGTGGATCGGGGAACGGGCTCGGAGCGGGCGGCCCTGTTCTGGCGTTGGACCATGGGCTTTAACGCCTCCATGGAATCCATCCATCGCTGGG"
ASV480,"TCCATGCATTGAGTATTGTTTTTCTTTATGGGTCTGCTCTACTTTTTGCGATGCACGGAGCTACGATTTTAGCTACTTCCAGGATGGGTGGAGATAGAGAGTTAGAACAAATTTATGATCGTGGTACAGCGTCCGAGCGTGCAGCCTTGTTCTGGAGATGGACCATGGGTTTTAATGCCTCGATGGAAGGAATCCACAGGTGGG"
ASV481,"TCCATGCGCTCTCAATCGCCTTTCTTTACGGCTCTGCGCTGCTCTTTGCGATGCATGGCGCCACAATCCTGGCCGTATCACGCTATGGCGGCGAGCGGGAAATTGAGCAAATCGTGGATCGGGGTACGGCCTCAGAACGCGCAGCGCTCTTCTGGCGCTGGACCATGGGCTTCAACGCCACCATGGAAGGTATTCACCGCTGGG"
ASV482,"TCCATGCCTTGTCCATTGTGTTCCTGTATGGCTCTGCGTTGTTGTTTGCAATGCACGGCGCCACCATCTTGGCAGTGGGCCGCTACGGCGGTGAACGTGAGATTGAACAAATTGTAGATCGCGGCACAGCCTCTGAGCGTGCTGCCTTGTTCTGGCGCTGGACCATGGGCTTTAACGCCACCATGGAATCCATTCACCGCTGGG"
ASV483,"TCCATGCCCTCTCGATTGTGTTCCTTTATGGTTCGGTTCTGCTCTTTGCGATGCACGGTGCAACGATCCTCGCGGTGACACGGTTTGGCGGGGACCGCGAGCTTGAGCAAATTTATGATCGCGGCACGGCATCGGAACGCGCAGCTTTGTTTTGGCGCTGGACGATGGGCTTTAACGCCACAATGGAAGGCATTCACCGCTGGG"
ASV484,"TTCATGCGTTAAGTATTGTTTTTCTATATGGTTCCGCTCTACTTTTTGCGATGCACGGAGCAACGATATTGGCTACCTCTAGAATGGGTGGAGATAGGGAGCTGGAGCAAATTTATGATCGTGGAACTGCTTCCGAGCGAGCGGCCCTATTTTGGAGATGGACTATGGGTTTTAATGCTTCGATGGAAGGAATTCATAGATGGG"
ASV485,"TCCATATGTTGTCAATTGCATTCCTATACGGATCAGCGGTTTTATTTGCCATGCATGGTGCCACAATTCTTGCAGTGAGCAGGTATGGTGGTGATAGAGAGATAGATCAAATCGTTGATCGTGGGACTGCAGCGGAGAGAGGAGCACTGTTTTGGCGCTGGTGCATGGGCTTCAATGCAAGCATGGAGTCTATTCATCGATGGG"
ASV486,"TCCACGGTCTCTCGATCGTGTTCCTCTATGGCTCGGTGCTGCTCTTTGCGATGCATGCCGCGACCATTCTCGGTGTCAGCCGCTTTGGTGGCGACCGCGAGTTGGAGCAGATCTATGACCGCGGAACAGCTTCTGAGCGTGCGGCTCTCTTCTGGCGCTGGACCATGGGGTTCAATGCCACGATGGAAGGGATTCACCGTTGGG"
ASV487,"TCCACATGTGGAGCATTTTCTTCCTGTACGGATCAGCGGTTCTGTTCGCCATGCACGGTGCAACCATTCTAGCCACCAGCCGATATGGCGCAGATCGGGAGATCGACCAGATCACTGACCGAGGTACCGCAGCCGAGCGAGGCGCTCTCTTTTGGAGATGGACCATGGGCTTTAACGCTTCCATGGAGTCGATTCACAAGTGGG"
ASV488,"TTCATGCGCTATGTATTGTTTTTTTATATGGCTCAGCACTTTTATTTGCTATGCACGGTGCCACAATATTAGCGACATCCAGACTAGGAGGAGATCGTGAATTAGAGCAAATATATGATAGAGGGACTGCTTCAGAAAGAGCCGCTCTTTTTTGGAGATGGACAATGGGTTTTAACGCATCAATGGAAGGGATTCATCGTTGGG"
ASV489,"TCCACGCCCTGTCGATTGCCTTCCTCTACGGCTCGGTGCTGCTCTTCGCGATGCACGGCGGAACGATTCTGGCGGTCAGCCGCTTTGGCGGTGAGCGCGAGATCGAACAAATCGCCGATCGAGGAACAGCCTCCGAGCGCGCCGCTTTGTTCTGGCGCTGGACCATGGGCTTTAACGCCACCATGGAATCTATTCACCGCTGGG"
ASV490,"TCCATATGTTGTCCATTGTATTTCTATACGGATCCGCGGTTCTATTCGCCATGCATGGCGCCACAATTCTTGCAGTGAGCAGATATGGCGGCGATAGAGAGATAGATCAAATTGTTGATCGCGGGACTGCAGCGGAGCGAAGTGCACTATTTTGGCGCTGGTGTATGGGCTTCAATGCAAGTATGGAGTCTATTCATCGATGGG"
ASV491,"TTCATGCATTAAGCATTGTTTTTCTATATGGTTCGGCTCTACTTTTTGCGATGCACGGAGCAACGATACTGGCTACCTCTCGAATGGGTGGAGATAGGGAGCTGGAACAAATTTATGACCGTGGAACTGCTTCCGAGCGAGCTGCCCTATTTTGGAGATGGACTATGGGTTTTAATGCTTCTATGGAGGGAATCCATAGATGGG"
ASV492,"TCCACGCCCTTTCGATTGCCTTCCTTTATGGCTCGGCCCTGCTGTTTGCGATGCATGGCGCGACCATTCTGGCCGTTAGTCGGTTTGGCGGCGACCGCGAGTTAGAACAGATCGTAGACCGGGGCACCGCCTCGGAACGCGCGGCGCTGTTTTGGCGCTGGACCATGGGCTTTAACGCCTCGATGGAAGGTATTCACCGCTGGG"
ASV493,"TCCACGCGCTGTCCATTGTGTTTTTGTATGGCTCAGCCCTGCTGTTTGCCATGCACGGTGCCACCATTTTGGCTGTGACCCGTTACGGTGGTGAACGCGAGATCGAGCAGATCACCGATCGCGGTACCGCCTCGGAGCGTGCGGCTTTGTTCTGGCGCTGGACCATGGGCTTCAACGCGACCATGGAATCGATTCACCGTTGGG"
ASV494,"TCCATGCCTTGAGTATTGTGTTCTTGTATGGCTCTGTGTTGTTGTTCGCCATGCACGGCGCCACCATCTTGGCGGTCACCCGTTATGGGGGAGAACGCGAGATCGAGCAAATTGTCGACCGCGGTACCGCGTCGGAACGTGCTGGCCTATTTTGGCGTTGGACCATGGGCTTTAACGCATCCATGGAATCCATTCACCGCTGGG"
ASV495,"TCCACGCGCTGTCCATCGTCTTCTTGTACGGCTCGGTGCTCTTGTTTGCAATGCACGGTGCCACGATTTTGGCCGTGAGTCGCTACGGTGGCGAACGCGAGATCGAGCAGATTGTGGACCGCGGCACTGCCTCGGAGCGCGCCGCCTTGTTCTGGCGCTGGACCATGGGCTTTAACGCCACCATGGAATCGATTCACCGTTGGG"
ASV496,"TCCACGCCTTATCGATCGTGTTCCTTTACGGTTCGGTACTGTTGTTCGCCATGCACGGCGCAACCATCTTGGCTGTCACCCGCTACGGCGGTGAACGCGAGATTGAGCAAATCGTGGACCGAGGTACCGCCTCCGAGCGCGCCGCACTTTTCTGGCGCTGGACGATGGGCTTCAACGCCACCATGGAATCGATCCACCGCTGGG"
ASV497,"TCCATGCGCTTTCGATAGTTTTCCTTTATGGATCCGCGCTGCTCTTTGCGATGCATGGTGCAACGATCCTTGCGGTATCTCGTTTCGGCGGCGACCGTGAACTGGAACAAATTGCAGATCGCGGTACGGCGTCTGAACGCGCAGGCCTATTCTGGCGCTGGACTATGGGCTTTAACGCCACAATGGAAGGCATTCATAGATGGG"
ASV498,"TCCACATGTGGTCGATTTTCTTCCTGTATGGCTCAGCGCTGCTGTTTGCCATGCACGGGGCGACCATTTTGGCGGTGGGACGCCTGGGCGGCGACCGCGAGATCGAGCAGATCATTGATCGCGGTACGGCGTCTGAGCGTGCAGGCCTGTTCTGGCGCTGGACCATGGGCTTTAACGCGACCATGGAATCCATCCACCGCTGGG"
ASV499,"TCCACGCGCTCAGCATCGTGTTCCTCTACGGCTCCGTCCTGCTCTTCGCGATGCACGGCGGCACCATCCTGGCCGTCTCCCGCTACGGCGGCGACCGGGAACTGGACCAGATCCACGACCGCGGCACCGCGTCCGAGCGGGCGGGCCTGTTCTGGCGCTGGACCATGGGCTTCAACGCCACGATGGAGGGCATCCACCGCTGGG"
ASV500,"TTCATGCTCTTAGTATTGCGTTCCTCTATGGAGCAACTCTATTGTTTGCGATGCATGGTGCTACAATTTTGGCAGTGTCCAGGCTTGGAGGAGATCGTGAGCTTGAACAGATATATGATAGAGGAACTGCTTCTGAAAGAGCTGCTCTCTTTTGGAGATGGACAATGGGTTTCAATGCATCAATGGAAGGTATTCATCGTTGGG"
ASV501,"TCCACGCCCTGAGCATTGTCTTCCTTTATGGCTCGGCCCTGTTGTTTGCCATGCACGGCGCGACAATTCTTTCGGTGACGCGTCTTGGCGGCGACCGCGAGCTGGAACAGATTGTCGATCGCGGCACGGCTTCGGAACGCGCGGCTTTGTTCTGGCGCTGGACCATGGGCTTTAACGCCACGATGGAAGGCATTCACCGCTGGG"
ASV502,"TCCACGCCTTATCGATCGTGTTTCTTTACGGTTCGGTACTGTTGTTCGCCATGCACGGCGCAACCATCTTGGCTGTCACCCGCTACGGTGGTGAACGCGAGATTGAGCAAATCGTCGACCGAGGTACCGCCTCCGAGCGCGCCGCACTTTTCTGGCGCTGGACGATGGGCTTCAACGCCACCATGGAATCGATCCACCGCTGGG"
ASV503,"TTCACGCCTTGTGCATTGTTTTTTTATACGGTTCAGCCTTACTTTTTGCGATGCATGGAGCAACAATTCTAGCAGTATCACGTTATGGAGGAGATCGAGAGCTTGAGCAGATTTATGACAGAGGTACGGCCTCAGAACGAGCTGCACTTTTCTGGCGTTGGACAATGGGATTTAACGCGTCCATGGAAGGTATTCATCGGTGGG"
ASV504,"TCCACGCGCTTTCGATTGTGTTCCTTTACGGCTCAGTCCTGCTGTTTGCGATGCACGGCGCGACCATCCTGGCGGTGACCCGTTACGGCGGCGACCGCGAGCTTGAACAGATCGTTGACCGGGGCACGGCCACCGAACGCGCCGCTTTGTTCTGGCGCTGGACCATGGGCTTCAACGCCACGATGGAAGGTATTCACCGCTGGG"
ASV505,"TCCACGCGCTTTCGATCGTGTTCCTTTATGGCTCGGTCTTGCTGTTCGCCATGCATGGCGCGACCATTCTGGCGGTTTCTCGCTACGGCGGCGACCGCGAGTTGGAGCAGATCTATGACCGCGGCACGGCATCCGAGCGTGCGGGCCTGTTCTGGCGCTGGACCATGGGCTTCAATGCCACGATGGAAGGTATCCATCGCTGGG"
ASV506,"TCCACGCGCTTTCGATCGTGTTCTTGTATGGATCCGTCTTGTTGTTTGCGATGCACGGCGCGACGATCCTTGCGGTAACACGCTTTGGCGGGGACCGTGAACTGGAACAAATCTATGACCGTGGAACAGCATCGGAACGCGCTGCTTTGTTCTGGCGCTGGACGATGGGCTTTAATGCCACGATGGAAGGTATCCATCGCTGGG"
ASV507,"TCCATGCTCTTTCGATTGTCTTCCTCTATGGCTCTGTTTTGTTGTTCGCCATGCATGGCGCGACAATTCTTGCGGTGGCCCGCTTTGGCGGTGATCGTGAACTAGAGCAAATCTATGATCGCGGAACGGCCTCTGAACGGGCGGCTCTTTTCTGGCGTTGGACTATGGGGTTCAATGCTACGATGGAAGGCATTCACCGCTGGG"
ASV508,"TCCATTGTCTGTCGATTGTCTTCCTCTATGGTTCAGTTCTGCTGTTTGCCATGCATGGCGGCACAATACTCGCAACAACACGTTTTGGTGGTGATCGAGAACTCGAGCAGATTTATGATCGCGGTACGGCCTCTGAACGTGCAGCCCTTTTCTGGCGTTGGACGATGGGCTTTAACGCTACCATGGAGGGTATTCACCGCTGGG"
ASV509,"TCCATATGCTGTCGATCGCCTTCCTGTATGGCTCTGCGGTGCTGTTCGCTATGCACGGCGCGACCATTCTGGCGACCAGCCGCTACGGGGCAGACCGCGAGATCGATCAGATCACTGACCGCGGTACGGCAGCGGAGCGTGGCGCGTTGTTCTGGAGATGGTGCATGGGCTTCAACGCATCGATGGAGTCAATTCACCGATGGG"
ASV510,"TCCACTGTCTCAGCATTGTGTTCCTGTATGGATCTGCCCTGCTGTTTGCCATGCATGGCGGTACCATTCTTGCGGTGACCCGATATGGCGGCGACCGTGAGCTTGAGCAGATCGTTGATCGCGGCACCGCGACCGAACGTGCAGCTCTGTTCTGGCGCTGGACTATGGGGTTCAACGCCACGATGGAGGGTATCCACCGATGGG"
ASV511,"TCCACGCGCTGTCGATCGCCTTCCTCTACGGTGCGACGCTGCTCTTCGCGATGCACGGCGCCACCATCCTGGCGGTCAGCCGCTTCGGTGGCGAGCGCGAGCTCGAGCAGATCGCCGACCGCGGCACCGCGTCGGAACGCGCCGCGCTGTTCTGGCGCTGGACCATGGGCTTCAACGCCACCACCGAATCGATCCACCGCTGGG"
ASV512,"TTCATGCGCTTTGTATTGTTTTTCTATATGGTTCAGCTCTTCTTTTTGCAATGCATGGAGCTACAATATTAGCTACCTCTAGGCTAGGTGGTGATCGTGAATTAGAGCAAATTTATGATAGAGGAACCGCTTCAGAAAGAGCTGCTCTATTTTGGAGATGGACTATGGGATTTAATGCTTCAATGGAGGGAATTCATCGTTGGG"
ASV513,"TCCACATGCTCTCCATTGCCTTCCTGTACGGCTCCGCCGTGCATCGCAAACAGCACGGCGCCACTATTCTGGCGACCAGCCGCTACGGTGCTGATCGCGAGATCGATCAGATCACCGATCGCGGCACGGCAGCTGAGCGCGGCGCGCTGTTCTGGAGATGGTGCATGGGCTTCAACGCATCCATGGAATCCATCCACCGATGGG"
ASV514,"TCCACGCGCTTTCGATTGCCTTCCTCTATGGCTCGGCCCTGCTGTTTGCGATGCATGGCGCGACCATTCTGGCGGTCAGCCGTCTGGGCGGCGACCGGGAGCTGGAGCAGATCGTCGATCGCGGCACGGCCTCGGAACGCGCCGCCCTGTTCTGGCGCTGGACCATGGGCTTCAACGCCACGATGGAGGGGATTCACCGCTGGG"
ASV515,"TCCACATGCTCTCGATCGTCTTCCTCTACGGGTCGACGCTGCTATTCGCGATGCATGGGGGCACGATCCTGGCCACCAGCCGCTACGGTGCCGAGCGTGAGATCGACCAGATCGTCGATCGCGGCACCGCCACCGAGCGCGCCGCCCTGTTCTGGCGCTGGACCATGGGCTTCAACGCCACGATGGAATCGATTCACCGCTGGG"
ASV516,"TCCACGCACTTTCGATTGTGTTCCTTTATGGTTCGGTTCTGCTCTTTGCGATGCATGGCGCGACCATTCTGGCGGTATCGCGCTTTGGCGGCGACCGCGAATTGGAACAGATCTATGATCGTGGCACGGCATCTGAACGCGCAGCCTTGTTCTGGCGCTGGACGATGGGCTTTAACGCCACAATGGAGGGGATTCACCGTTGGG"
ASV517,"TTCATGCTCTTTCTATTGTCTTTCTATACGGCTCTGCGCTGTTGTTTGCGATGCACGGCGGTACCATACTTGCAGTTTCAAGATTCGGCGGTGACCGAGAGCTTGAGCAGATTGCGGACAGAGGCACTGCTTCGGAACGTGCCGCACTTTTTTGGCGGTGGACCATGGGCTTTAATGCCACAATGGAGGGTATTCACCGTTGGG"
ASV518,"TTCACGCATTATCTATCGTGTTCTTATATGGATCGGTACTTTTGTTTGCTATGCATGGTGGTACCATTCTCGCTACAACACGATTTGGTGGCGACCGCGAGCTCGAACAGATATATGATCGTGGAACGGCCTCAGAGCGAGCTGCTCTGTTTTGGCGTTGGACAATGGGCTTTAATGCGACAATGGAAGGTATCCATAGGTGGG"
ASV519,"TCCATATGCTTTCGATCGCATTTCTTTATGGGTCCGCGGTTCTCTTCGCCATGCACGGGGCGACGATCTTGGCTGTAAGTCGCTATGGTGGCGATCGTGAGCTTGATCAAATAACTGACATTGGTACCGCCGGCGAGCGTTCCATGCTTTTCTGGCGCTGGTGCATGGGCTTCAACGCATCGATGGAATCCATCCACCGCTGGG"
ASV520,"TCCATGCGCTGTCGATTGTGTTCTTGTATGGCTCTGCGCTGTTGTTTGCCATGCACGGCGCCACCATCTTGGCCGTCGGACGTTACGGTGGTGAGCGTGAGATTGAACAGATTGTAGACCGCGGCACGGCTTCTGAGCGTGCTGGCTTGTTCTGGCGTTGGACCATGGGCTTTAACGCCTCCATGGAGTCTATTCACCGTTGGG"
ASV521,"TCCACGCGCTTTCGATCGTGTTCTTGTATGGATCAGTGTTGTTGTTTGCGATGCACGGCGCGACGATCCTTGCGGTAACACGCTTTGGCGGGGACCGTGAACTGGAACAAATCTATGACCGTGGAACAGCATCGGAACGCGCTGCTTTGTTCTGGCGCTGGACGATGGGCTTTAATGCCACGATGGAAGGTATCCATCGCTGGG"
ASV522,"TCCACGCGCTTTCGATCGTGTTCCTCTACGGTTCGGTCCTGTTGTTCGCCATGCACGGCGCGACCATCCTTGCGGTCACCCGCTACGGCGGCGATCGTGAGCTTGAGCAGATCGTCGACCGCGGCACCGCCACGGAACGCGCTGCCCTGTTCTGGCGCTGGACCATGGGCTTCAACGCCACGATGGAGGGTATTCACCGCTGGG"
ASV523,"TTCACGCATTATGCATTGTATTTTTATATGGTTCTGCGTTACTTTTCGCTATGCATGGGGCGACGATCTTGGCCGTTTCCCGATATGGTGGCGATAGGGAATTAGAACAGATTTATGATAGAGGGACTGCGTCCGAAAGGGCCGCTCTTTTTTGGAGATGGACTATGGGATTCAATGCTTCTATGGAAGGGATTCACCGGTGGG"
ASV524,"TCCACTGTCTGTCGATCGTGTTCCTCTACGGCTCGGTCCTGCTGTTCGCGATGCATGGCGCGACGATCCTGGCGGTCAGCCGGTTCGGCGGTGACCGCGAGCTGGAGCAGATCGTGGATCGCGGCACGGCGAGCGAGCGCGCGGCGCTGTTCTGGCGCTGGACCATGGGGTTCAACGCGACGATGGAGGGCATTCACCGCTGGG"
ASV525,"TCCACGCGCTCTCGATTGCGTTCCTCTATGGATCGGCTGTGCTGTTCGCGATGCACGGCGCAACGATCCTTGCACTCGGACGCTATGGCGGCGAACGCGAGATCGAACAGATCACCGATCGCGGCACCGCCTCAGAGCGCGGCGCGCTGTTCTGGCGCTGGACGATGGGCTTCAACGCCTCGATGGAATCGATCCACCGTTGGG"
ASV526,"TTCATGCACTATCGATAGTCTTTCTGTACGGCTCTGCTCTCCTATTTGCGATGCACGGTGCTACTATCCTGGCGACTTCTCGATTTGGAGGGGATAGAGAATTAGAGCAAATAGCTGACCGTGGTACTGCATCTGAGCGTGCTGCTCTGTTCTGGCGCTGGACAATGGGTTTCAATGCATCAATGGAAGGCATTCACCGGTGGG"
ASV527,"TTCATGCCCTGAGCATAGTATTCCTTTATGGCTCAGCACTATTGTTTGCCATGCATGGAGCGACTATTTTAGCGGTCTCAAGGTTTGGTGGTGACAGAGAATTAGAGCAAATTGCGGATCGCGGTACCGCATCCGAGCGTGCAGCATTGTTCTGGCGCTGGACTATGGGCTTTAATGCCTCGATGGAGGGTATTCATCGGTGGG"
ASV528,"TTCACGCATTATGCATCGTTTTTTTGTATGGTTCTGCTTTACTATTTGCGATGCATGGGGCGACTATTTTAGCAGTTTCGCGTTATGGTGGTGATCGAGAATTAGAACAGATTTATGATAGAGGAACTGCCTCTGAAAGAGCCGCTCTGTTTTGGAGGTGGACAATGGGATTTAATGCTTCTATGGAAGGAATTCATCGTTGGG"
ASV529,"TCCATGCTCTTTCGATTGTATTCCTCTATGGCTCTGTTTTGTTATTTGCCATGCATGGCGCAACAATTCTTGCGGTGGCCCGCTTTGGCGGTGACCGTGAATTAGAGCAAATCTATGATCGCGGAACGGCCTCTGAACGGGCGGCTCTTTTCTGGCGCTGGACCATGGGGTTCAATGCCACGATGGAAGGTATTCACCGCTGGG"
ASV530,"TCCATGCCCTCTCGATTGTGTTCCTGTATGGATCGGTTCTGCTCTTTGCGATGCACGGTGCAACAATCCTCGCGGTGACACGTTTTGGCGGGGACCGCGAGCTTGAGCAAATTTACGATCGCGGCACGGCATCGGAACGCGCAGCTTTGTTTTGGCGCTGGACGATGGGCTTTAACGCCACAATGGAAGGCATTCACCGCTGGG"
ASV531,"TTCATGCCTTATGTATTGTATTCCTTTATGGCTCTGCTTTACTTTTCGCTATGCATGGTGCGACTATCTTGGCTGTTTCTCGATATGGTGGAGACCGTGAGTTGGAGCAAATATATGATAGAGGCACTGCGTCAGAAAGAGCTGCCCTTTTTTGGAGATGGACTATGGGATTTAATGCCTCAATGGAGGGTATTCACCGATGGG"
ASV532,"TCCACGCGCTGAGCATTGTCTTCCTTTATGGCTCGGCCCTGTTGTTTGCCATGCACGGCGCGACCATCCTTTCGGTGACGCGTCTTGGTGGCGACCGCGAGCTGGAACAAATCGTCGATCGCGGCACTGCCTCGGAACGTGCGGCTTTGTTCTGGCGCTGGACCATGGGCTTTAACGCCACGATGGAAGGCATTCACCGCTGGG"
ASV533,"TTCATGCGCTGAGTATTGTTTTTCTTTATGGATCAGCACTACTTTTTGCTATGCACGGTGCCACTATCTTAGCCACATCGCGACTTGGAGGAGATAGAGAGTTGGAACAGATCTATGATCGTGGTACAGCTTCTGAGCGAGCGGCATTGTTCTGGAGATGGACGATGGGCTTCAATGCATCAATGGAAGGAATCCATAGATGGG"
ASV534,"TCCACGCGCTGTCTATCGTCTTCCTCTACGGCTCAGTGCTGCTATTTGCCATGCACGGCGCCACGATTTTGGCGGTCAGCCGCTACGGCGGCGAGCGCGAAATTGAGCAAATTGTGGACCGCGGCACCGCCTCAGAACGCGCCGCCTTGTTCTGGCGCTGGACCATGGGCTTTAACGCCACGATGGAATCTATTCACCGCTGGG"
ASV535,"TCCACGCGCTCTCAATCGCCTTTCTCTACGGCTCTGCGCTGCTCTTTGCGATGCATGGCGCCACAATCCTGGCCGTATCACGCTATGGCGGCGAGCGGGAAATTGAGCAAATCGTGGATCGGGGCACGGCCTCAGAACGCGCGGCGCTCTTCTGGCGCTGGACCATGGGCTTCAACGCCACCATGGAAGGTATTCACCGCTGGG"
ASV536,"TCCACATGCTCTCGATCGTCTTCCTTTATGGATCGGTCCTGCTCTTCGCGATGCATGGCGCTACGATCCTGGCGGTGGGCCGTTATGGTGGTGAGCGTGAGATCGAGCAGATTGTAGACCGCGGTACGGCATCGGAGCGCGCGGCTCTCTTCTGGCGCTGGACGATGGGCTTCAACGCCTCGATGGAGTCCATTCACCGTTGGG"
ASV537,"TCCATATGCTGTCGATCGCCTTCCTATATGGCTCTGCAGTGCTCTTCGCCATGCACGGGGCAACGATTCTGGCGACCAGCCGCTACGGCGCTGATCGGGAGATCGATCAGATCACCGATCGCGGCACGGCGGCTGAGCGCGGCGCGCTGTTCTGGAGATGGTGCATGGGCTTCAACGCCTCCATGGAATCCATCCACCGATGGG"
ASV538,"TCCATGCGCTGTCGATCGCCTTCCTCTACGGATCGGCCCTGCTCTTCGCCATGCACGGCGCCACCATCCTGGCCGTGACCCGCTTCGGCGGCGAGCGCGAGATCGAGCAGATCACCGATCGCGGCACGGCCTCGGAGCGGGCGGCCCTCTTCTGGCGCTGGACCATGGGCTTCAACGCCACGATGGAGTCCATCCACCGCTGGG"
ASV539,"TTCATGCACTCTGCATAGTTTTTCTTTATGGATCTGCATTACTATTTGCCATGCATGGGGCAACGATCTTAGCAGTCTCTAGGTTTGGTGGTGATAGAGAGTTAGAGCAAATTGCGGACCGCGGTACTGCGTCCGAACGTGCAGCTTTGTTCTGGCGATGGACCATGGGCTTTAACGCTTCGATGGAAGGTATACATCGGTGGG"
ASV540,"TCCACATGCTATCGATTGCCTTCCTGTATGGATCGGCAGTGCTGTTTGCCATGCACGGCGCCACTATTTTGGCGACCAGTCGCTACGGCGCCGACCGGGAGATCGATCAGATCACCGATCGCGGCACCGCTGCTGAGCGCGGCGCGCTGTTCTGGAGATGGTGCATGGGCTTCAACGCATCCATGGAATCGATCCACCGATGGG"
ASV541,"TCCACGCGCTTTCGATTGTGTTCCTCTATGGCTCAGCCCTGCTGTTCGCTATGCACGGTGCCACGATCCTTGCGGTCAGCCGCTTTGGCGGTGAACGCGAGATCGAACAGATCGTGGATCGCGGTACGGCCTCTGAGCGGGCAGCACTGTTCTGGCGCTGGACCATGGGTTTCAACGCCACGATGGAAGGTATCCACCGCTGGG"
ASV542,"TCCACATGCTCTCGATCGCGTTCCTGTACGGCTCGGCGCTGCTGTTCGCGATGCACGGGGCGACGATCCTGGCGGTGAGCCGGTTCGGCGGCGACCGCGAACTCGAGCAAGTGGTGGATCGCGGCACCGCATCGGAGCGCGCCGCGCTGTTCTGGCGCTGGACCATGGGTTTCAACGCGACCATGGAATCGATCCACCGCTGGG"
ASV543,"TCCATATGTGGTCGATTTTCTTCCTCTATGGATCGGCCCTGCTCTTCGCCATGCATGGCGCGACCATTCTCGCGGTCGGCCGCTATGGCGGTGATCGCGAGATTGAGCAGATCACGGACCGTGGCACGGCCAGTGAACGCGCCGGCCTGTTCTGGCGCTGGACGATGGGTTTCAACGCCTCAATGGAATCCATCCACCGCTGGG"
ASV544,"TCCACATGTGGAGCATTTTCTTCCTATACGGATCCGCAGTTCTTTTCGCCATGCACGGCGCCACCATTCTCGCGACTAGCCGGTACGGCGCAGATCGAGAAATCGACCAGATCACTGACCGCGGCACAGCTGCTGAGCGCGGCGCCCTCTTCTGGAGATGGACCATGGGCTTTAACGCCTCTATGGAGTCAATCCATAAATGGG"
ASV545,"TTCACGCACTTAGTATTGTTTTCCTATATGGGTCAGCCTTATTATTTGCCATGCATGGAGCTACCATTTTAGCCACATCAAGGTTAGGTGGAGATAGAGAACTCGAACAAATCTATGATAGAGGTACGGCTTCTGAGAGGGCGGCTCTTTTTTGGAGATGGACGATGGGTTTCAATGCCTCAATGGAAGGTATACACAGATGGG"
ASV546,"TCCACATGCTCTCGATCGCCTTCCTGTACGGATCGGCGTTGCTGTTCGCGATGCACGGGGCGACGATTCTCGCGGTCAGCCGCTACGGCGGCGAGCGTGAAATCGAGCAGATCGTCGATCGCGGCACGGCGCTCGAGCGTGCAGCCTTGTTCTGGCGCTGGACCATGGGCTTCAACGCCACCGCGGAATCGATTCATCGCTGGG"
ASV547,"TCCATATGCTCTCAATTGTCTTCTTGTATGGATCAGTTTTGTTGTTCGCAATGCACGGCGCCACGATTCTAGCGGTGAGCCGTTTTGGTGGCGAGCGAGAAATCGAACAAATTGTTGATCGTGGTACAGCTTCAGAGCGGGCCGCACTGTTTTGGAGATGGACCATGGGCTTCAATGCAACTATGGAATCCATTCACCGGTGGG"
ASV548,"TCCACGCCCTGAGCATCGTGTTCCTCTACGGTTCCGCCCTGCTCTTTGCGATGCACGGCGCGACGATCCTCGCCGTGGCGCGCTACGGTGGCGACCGGGAGCTCGAGCAGATCTATGACCGCGGTACCGCTTCCGAGCGCGCGGGCCTGTTCTGGCGCTGGACCATGGGCTTTAACGCCACGATGGAAGGCATTCACCGTTGGG"
ASV549,"TTCATGCGTTATCTATAGTCTTTCTGTACGGCTCTGCTCTCCTATTTGCGATGCACGGTGCTACTATCCTGGCGACTTCTCGATTTGGAGGGGATAGAGAACTAGAGCAAATAGCTGACCGTGGTACTGCATCTGAGCGTGCTGCTCTATTCTGGCGCTGGACAATGGGTTTCAATGCATCAATGGAGGGCATTCACCGGTGGG"
ASV550,"TCCACGCGCTGTCGATCGCCTTCCTGTACGGGTCGGCGCTCCTCTTCGCGATGCACGGCGCCACGATCCTCGCCGTGTCGCGGCTGGGGGGCGAGCGCGAGATCGAGCAGATCACCGATCGCGGGACCGCGGCGGAACGCGGCGCCCTCTTCTGGCGCTGGACGATGGGATGGAACGCCACGATGGAGTCGATCCATCGCTGGG"
ASV551,"TCCATGCGTTGTCGATTGTGTTCTTGTATGGCTCTGCCTTGTTGTTTGCCATGCACGGCGCCACCATTTTGGCGGTAACTCGCTTTGGCGGTGAGCGCGAAATTGAGCAAATTACCGATCGCGGAACCGCATCAGAACGTGCTGCTTTGTTCTGGCGTTGGACCATGGGCTTTAACGCCACCATGGAATCGATTCACCGCTGGG"
ASV552,"TTCACGCACTATGTATTGTATTCCTTTATGGCTCGGCCCTTCTATTTGCTATGCATGGCGCAACAATACTAGCTGTCTCAAGATATGGTGGTGATAGAGAGCTGGAGCAAATATATGACAGGGGCACGGCGTCAGAGAGAGCAGCCCTTTTTTGGAGATGGACTATGGGCTTTAACGCTTCGATGGAGGGTATTCATCGATGGG"
ASV553,"TTCACGCTCTATCTATAGCATTTTTGTATGGCTCTGCACTTCTCTTTGCTATGCACGGTGCTACTATTCTGGCAACCTCTCGATTTGGAGGAGACAGAGAGTTAGAGCAAATAGCTGACCGTGGTACCGCATCCGAGCGTGCCGCTTTATTCTGGCGTTGGACAATGGGTTTTAATGCTACAATGGAGGGTATTCACCGTTGGG"
ASV554,"TCCATGCTCTTAGTATTGCTTTCCTTTATGGGGCTACGTTATTGTTTGCGATGCATGGTGCTACTATTCTGGCAGTATCCAGACTTGGTGGTGATCGTGAGTTAGAACAAATCTATGACAGAGGAACTGCATCTGAGAGAGCAGCGCTCTTTTGGAGATGGACTATGGGCTTCAATGCGTCAATGGAAGGTATTCATCGTTGGG"
ASV555,"TCCACGCGCTGAGCATTGTCTTCCTGTACGGATCGGCGCTGTTGTTTGCGATGCACGGGGCGACCATCCTGTCGGTCACCCGTCTGGGCGGCGACCGCGAGTTGGAGCAGATCGTCGATCGCGGCACGGCGTCCGAACGCGCCGCCTTGTTCTGGCGCTGGACCATGGGCTTCAACGCCACGATGGAGGGCATTCACCGTTGGG"
ASV556,"TCCACGCTCTCTCGATTGCCTTCCTCTATGGGTCGGCCCTCCTGTTCGCGATGCACGGGGCGACCATCCTCGCAGTCAGCCGTTTCGGCGGTGAGCGCGAGATTGAGCAGATCGTGGATCGCGGCACGGCCTCTGAACGGGCAGCCTTGTTCTGGCGCTGGACCATGGGCTTCAACGCCACCATGGAAGGTATCCACCGCTGGG"
ASV557,"TCCATATGCTGTCGATCGCCTTCCTGTATGGCTCTGCGGTGCTGTTCGCTATGCACGGCGCGACCATTCTGGCGACGAGCCGCTACGGGGCGGATCGTGAGATCGATCAGATCACTGACCGCGGTACGGCAGCGGAGCGTGGCGCGTTGTTCTGGAGATGGTGCATGGGCTTCAACGCATCGATGGAGTCAATTCACCGATGGG"
ASV558,"TCCACGGTCTCTCGATCGTGTTCCTCTATGGCTCGGTGCTGCTCTTTGCGATGCACGCTGCGACCATTCTCGGTGTCAGCCGCTTTGGTGGCGACCGCGAGTTGGAGCAGATCTATGACCGCGGAACAGCTTCTGAGCGTGCGGCTCTCTTCTGGCGCTGGACCATGGGGTTCAATGCCACGATGGAAGGGATTCACCGTTGGG"
ASV559,"TCCACATGCTCTCGATCGTGTTCCTCTACGGATCCGCGCTTCTCTTTGCCATGCACGGCGCGACCATTCTCGCCGTCAGCCGCTTCGGCGGCGAGCGCGAGATCGAGCAGATCACCGACCGCGGCACGGCGTCGGAGCGCGCGGCGCTGTTCTGGCGCTGGACGATGGGCTTCAACGCGACGATGGAGTCGATCCATCGCTGGG"
ASV560,"TCCATGCGCTGAGTATTGTCTTCCTTTATGGCTCGGCGCTGCTGTTTGCCATGCACGGCGCGACCATCCTTTCGGTGACGCGTCTGGGCGGCGACCGCGAGCTGGAACAGATCGTTGACCGCGGCACGGCCTCGGAACGCGCGGCTTTGTTCTGGCGCTGGACCATGGGCTTTAACGCCACAATGGAGGGCATTCACCGCTGGG"
ASV561,"TCCACATGCTCTCGATCGTCTTCCTGTACGGGTCGGCGCTCTTATTCGCCATGCATGCCGGCACCATTTTGGCTGTCGCTCGGTATGGTGGTGAGCGTGAGATCGAGCAGATCTATGATCGCGGTACAGCCTCTGAGCGCGCGGCGCTGTTCTGGCGCTGGACAATGGGTTTCAACGCTTCGATGGAATCCATTCACCGCTGGG"
ASV562,"TTCATGCACTAAGTATTGTATTTCTATATGGATCTGCTCTACTTTTTGCGATGCATGGAGCAACGATATTAGCTACCTCCAGAATGGGTGGAGATAGGGAGTTAGAACAAATCTATGATCGTGGTACCGCATCAGAGCGTGCTGCATTGTTCTGGAGATGGACGATGGGTTTTAATGCTTCAATGGAAGGAATCCACAGGTGGG"
ASV563,"TCCACATGCTCTCGATCGCCTTCCTGTATGGCTCTGCCGTGCTGTTCGCGATGCACGGCGCCACTATTCTGGCGACCAGTCGCTATGGTGCTGATCGCGAGATCGATCAGATCACTGATCGCGGCACAGCGGCCGAGCGTGGTGCGCTGTTCTGGAGATGGTGCATGGGCTTTAACGCGTCCATGGAATCCATTCATCGATGGG"
ASV564,"TCCACGCGCTGTCGATTGCCTTCTTGTACGGCGCAACGCTGCTGTTTGCCATGCACGGCGCGACCATCCTGGCGGTCAGCCAGTTCGGCGGCGAGCGTGAGATCGAGCAGATCGTCGACCGCGGCACGGCCTCGGAGCGCGGTGCCTTGTTCTGGCGTTGGACCATGGGCTTTAACGCCACCATGGAATCCATTCACCGCTGGG"
ASV565,"TCCACGCCCTGTCGATCGCCTTCCTCTACGGCTCGGTGCTGCTCTTCGCGATGCACGGTGCGACGATTCTGGCGGTCAGCCGCTTTGGCGGTGAGCGCGAGATCGAACAAATCGCCGACCGCGGTACGGCCTCCGAGCGCGCCGCTTTGTTCTGGCGCTGGACCATGGGCTTTAACGCGACCATGGAATCTGTTCACCGCTGGG"
ASV566,"TTCACGCACTTAGTATTGTTTTCCTATATGGGTCAGCCTTATTATTTGCAATGCATGGCGCTACCATTTTAGCCACATCTAGGTTAGGTGGAGATAGAGAACTCGAACAAATCTATGATAGAGGTACGGCGTCTGAAAGAGCTGCTCTCTTTTGGAGATGGACAATGGGTTTCAATGCATCAATGGAAGGTATTCATCGTTGGG"
ASV567,"TCCACGCACTTTCGATTGTGTTCCTTTATGGTTCGGTTCTGCTCTTTGCGATGCATGGCGCGACCATTCTGGCGGTGTCGCGCTTTGGTGGCGACCGTGAATTGGAACAGATCTATGATCGTGGCACGGCATCCGAACGCGCCGCTTTGTTCTGGCGCTGGACGATGGGCTTTAACGCCACAATGGAGGGGATTCACCGTTGGG"
ASV568,"TCCATGCGCTTTCAATCGTATTTCTTTACGGTTCAGCCTTGTTGTTTGCGATGCACGGCGCCACGATTTTGGCCGTGACCCGTTACGGTGGTGAACGCGAAATCGAGCAGATCACCGACCGTGGCACAGCCTCCGAGCGTGCGGCCTTGTTCTGGCGCTGGACCATGGGGTTCAACGCCACCATGGAGTCGATTCACCGTTGGG"
ASV569,"TCCACGCGCTTTCGATTGCCTTTCTGTACGGTTCGGCTTTGTTGTTCGCCATGCATGGCGCAACAATTCTGTCGGTCAGCCGGATGGGTGGGGATCGTGAGTTGGAGCAGATTGTGGATCGGGGCACGGCCTCTGAGCGGGCGGCGCTGTTCTGGCGCTGGACGATGGGGTTCAACGCAACGATGGAGGGTATCCACCGTTGGG"
ASV570,"TCCACTGTCTGAGCATCGTGTTCCTCTATGGCTCGACGCTCTTGTTCGCCATGCACGGCGCGACGATCCTGGCCGTGACGCGCTATGGCGGTGACCGGGAGCTGGAGCAGATCGTCGACCGGGGCACGGCCACGGAACGCGCGGCGCTGTTCTGGCGCTGGACCATGGGCTTCAACGCCACGATGGAAGGCATCCACCGCTGGG"
ASV571,"TTCATGCATTAAGCATTGTTTTTCTATATGGATCTGCGCTACTTTTTGCGATGCATGGAGCAACAATATTGGCTACCTCTAGAATGGGTGGCGATAGGGAGCTGGAACAAATTTACGATCGTGGAACTGCTTCTGAGCGCGCTGCCCTATTTTGGAGATGGACTATGGGTTTTAATGCTTCGATGGAAGGAATCCATAGGTGGG"
ASV572,"TCCACTGCCTTTCGATTGTATTCCTGTATGGCTCCGTCCTGTTGTTCGCGATGCATGGCGCCACGATCCTGGCTGTCACCCGCTTTGGTGGTGACCGGGAACTGGAACAGATTGTGGACCGCGGCACCGCAACGGAACGCGCTGCGCTGTTCTGGCGCTGGACAATGGGGTTCAACGCAACGATGGAAGGCATCCATCGCTGGG"
ASV573,"TCCACGCACTTTCGATTGTGTTCCTTTATGGCTCGACCCTGCTCTTTGCGATGCACGGCGCGACCATTCTTGCTGTGACCCGCTACGGTGGTGATCGGGAATTGGAACAGATCGCCGATCGTGGAACTGCATCTGAACGTGCGGGTCTCTTCTGGCGCTGGACCATGGGTTTCAACGCGACGATGGAAGGTATCCACCGTTGGG"
ASV574,"TCCATATGCTGTCGATCGCCTTCCTGTATGGCTCTGCGGTGCTGTTCGCTATGCACGGCGCAACGATCCTCGCGACCAGCCGCTACGGGGCGGACCGTGAGATCGATCAGATCACTGACCGCGGTACAGCAGCGGAGCGTGGCGCGTTGTTCTGGAGATGGTGCATGGGCTTCAACGCATCGATGGAGTCAATTCACCGATGGG"
ASV575,"TCCACGCGCTCTCGATCGTCTTCCTCTACGGCTCCACGCTGCTGTTCGCGATGCACGGCGCGACCATCCTGGCGGCCGGGCGCTTCGGCTCCGAGCGCGAGGTGGAGCAGGTGATCGACCGCGGCACGGCGCATGAGCGCTGCGCCATCTTCTGGCGCTGGACCATGGGCTTCAACGCCACCTTCGAATCCATCCACCGCTGGG"
ASV576,"TCCACATGCTGTCGATCGCCTTCCTGTATGGCTCAGCGGTGTTGTTCGCCATGCACGGTGCGACGATCCTCGCGACCAGCCGCTACGGCGCGGACCGCGAGATCGATCAGATCACTGACCGCGGTACGGCAGCGGAGCGTGGCGCGTTGTTCTGGAGATGGTGCATGGGCTTCAACGCATCGATGGAGTCCATTCACCGATGGG"
ASV577,"TCCACATGCTCTCCATCGCCTTCCTCTACGGATCGACGCTGCTCTTTGCCATGCATGGCGCGACGATTTTGGCGGTCACCCGCTATGGCGGCGACCGGGAAATTGACCAGATCACGGATCGTGGCACCGCATCGGAGCGCGCAGCCCTGTTCTGGCGCTGGACCATGGGCTTCAACGCCTCCATGGAATCTATCCATCGCTGGG"
ASV578,"TTCATGCGTTAAGTATTGTTTTTCTGTATGGTTCAGCGCTACTTTTTGCGATGCACGGAGCAACGATTTTGGCTACCTCTAGAATGGGTGGAGATAGGGAGCTAGAACAAATTTATGATCGTGGAACTGCTTCCGAGCGAGCTGCCCTATTTTGGAGATGGACTATGGGTTTTAATGCTTCGATGGAGGGAATCCATAGATGGG"
ASV579,"TTCATGCACTGTGTATAGCGTTCTTGTATGGCTCTGCTTTACTTTTTGCGATGCATGGAGCCACTATATTGGCGGTTTCCAGGTTAGGGGGTGACAGGGAACTGGAGCAAATCTACGATCGGGGTACGGCATCGGAACGCGCAGCTCTTTTTTGGAGATGGACGATGGGCTTTAATGCTTCGATGGAAGGTATCCATAGATGGG"
ASV580,"TTCATGCGCTATCCATAGTATTTCTGTATGGCTCTGCTCTCCTATTTGCGATGCACGGCGCTACTATCCTCGCGACTTCTCGATTTGGAGGAGACAGAGAGTTAGAACAAATAGCTGATCGTGGTACTGCATCTGAGCGTGCTGCTCTATTCTGGCGCTGGACAATGGGTTTCAATGCATCAATGGAGGGGATTCACCGGTGGG"
ASV581,"TCCACGCGCTCTCGATCGTCTTCCTCTACGGCTCGACGCTCCTGTTCGCGATGCACGGCGCAACGATCCTGGCCACCGGCCGCTACGGCGCCGAGCGCGAGATCGAACAGATCACCGATCGCGGCACCGCGGCCGAGCGTGGGGCACTGTTCTGGCGCTGGACGATGGGCTTCAACGCCACGATGGAGTCGATCCATCGCTGGG"
ASV582,"TCCACGCGCTGTCGATCGTCTTCTTGTATGGGTCGGTTCTGCTGTTTGCCATGCACGGCGCCACCATTTTGGCGGTGACTCGGTATGGCGGAGAACGCGAAATCGAGCAAATTGTGGACCGCGGGACCGCATCTGAGCGTGCTGGCTTGTTCTGGCGCTGGACCATGGGCTTCAATGCCACGATGGAGTCCATCCACCGTTGGG"
ASV583,"TCCACATGCTCTCGATCGCCTTCCTCTACGGCTCAGCGCTGCTGTTCGCCATGCATGGCGCCACCATCCTCGCCGTCTCGCGGCTGGGCGGTGAGCGCGAGATCGAGCAGATCATCGACCGCGGCACGGCCTCTGAGCGCGCCGCCCTGTTCTGGCGCTGGACCATGGGTTTCAACGCCACGATGGAGTCGATCCACCGCTGGG"
ASV584,"TCCACATGCTTTCGATCGTCTTCCTATATGGCTCAGCTTTGTTGTTTGCCATGCATGGCGCGACAATCCTGGCGGTCGGGCGCTACGGCGGTGAACGCGAAGTCGAACAGATTGTTGACCGCGGAACAGCATCCGAACGGGCCGGCCTTTTCTGGAGATGGACCATGGGCTTCAACGCCTCAATGGAATCCATTCACCGCTGGG"
ASV585,"TTCATGCGCTATCCATAGCATTTCTGTATGGCTCTGCTCTCCTATTTGCGATGCACGGGGCTACTATCCTAGCGACTTCTCGATTTGGAGGAGACAGAGAGTTAGAGCAAATAGCTGACCGTGGTACTGCATCTGAGCGTGCGGCTCTATTCTGGCGCTGGACGATGGGTTTCAATGCTTCGATGGAAGGTATTCATCGGTGGG"
ASV586,"TCCACATGCTGTCTATCGTCTTCCTGTACGGCTCAGCTTTGCTGTTCGCCATGCACGGCGCCACGATTCTCGCGGTGAGCCGCTTTGGCGGAGAGCGCGAAATCGAACAGATCACCGACCGCGGAACCGCTTCGGAGCGTGCTGGGCTGTTCTGGCGCTGGACCATGGGCTTCAACGCCACGATGGAATCCATTCACCGCTGGG"
ASV587,"TCCACATGCTGTCGATTGTCTTTTTGTACGGCTCGGCACTGCTGTTCGCCATGCACGGAGGCACGATCCTCGCGGTGAGCCGCTTTGGCGGAGAGCGCGAAATCGAACAGATCACCGACCGCGGAACCGCTTCGGAGCGTGCTGGGCTGTTCTGGCGCTGGACCATGGGCTTCAACGCCACGATGGAATCCATTCACCGCTGGG"
ASV588,"TCCACATGCTCTCGATCACGTTCCTCTACGGATCGACGCTGCTGTTCGCCATGCACGGGGGCACGATCCTGGCCTGCTCGCGCTACGGCGCGGAGCGCGAGATCGACCAGATCGTCGACCGCGGCACGGCCACCGAGCGCGCCGCCCTGTTCTGGCGCTGGACCATGGGCTTCAACGCCACGATGGAGTCGATCCACCGCTGGG"
ASV589,"TCCACATGCTTTCGATTGCATTCCTGTACGGCTCGGCACTGTTGTTCGCCATGCACGGCGCGACGATTCTTGCGACTGATCGCTACGGTGCGCATCGCGAGATCGAGCAGATTGTTGATCGCGGTACCGCCTCTGAGCGTGGTGCATTGTTCTGGAGATGGACAATGGGCTTTAACGCCAGCATGGAATCGATTCACCGCTGGG"
ASV590,"TCCATGCACTTAGCATCGTTTTTCTATATGGATCAGCCTTGTTATTTGCAATGCATGGAGCCACCATTTTAGCTACATCAAGATTAGGTGGAGATCGGGAACTGGAACAAATCTATGATAGAGGCACTGCCTCTGAAAGAGCTGCTCTTTTTTGGAGATGGACAATGGGTTTCAACGCATCAATGGAAGGTATTCATCGTTGGG"
ASV591,"TCCATATGCTGTCGATCGCCTTCCTATATGGCTCAGCAGTGCTGTTCGCCATGCACGGGGCAACGATTCTGGCGACCAGCCGCTACGGCGCTGATCGGGAGATCGATCAGATCACCGATCGCGGCACGGCGGCTGAGCGCGGTGCGCTGTTTTGGAGATGGTGCATGGGTTTTAACGCTTCAATGGAATCCATTCACCGTTGGG"
ASV592,"TTCATGCGTTAAGTATTGTTTTTCTATATGGGTCAGCTCTACTTTTTGCGATGCACGGAGCAACGATATTGGCTACCTCTAGAATGGGTGGAGATAGGGAGCTGGAACAAATTTATGATCGTGGTACTGCTTCCGAGCGAGCTGCCCTATTTTGGAGATGGACTATGGGTTTTAATGCTTCGATGGAGGGAATCCATAGATGGG"
ASV593,"TCCACGCGCTATCCATCGTCTTCCTTTACGGATCGGTGTTGTTGTTTGCGATGCATGCGGCCACCATTCTTGCGGTAGGTCGTTACGGCGGCGAGCGCGAGATTGAACAGATCGTCGATCGTGGCACGGCGTCGGAGCGCGCGGCACTGTTCTGGCGCTGGACGATGGGATTCAACGCTACGATGGAATCGATCCATCGCTGGG"
ASV594,"TCCATATGTGGAGCATCTTTTTCCTCTACGGCTCGGCCGTGCTGTTTGCTATGCACGGCGCAACCATCTTAGCTACTAGCCGCTACGGAGCAGATCGTGAGATCGACCAGATCACAGATCGCGGCACTGCGGCAGAGCGTGGGGCGTTGTTCTGGAGATGGACGATGGGCTTCAACGCATCGATGGAATCCATTCACAAGTGGG"
ASV595,"TTCACGCTCTCTGTATAGTATTTCTCTATGGCTCTGCACTACTATTTGCAATGCATGGAGCAACTATCTTAGCTACATCTAGACTTGGTGGAGATAGGGAGTTGGAGCAAATTTATGATCGAGGAACAGCGTCTGAGCGTGCAGCTCTTTTTTGGAGATGGACCATGGGATTTAATGCCTCTATGGAAGGTATTCATAGATGGG"
ASV596,"TTCATGCTCTTAGTATCGCATTTTTGTATGGATCAGCTTTATTATTTGCAATGCATGGTGCTACAATTCTAGCGGTTTCGAGACTTGGAGGAGACCGTGAGTTGGAACAAATCTACGATAGAGGAACTGCTTCTGAAAGAGCTGCGCTTTTCTGGAGGTGGACTATGGGCTTCAATGCCTCAATGGAGGGTATACATCGTTGGG"
ASV597,"TCCACGCGCTGTCGATTGCCTTCTTGTACGGCGCGACATTGCTGTTTGCCATGCACGGCGCGACCATCCTGGCGGTCAGTCAGTTCGGCGGCGAGCGTGAGATCGAGCAGATCGTGGACCGCGGCACGGCTTCAGAGCGCGGTGCCTTGTTCTGGCGCTGGACCATGGGCTTTAACGCCACCATGGAATCGATTCACCGCTGGG"
ASV598,"TTCACGCATTATGCATTGTTTTCCTGTATGGTTCTGCTCTACTTTTTGCCATGCATGGGGCAACTATTTTAGCAGTTTCTCGTTATGGTGGTGATCGGGAATTAGAGCAGATTTATGATAGAGGAACTGCCTCCGAAAGAGCCGCTCTGTTTTGGAGGTGGACAATGGGGTTTAATGCCTCGATGGAAGGAATTCACCGTTGGG"
ASV600,"TTCACGCATTATGCATTGTATTCTTATATGGATCTGCTCTACTTTTCGCAATGCATGGGGCAACTATCTTAGCCGTCTCCCGATATGGTGGCGATCGAGAATTAGAACAGATTTATGATAGAGGGACCGCGTCGGAAAGGGCCGCTCTATTTTGGAGATGGACAATGGGGTTCAACGCCTCCATGGAAGGAATTCATCGTTGGG"
ASV601,"TCCACGCACTCTCGATCGCCTTTCTATACGGCTCTGCCCTATTGTTCGCCATGCATGGCGCCACAATCTTGGCCGTATCACGTTACGGCGGCGAGCGGGAAATTGAACAAATCGTGGATCGGGGTACTGCCTCAGAACGCGCGGCGCTCTTCTGGCGCTGGACCATGGGCTTCAACGCGACCATGGAAGGTATTCACCGCTGGG"
ASV602,"TCCACGCATTATCGATCGTGTTCCTATACGGATCTGTTTTATTGTTCGCGATGCATGGTGCAACCATTCTGGCGGTAACACGCTATGGCGGCGACCGTGAATTGGAACAGATCTATGATCGCGGGACAGCCACGGAACGCGCGGCCCTGTTCTGGCGCTGGACCATGGGTTTCAATGCAACGATGGAGGGCATTCACCGCTGGG"
ASV603,"TTCATGCTCTCTGTATAGCATTTCTTTATGGCTCTGCACTATTATTTGCTATGCATGGTGCAACTATTTTAGCTACATCTAGGCTGGGTGGAGATAGGGAGTTAGAGCAAATTTATGATAGAGGAACAGCGTCTGAGCGTGCAGCTCTTTTTTGGAGATGGACCATGGGATTTAATGCATCTATGGAAGGTATTCATAGATGGG"
ASV604,"TTCATGCGCTTAGTATTGCTTTCCTTTATGGATCCGCTTTGTTGTTTGCAATGCATGGCGCGACAATACTAGCGGTCTCAAGATTAGGAGGAGATCGTGAGCTCGAACAAATCTATGACAGAGGAACCGCTTCTGAAAGAGCAGCGCTCTTTTGGAGATGGACTATGGGCTTCAATGCTTCAATGGAAGGTATTCATCGTTGGG"
ASV605,"TTCACGCGCTAAGTATTGTTTTTCTATATGGATCTGCTCTACTTTTTGCGATGCATGGAGCAACGATATTAGCCACATCCAGAATGGGTGGAGATAGGGAGTTAGAGCAAATCTACGATCGTGGTACCGCGTCCGAGCGCGCTGCGTTGTTCTGGAGATGGACTATGGGTTTTAATGCCTCAATGGAAGGAATCCACAGATGGG"
ASV606,"TCCACGCGCTGTCGATCGTCTTCTTGTATGGATCCGTGCTGTTGTTTGCCATGCACGGCGCCACGATTTTGGCGGTCAGTCGCTACGGCGGCGAACGCGAGATTGAGCAAATTGTTGACCGTGGCACAGCCTCGGAACGCGCAGCTTTGTTCTGGCGCTGGACCATGGGCTTCAACGCGACGATGGAGTCCATCCACCGCTGGG"
ASV607,"TTCATGCGTTGAGCATTGTTTTCCTATATGGATCTGCTCTACTTTTTGCGATGCATGGGGCAACAATATTGGCTACCTCTAGAATGGGTGGCGATAGGGAGCTAGAACAAATTTACGATCGTGGAACTGCTTCTGAGCGCGCCGCCCTATTTTGGAGATGGACTATGGGTTTTAATGCTTCTATGGAAGGAATCCATAGGTGGG"
ASV608,"TCCACTGTCTCTCGATCGTGTTCCTCTATGGCTCGGTGCTGCTCTTTGCGATGCATGCCGCGACCATTCTCGGTGTCAGCCGCTTTGGTGGCGACCGCGAGTTGGAGCAGATCTATGACCGCGGAACAGCTTCTGAGCGTGCGGCTCTCTTCTGGCGCTGGACCATGGGGTTCAATGCCACAATGGAAGGGATTCACCGTTGGG"
ASV609,"TTCATGCGCTATGCATTGTTTTTTTGTATGGCTCAGCTCTATTATTTGCCATGCACGGTGCTACAATTTTAGCGACATCTAGATTAGGAGGCGATCGTGAATTAGAGCAAATTTATGATAGAGGTACGGCTTCAGAAAGAGCTGCTCTGTTTTGGAGATGGACGATGGGTTTTAACGCATCAATGGAAGGAATTCATCGTTGGG"
ASV610,"TTCATGCGTTAAGTATTGTTTTTCTATATGGATCTGCACTACTTTTTGCGATGCATGGAGCAACGATATTAGCCACCTCCAGAATGGGTGGAGATAGGGAGTTAGAACAAATCTATGATCGTGGCACCGCATCCGAGCGTGCAGCGTTGTTCTGGAGATGGACTATGGGTTTTAATGCCTCAATGGAAGGAATCCACAGGTGGG"
ASV611,"TTCATATGTTGTCTATTGTCTTCCTGTACGGATCGGCAGTTTTATTCGCCATGCACGGTGCCACAATCCTAGCAGTAAGCAGGTATGGAGGTGACAGAGAGATCGACCAAATCGTTGACCGCGGAACTGCGGCGGAGAGAAGCGCGTTATTTTGGCGCTGGTGCATGGGCTTCAATGCAAGCATGGAGTCTATTCATCGATGGG"
ASV612,"TCCATGCGCTTTCTATCGTGTTTCTCTATGGCTCTGTGCTGTTGTTTGCGATGCATGGTGCGACCATCTTGGCTGTCACTCGCTTTGGCGGTGATCGCGAATTGGAACAGATCTATGATCGCGGTACGGCCTCTGAACGGGCGGCTTTGTTCTGGCGCTGGACTATGGGCTTTAACGCGACAATGGAAGGTATTCACCGCTGGG"
ASV613,"TCCATGCACTTAGCATTGTTTTCTTATATGGGTCAGCCTTATTATTTGCAATGCATGGAGCTACCATTTTAGCCACATCCAGGCTAGGTGGAGATAGAGAACTCGAACAAATCTATGATAGAGGCACGGCTTCTGAGAGGGCGGCTCTTTTTTGGAGATGGACTATGGGTTTCAATGCTTCAATGGAAGGTATACACAGATGGG"
ASV614,"TTCATGCGTTAAGTATTGTTTTTCTATATGGATCTGCTCTACTTTTTGCGATGCATGGAGCAACAATATTGGCTACCTCTAGAATGGGTGGCGATAGGGAGCTGGAACAAATTTACGATCGTGGAACTGCTTCTGAGCGCGCTGCGCTATTTTGGAGATGGACTATGGGGTTTAATGCTTCGATGGAAGGAATCCATAGGTGGG"
ASV615,"TTCACGCATTATGCATTGTATTCTTATATGGATCTGCTCTACTTTTCGCAATGCATGGGGCAACTATCTTAGCCGTCTCCCGATATGGTGGCGATCGAGAATTAGAACAGATTTATGATAGAGGGACCGCGTCGGAAAGGGCCGCTCTTTTTTGGAGATGGACAATGGGATTCAACGCCTCCATGGAAGGAATTCATCGTTGGG"
ASV616,"TCCACGCGCTCAGCATCGTGTTCCTCTACGGCTCGGTCCTGCTCTTCGCGATGCACGGCGGCACCATCCTGGCCGTCTCCCGCTACGGCGGCGACCGGGAGCTGGACCAGATCCACGACCGCGGCACCGCCTCCGAACGGGCGGGGCTGTTCTGGCGCTGGACCATGGGTTTCAACGCCACGATGGAGGGCATCCACCGCTGGG"
ASV617,"TTCATGCTCTATGTATAGCGTTTCTTTATGGCTCTGCACTATTATTTGCTATGCATGGTGCAACTATTTTAGCTACATCTAGGCTGGGTGGAGATAGGGAGTTAGAGCAAATTTATGACAGAGGAACAGCGTCTGAGCGTGCTGCCCTTTTTTGGAGATGGACCATGGGATTTAATGCCTCTATGGAAGGTATTCATAGATGGG"
ASV618,"TCCACATGTTCTCGATCACCTTCCTGTATGGTTCAGCCTTGCTGTTCGCCATGCACGGAGCGACGATTTTGGCGGTCGGCGCCTATGGCGGCGACCGTGAGATTGAGCAAATTATCGACCGCGGGACCGCGTCTGAGCGCGCAGGTCTGTTCTGGCGCTGGACCATGGGCTTTAACGCTTCCATGGAAAACATCCACCGCTGGG"
ASV619,"TCCATGCCTTGTCCATTGTGTTCCTGTATGGCTCTGCGTTATTGTTTGCAATGCACGGCGCCACCATCTTGGCAGTGGGCCGCTACGGCGGCGAACGTGAGATTGAACAAATTGTAGATCGCGGCACAGCCTCTGAGCGTGCTGCCTTGTTCTGGCGCTGGACCATGGGTTTTAACGCCACCATGGAATCCATTCACCGCTGGG"
ASV620,"TCCACATGCTCTCGATCGCCTTCCTCTACGGATCGACGCTGCTCTTTGCCATGCACGGCGCGACGATTCTGGCGGTCACCCGCTACGGCGGCGATCGGGAAATTGACCAGATTACGGATCGTGGTACCGCATCGGAGCGTGCAGCACTTTTCTGGCGCTGGACCATGGGCTTTAACGCCTCCATGGAATCCATCCACCGCTGGG"
ASV621,"TCCATGCGCTATCAATTGTCTTCCTGTATGGCTCTGCCCTGCTGTTTGCCATGCACGGCGCGACCATCCTGGCAGTGGCCCGGTACGGCGGCGACCGTGAAATTGAGCAGATCACTGACCGGGGTACAGCAACAGAACGGGCGGCCCTGTTCTGGAGATGGACAATGGGCTTTAACGCCACAATGGAATCCATCCACAGATGGG"
ASV622,"TCCACGCGCTTTCGATTGCGTTCCTCTATGGCTCGACCCTGCTCTTTGCGATGCACGGTGCGACCATCCTCGCGGTATCCCGTCTCGGTGGTGACCGTGAACTGGAGCAAATCTACGATCGTGGAACGGCGTCCGAACGGGCTGGCCTCTTCTGGCGCTGGACCATGGGCTTCAACGCAACGATGGAAGGTATCCACCGTTGGG"
ASV623,"TCCATATGCTTTCGATTGCATTCCTTTACGGATCTGCAGTGTTGTTTGCCATGCACGGCGCAACCATCGTCGCGACCTCTCGATACGGCGCTGATCGCGAAATTGACCAGATTACCGATAGAGGCACGGCTGCCGAGAGAGGCGCACTGTTCTGGAGATGGTGCATGGGTTTTAACGCCTCTGTGGAATCAATTCACCGATGGG"
ASV624,"TCCATGCGCTCTCGATTGTGTTCTTGTATGGATCGGTCCTGCTCTTTGCGATGCACGGTGCAACGATCCTCGCGGTGACACGGTTTGGCGGGGACCGCGAGCTTGAGCAAATTTATGATCGCGGCACGGCATCGGAACGCGCAGCTTTGTTTTGGCGCTGGACGATGGGCTTTAATGCCACAATGGAAGGCATTCACCGCTGGG"
ASV625,"TCCACGGATTAAGCATAGCTTTCCTTTATGGTTCAGCATTGCTATTCGCAATGCATGGCGCGACTATTCTGGCGACCAGTCGATTTGGTGCAGATAGAGAGATAGAACAAATTGTTGATAGAGGAACCGGTTCAGAAAGGGCCGCCTTGTTTTGGAGATGGACAATGGGTTTTAACGCGACCATGGAAGGTGTACATAGGTGGG"
ASV626,"TCCACGCTCTCTCGATCGCCTTCCTCTACGGATCCGCGCTCCTCTTCGCGATGCACGGGGCCACGATCCTCGCGGTCAGCCGCTTTGGCGGCGAGCGTGAGATCGAGCAGATCGTCGATCGCGGCACGGCCTCGGAACGGGCGGCGCTCTTCTGGCGCTGGACCATGGGCTTCAACGCGACGATGGAGGGCATTCATCGCTGGG"
ASV627,"TCCACGCCTTGTCCATCGTATTCCTCTACGGTTCAGTGCTCTTGTTTGCCATGCACGGTGCAACCATCCTGGCGGTGAGTCGCTATGGCGGCGAGCGTGAAATCGAGCAAATTGTTGACCGTGGCACGGCGTCAGAGCGTGCAGCCTTGTTCTGGCGCTGGACCATGGGCTTTAACGCCACCATGGAATCTATTCACCGTTGGG"
ASV628,"TCCATGCCTTAAGCATTGTGTTTTTGTATGGCTCGGTGTTGTTGTTTGCGATGCACGGTGCCACCATTTTGGCAGTGACCCGTTTTGGGGGTGAACGCGAGATCGAGCAAATTGTCGACCGCGGTACCGCCTCTGAACGTGCAGCCCTGTTTTGGCGCTGGACCATGGGCTTTAATGCCACCATGGAATCCATCCATCGCTGGG"
ASV629,"TCCATGCGCTTAGCATCGTGTTCCTCTACGGTTCGGCCCTGCTGTTTGCCATGCACGGGGCGACGATCTTGTCGGTCACCCGCTTGGGCGGCGACCGCGAGTTGGAACAGATCGTCGATCGCGGCACGGCATCAGAACGCGCGGCTTTGTTCTGGCGTTGGACCATGGGCTTTAACGCCACGATGGAGGGCATTCACCGCTGGG"
ASV630,"TTCATGCGTTAAGTATTGTTTTTCTATATGGTTCCGCTCTACTTTTTGCGATGCACGGAGCAACCATATTGGCTACCTCTCGAATGGGTGGAGATAGGGAACTGGAACAAATTTACGATCGTGGGACTGCTTCCGAGCGAGCTGCCCTATTTTGGAGATGGACTATGGGTTTTAATGCTTCGATGGAGGGAATCCATAGATGGG"
ASV631,"TCCACGCGCTTTCGATCGCCTTCCTTTACGGGTCGGCCCTCTTGTTCGCGATGCACGGGGCCACCATTCTTTCGGTCAGCCGTTTCGGCGGTGACCGGGAGTTGGAACAGATCGCCGACCGTGGCACCGCCTCGGAACGCGCCGCACTGTTCTGGCGCTGGACCATGGGCTTTAACGCCACGATGGAAGGCATTCACCGCTGGG"
ASV632,"TCCATGCACTAAGCATCGCTTTCCTGTACGGGTCAGCCCTGCTGTTCGCTATGCACGGGGCAACGATCTTGTCCGTCACCCGCTTGGGCGGCGACCGCGAGTTGGAGCAGATCGTCGACCGTGGCACGGCATCAGAACGCGCAGCTTTGTTCTGGCGCTGGACCATGGGCTTTAACGCCACAATGGAAGGTATTCACCGCTGGG"
ASV633,"TCCATGCGCTGAGCATTGTGTTCCTGTACGGGTCAGCCCTGTTGTTTGCCATGCACGGGGCGACCATCTTGTCTGTCACCCGTCTGGGTGGCGACCGAGAGCTAGAGCAGATCGTCGACCGTGGCACTGCCTCGGAACGCGCCGCTTTGTTCTGGCGCTGGACCATGGGCTTTAACGCCACAATGGAAGGGATCCACCGCTGGG"
ASV634,"TCCACGCGCTAAGCATTGTCTTCCTTTATGGATCGGCGCTGTTGTTTGCGATGCATGGTGCGACCATCTTGGCGGTCACACGTCTGGGCGGCGACCGCGAATTGGAACAAATCGTCGATCGCGGCACTGCGTCCGAACGCGCGGCCTTGTTCTGGCGCTGGACCATGGGCTTTAACGCCACGATGGAGGGGATTCACCGTTGGG"
ASV635,"TCCACGCGCTAAGCATTGCGTTCCTTTATGGTTCTGCCCTGCTGTTTGCGATGCACGGTGCCACGATCCTTGCAGTCAGCCGCTTTGGTGGCGAACGCGAGATCGAGCAAATTGTAGACCGCGGCACCGCGACTGAACGTGCTGCATTGTTCTGGCGCTGGACCATGGGCTTTAACGCCACCATGGAAGGTATCCACCGCTGGG"
ASV636,"TCCACATGCTCTCGATCGTCTTCCTCTACGGGTCGACGCTGCTGTTTGCGATGCACGGGGGCACGATCCTGGCCACCAGCCGCTACGGTGCCGAGCGTGAGATCGACCAGATCGTCGATCGCGGCACCGCCACCGAGCGCGCCGCCCTGTTCTGGCGCTGGACCATGGGCTTCAACGCCACGATGGAATCGATCCACCGCTGGG"
ASV637,"TCCACTGTCTTTCGATCGTGTTCCTTTATGGCTCTGTCCTGCTCTTCTGCATGCATGGCGGCACCATTCTTGCAGTCACCCGCTATGGCGGCGATCGTGAGCTGGAGCAGATCTATGACCGCGGTACCGCGACGGAACGTGCGGCGCTTTTCTGGCGGTGGACCATGGGCTTCAACGCCACCATGGAAGGCATCCACCGATGGG"
ASV638,"TCCACGCACTTTCCATTGCCTTTCTTTATGGCGCGGCACTTCTCTTCGCTATGCATGGTGCCACCATCCTTGCGGTGAGCCGTTTCGGCGGTGACCGCGAATTGGAGCAGATCGCAGATCGAGGCACGGCCTCAGAACGGGCGGCTTTGTTCTGGCGTTGGACGATGGGCTTTAATGCGACAATGGAAGGAATTCACCGTTGGG"
ASV639,"TTCACGCATTATGTATAGTTTTTCTATACGGCTCCGCTTTACTTTTTGCGATGCACGGGGCTACCATACTCGCAGTTTCACGTTACGGTGGCGATAGAGAACTTGAGCAAATTTATGATAGAGGAACAGCTTCAGAACGAGCTGCACTTTTCTGGCGCTGGACAATGGGTTTCAACGCATCTATGGAGGGTATCCACCGATGGG"
ASV640,"TCCACATGCTTTCGATCACGTTCCTGTATGGATCGGCGCTATTGTTCGCCATGCATGGTGCAACAATCCTGGCGGTTGGAAAGTACGGCGGCGATCGTGAGATCGAGCAAATCACAGACCGTGGCACGGCAACTGAGCGTGCTGGATTGTTCTGGCGTTGGACCATGGGCTTCAATGCGACCATGGAATCCATTCACCGTTGGG"
ASV641,"TTCATGCATTATGTATTGTGTTCTTATATGGCTCTGCTTTACTTTTCGCAATGCATGGTGCGACAATCTTAGCTGTTTCTCGATATGGTGGTGACAGGGAATTAGAGCAAATTTACGATAGAGGAACTGCATCAGAGCGAGCAGCACTTTTTTGGAGATGGACAATGGGATTTAATGCGTCCATGGAAGGAATCCATCGCTGGG"
ASV642,"TCCATGCGCTCTCGATTGCGTTTTTGTATGGCTCGGTGCTGCTGTTTGCAATGCACGGCGCGACCATTTTGGCGGTGGGCCGGTATGGCGGCGAACGCGAGATCGAGCAAATCGTCGATCGTGGTACCGCCTCGGAGCGTGCTGCTTTGTTCTGGCGCTGGACCATGGGCTTTAACGCCACCATGGAATCGATTCATCGCTGGG"
ASV643,"TCCATGCGCTGTCGATTGCCTTTTTGTATGGCGCCACCTTGTTGTTTGCCATGCACGGTGCAACCATCTTGGCGGTCAGCCAGTTTGGCGGCGAGCGCGAGATTGAGCAGATCGTGGACAGAGGCACAGCCTCCGAGCGCGCAGCCCTTTTTTGGCGCTGGACGATGGGCTTTAATGCCACCATGGAATCGATTCACCGCTGGG"
ASV644,"TCCATGCTTTGTCCATTGTGTTTTTATATGGCTCGGTCTTGTTGTTTGCCATGCATGGCGCCACCATCTTAGCCGTTGGCCGTTACGGTGGCGAACGTGAGATTGAACAAATTGTAGATCGCGGTACAGCGTCTGAGCGTGCTGGCTTGTTCTGGCGCTGGACCATGGGCTTTAACGCCACCATGGAATCCATTCACCGTTGGG"
ASV645,"TTCACGCATTATGCATCGCTTTCTTATATGGCTCAGCTTTACTTTTTGCTATGCATGGGGCGACGATCTTGGCCGTTTCCCGGTATGGTGGCGATAGAGAATTAGAACAGATTTATGATAGAGGGACTGCGTCTGAAAGGGCCGCTCTTTTCTGGAGATGGACCATGGGATTCAATGCTTCTATGGAAGGGATTCATCGTTGGG"
ASV646,"TTCACATGCTTTCAATCGCTTTTCTGTATGGCTCCGTACTACTTTTTGCCATGCACGGTGCCACAATTCTGGCCGTCACTCGTTATGGTGGCGATCGCGAGGTCGAGCAGATTGTCGACCGGGGTACAGCCTCGGAACGTGCCGGCCTTTTCTGGCGCTGGACCATGGGCTTTAACGCCTCCATGGAATCCATTCACCGGTGGG"
ASV647,"TCCACTGCCTTTCGATCGTGTTCCTCTACGGCTCGGTCCTGCTGTTCGCCATGCACGGCGCGACGATCCTGGCCGTGACCCGTTTTGGCGGCGACCGCGAGTTGGAACAGATCGTCGACCGGGGCACAGCCAGCGAGCGCGCGGCGCTGTTCTGGCGCTGGACGATGGGTTTCAACGCCACGATGGAAGGCATCCATCGCTGGG"
ASV648,"TCCACGCCCTCTCGATCGTCTTCCTCTACGGCTCGGCCCTGCTGTTCGCCATGCACGGCGCGACCATCCTGGCGGTCGGCAAGTACGGCGGCGAGCGGGAGATCGAGCAGATCGTCGACCGCGGCACGGCATCGGAGCGCGCCGCCCTGTTCTGGCGCTGGACCATGGGCTTCAACGCCTCGATGGAATCCATCCACCGCTGGG"
ASV649,"TCCACGCGCTTAGCATTGTCTTCCTCTATGGATCGGCTCTGCTCTTTGCGATGCACGGGGCGACCATTCTGGCCGTCAGCCGTTTCGGTGGCGACCGCGAGTTGGAACAGATCGCCGACCGTGGCACGGCATCCGAGCGGGCCGCTTTGTTCTGGCGCTGGACCATGGGGTTCAACGCCACGATGGAGGGGATTCACCGTTGGG"
ASV650,"TCCACGCGCTGTCCATTGTGTTTTTGTATGGCTCGGTGCTGTTGTTTGCCATGCACGGCGCCACCATCTTGGCAGTGAGCCGCTTTGGCGGAGAGCGCGAGATCGAGCAAATCGTGGACCGTGGCACGGCCAGTGAGCGCGCCGCCCTGTTCTGGCGCTGGACCATGGGCTTTAACGCCACCATGGAGTCGATTCACCGCTGGG"
ASV651,"TCCACTGTCTTTCGATCGTGTTCCTCTATGGCTCTGTGCTGCTGTTTGCGATGCATGGTGCGACCATCCTGGCCGTGACTCGCTTTGGTGGCGACCGAGAACTGGAACAGATTTATGACCGGGGCACCGCCACGGAACGTGCGGCGCTGTTCTGGCGTTGGACCATGGGATTCAACGCCACCATGGAAGGCATCCACCGGTGGG"
ASV652,"TCCATGCGTTGTCGATCGTGTTCTTGTATGGCTCTGCCTTGTTATTTGCCATGCACGGTGCCACTATTTTGGCGGTGACCCGCTTTGGTGGTGAACGCGAAATTGAGCAAATTACAGACCGCGGCACAGCTTCCGAGCGTGCGGCTTTGTTCTGGCGTTGGACCATGGGTTTTAACGCCACGATGGAATCCATTCACCGTTGGG"
ASV653,"TTCACGCACTATGTATTGTATTCCTTTATGGTTCAGCCCTACTTTTTGCTATGCATGGCGCAACTATACTAGCTGTCTCAAGATATGGTGGCGATAGAGAGCTGGAGCAAATATACGATAGGGGCACCGCGTCAGAGAGAGCAGCCCTTTTTTGGAGATGGACTATGGGCTTTAACGCTTCGATGGAGGGTATTCATCGATGGG"
ASV655,"TTCACGCTCTATGTATTGTATTTCTGTATGGCTCAGCTTTGCTTTTTGCAATGCATGGGGGGACCATACTAGCCGTTTCAAGATATGGAGGTGATCGAGAGCTCGAGCAGATTTATGATCGAGGTACTGCGTCAGAGCGAGCTGCCTTATTCTGGAGGTGGACAATGGGCTTTAATGCCTCGATGGAGGGTATTCACCGTTGGG"
ASV656,"TCCATATGTTATCGATTGTCTTCCTCTATGGTTCGGCACTCTTATTTGCTATGCACGGCGCAACCATCTTGGCAGTTGGGCGTTATGGTGGTGAGCGTGAGATCGAGCAGATTGTGGATCGTGGTACTGCATCAGAGCGCGCTGGCTTATTTTGGAGATGGACCATGGGCTTTAATGCCACGATGGAATCCATTCACCGTTGGG"
ASV657,"TTCACGCTCTTTCAATCGTATTTCTATATGGCTCAGCGCTGTTGTTTGCGATGCACGGCGCAACTATACTTGCAGTGTCAAGATTTGGTGGTGATCGTGAGCTTGAGCAGATTGCAGATCGAGGTACGGCTTCGGAACGTGCTGCGCTCTTTTGGCGGTGGACTATGGGCTTTAATGCCACAATGGAAGGTATCCACCGCTGGG"
ASV658,"TCCACTGTCTCTCGATCGTGTTCCTTTATGGCTCGGTCCTGCTGTTTGCCATGCACGGCGGCACCATCCTGGCGGTCACCCGCTATGGCGGCGACCGCGAGCTTGAGCAGATCTATGATCGCGGAACAGCGACCGAGCGTGCGGCTTTGTTCTGGCGCTGGACCATGGGGTTCAACGCCACGATGGAAAGTATCCACCGCTGGG"
ASV659,"TTCATGCGTTAAGTATTGTTTTTCTATATGGATCCGCTCTGCTTTTTGCGATGCATGGAGCAACAATATTGGCTACCTCCAGAATGGGTGGCGATAGGGAGCTGGAACAAATTTATGATCGCGGAACTGCTTCTGAGCGTGCCGCCCTATTTTGGAGATGGACTATGGGTTTTAATGCTTCGATGGAAGGAATCCATAGGTGGG"
ASV660,"TCCACGCGCTCTCCATCGTGTTCCTTTATGGCTCTGCGCTGTTGTTTGCGATGCACGGTGCCACGATTTTGGCGGTCACCCGTTTCGGTGGTGAACGCGAGATTGAGCAAATCACCGACCGAGGCACGGCCTCTGAGCGTGCGGCCTTGTTCTGGCGCTGGACCATGGGGTTCAACGCCACCATGGAATCGATTCACCGTTGGG"
ASV661,"TCCACGCTCTCTCGATCGTCTTCCTCTACGGGTCGGCGCTCCTGTTCGCGATGCACGGGGCGACGATCCTTGCCACGGGCCGCTACGGTGCGGAACGCGAGATCGAGCAGATCACCGACCGCGGCACCGCCGCGGAACGCGGTGGCCTGTTCTGGCGCTGGACCATGGGCTTCAACGCCTCGATCGAATCGATCCACCGCTGGG"
ASV662,"TTCATGCTCTTTCTATTGTCTTTCTATACGGCTCTGCGCTGTTGTTTGCGATGCATGGCGCCACCATACTTGCAGTGTCAAGATTCGGCGGTGACCGAGAGCTTGAGCAGATTGCGGACAGAGGTACTGCTTCGGAACGTGCCGCACTCTTTTGGCGGTGGACCATGGGCTTTAATGCCACAATGGAGGGTATACACCGCTGGG"
ASV663,"TCCACATGCTTTCGATAGCATTCCTATACGGGTCTGCGGTCCTATTTGCCATGCACGGAGCAACCATACTAGCTACCTCAAGATATGGGGCAGACAGAGAAATAGACCAAATTACTGACCGTGGTACTGCAGCGGAAAGAGGAGCCCTATTTTGGAGATGGTGCATGGGCTTTAACGCATCTATTGAATCTATACATAGATGGG"
