# Supplementary material for: Ecology of aerobic anoxygenic phototrophs on a fine-scale taxonomic resolution in Adriatic Sea unravelled by unsupervised neural network
Source: Environ Microbiome. 2024 Apr 29;19:28. doi: 10.1186/s40793-024-00573-6 (PMC11059731; doi:10.1186/s40793-024-00573-6)
Supplement: Supplementary file 4 — Additional file 4. Correlation between metabarcoding and FISH-IR data; Spearman correlation coefficients between pseudoabundances from pufM sequencing (i.e. relative abundance of Gammaproteobacteria class × AAP absolute number/100) and FISH-IR counts. [file 40793_2024_573_MOESM4_ESM.xlsx]

## Sheet: FISH IR and pufM pseudoabundanc
sample_ID(phyloseq)	sample_ID(FISH)	AAP count/ml	Alfaproteobacteria FISH count/ml	Gammaproteobacteria FISH count/ml	Roseobacter FISH count/ml	Gammaproteobacteria relative abundance pufM	Alphaproteobacteria relative abundance pufM	Roseobacterales relative abundance pufM	Rohobacterales_pseudoabundances	Gammaproteobacteria pseudoabundances	Alphaproteobacteria pseudoabundances			SPEARMAN CORRELATION COEFFICIENT BETWEEN FISH IR AND PUFM DATA(PSEUDOABUNDANCES)
23-puf	007-0-11	21586.1	7709.32	5550.71	8888.39	62.7077	37.2923	37.1657	8022.62	13536.1	8049.96		Gammaproteobacteria	0.745
53-puf	007-0-12	4840.18	1815.07	2420.09	2233.93	88.0871	11.9129	10.5467	510.478	4263.57	576.608		Alphaproteobacteria	0.651
3-puf	007-0-2	7176.82	3189.7	2870.73	2153.05	87.1881	12.8119	9.90312	710.729	6257.33	919.487		Roseobacter	0.717
33-puf	007-0-3	9847.27	2813.5	4376.56	2461.82	55.6506	44.3494	44.2132	4353.79	5480.06	4367.2
73-puf	007-0-4	25369.2	9820.35	8227.86	3860.54	67.6088	32.3406	31.6189	8021.47	17151.8	8204.56		*pseudoabuncances calculated as relative abundances from pufM sequencing*AAP count/100
13-puf	007-0-5	20918.5	3853.41	7470.89	6723.8	82.2238	17.7728	16.4351	3437.97	17200	3717.8
43-puf	007-0-6	16690.3	7417.9	8345.14	7510.63	76.0807	23.9193	23.8751	3984.82	12698.1	3992.2
63-puf	007-0-8	11683.2	4673.28	5841.6	2596.27	81.3286	18.6606	15.8093	1847.03	9501.78	2180.15
84-puf	007-30-1	6509.21	2169.74	2169.74	2169.74	83.2602	16.7398	16.7398	1089.63	5419.58	1089.63
24-puf	007-30-11	15577.6	2709.15	7139.73	3386.43	63.7276	36.2724	36.2064	5640.09	9927.23	5650.37
54-puf	007-30-12	6509.21	1183.49	1859.77	2789.66	94.7309	5.26911	5.21304	339.328	6166.23	342.978
4-puf	007-30-2	7510.63	1877.66	2145.89	3004.25	71.8171	28.1829	28.102	2110.64	5393.92	2116.71
34-puf	007-30-3	21363.6	6458.75	2811	8181.79	75.9171	24.0829	23.8617	5097.7	16218.6	5144.97
74-puf	007-30-4	24034	5340.89	5340.89	10014.2	61.2321	38.6741	36.0366	8661.04	14716.5	9294.93
14-puf	007-30-5	19583.3	4351.84	5402.28	5507.79	79.0152	20.9848	16.728	3275.89	15473.8	4109.51
44-puf	007-30-6	22698.8	9079.51	10538.7	5674.7	76.7896	23.2104	22.4808	5102.86	17430.3	5268.48
64-puf	007-30-8	3004.25	0	2253.19	1001.42	76.7838	23.2162	22.8994	687.955	2306.78	697.472
85-puf	007-50-1	5674.7	1746.06	1547.64	2269.88	75.6036	24.3964	23.2305	1318.26	4290.27	1384.42
25-puf	007-50-11	15132.5	1973.81	2631.74	4814.89	63.9101	36.0899	35.9973	5447.3	9671.21	5461.31
55-puf	007-50-12	6509.21	1183.49	1183.49	1914.47	93.2703	6.72968	6.7073	436.592	6071.16	438.049
5-puf	007-50-2	9513.46	2854.04	2378.37	4530.22	79.5039	20.4961	20.2521	1926.68	7563.57	1949.89
35-puf	007-50-3	12517.7	2176.99	2086.29	5364.73	78.5285	21.4715	21.0854	2639.41	9829.98	2687.74
75-puf	007-50-4	17357.9	6248.84	5579.32	6248.84	81.7862	18.2138	18.2138	3161.53	14196.4	3161.53
15-puf	007-50-5	21141	8131.16	4974.36	6040.29	89.0711	10.9289	10.8527	2294.36	18830.5	2310.49
45-puf	007-50-6	31043.9	13170.2	10671.3	15522	82.4702	17.4814	17.3555	5387.84	25602	5426.9
65-puf	007-50-8	9012.75	3605.1	5150.14	1802.55	66.5059	33.4941	29.2858	2639.46	5994.02	3018.74
86-puf	009-0-1	5507.79	847.353	458.983	2065.42	78.9189	21.0811	21.0009	1156.69	4346.69	1161.1
26-puf	009-0-11	18248	2027.56	9124.02	6843.02	69.6844	30.3156	30.2628	5522.36	12716	5532.01
56-puf	009-0-12	7009.92	1649.39	1617.67	2336.64	83.8189	16.1811	15.3183	1073.8	5875.64	1134.28
6-puf	009-0-2	9012.75	5301.62	7115.33	2002.83	82.1886	17.803	14.041	1265.48	7407.46	1604.54
36-puf	009-0-3	12350.8	2470.16	1482.1	5146.17	71.8242	28.1717	27.7014	3421.35	8870.87	3479.43
76-puf	009-0-4	25146.7	8772.1	6286.67	7941.06	76.3224	23.6776	23.6776	5954.13	19192.6	5954.13
16-puf	009-0-5	16245.2	3692.09	4332.06	3867.91	79.5963	20.4037	20.4037	3314.63	12930.6	3314.63
46-puf	009-0-6	20584.7	6861.56	6099.17	7917.19	78.5386	21.4607	21.2421	4372.62	16166.9	4417.61
66-puf	009-0-8	6954.28	2980.41	1264.42	993.469	70.0395	29.9605	29.2158	2031.75	4870.75	2083.54
30-puf	009-100-11	6898.65	530.665	862.331	2759.46	90.4397	9.56028	9.53784	657.982	6239.12	659.531
10-puf	009-100-2	6676.11	2054.19	3338.06	3560.59	84.8766	15.1234	15.0742	1006.37	5666.45	1009.66
40-puf	009-100-3	6676.11	4712.55	1820.76	3338.06	78.9067	21.0933	20.5542	1372.22	5267.9	1408.21
20-puf	009-100-5	16912.8	8456.41	4910.17	4412.04	73.2665	26.7335	26.6457	4506.55	12391.4	4521.4
50-puf	009-100-6	13074.1	3268.51	6537.03	6101.23	86.9044	13.0956	13.0756	1709.52	11361.9	1712.13
70-puf	009-100-8	7232.46	4821.64	3099.62	2066.42	77.3892	22.603	20.5159	1483.8	5597.14	1634.75
7-puf	009-25-4	21363.6	8308.05	8011.34	6866.86	70.8716	29.1284	27.6147	5899.48	15140.7	6222.87
87-puf	009-28.5-2	11182.5	4193.43	5798.33	4193.43	78.8227	21.1773	21.0126	2349.73	8814.34	2368.15
27-puf	009-30-1	6843.02	1520.67	1824.8	2415.18	89.1218	10.8782	10.8573	742.968	6098.62	744.395
57-puf	009-30-11	17580.4	4057.02	4219.3	8790.22	72.0378	27.9523	27.8591	4897.76	12664.6	4914.13
17-puf	009-30-12	10014.2	2503.54	1001.42	7009.92	64.236	35.764	35.1218	3517.16	6432.71	3581.46
47-puf	009-30-5	18915.7	5732.02	7566.26	7706.38	76.928	23.0695	22.1405	4188.01	14551.4	4363.74
67-puf	009-30-6	20584.7	4474.93	11664.7	4901.11	71.8539	28.1154	25.5064	5250.42	14790.9	5787.47
37-puf	009-30-8	6676.11	1483.58	2503.54	1907.46	78.138	21.862	21.5751	1440.38	5216.58	1459.53
88-puf	009-37.5-3	15355.1	2274.82	4235.88	3838.77	59.8333	40.1667	24.2276	3720.16	9187.43	6167.63
28-puf	009-50-1	7176.82	1104.13	2790.99	2392.27	94.1815	5.81704	5.81037	417	6759.24	417.479
58-puf	009-50-11	17580.4	2812.87	7880.88	4922.52	83.4332	16.5668	13.0971	2302.53	14667.9	2912.51
8-puf	009-50-12	6676.11	2054.19	1335.22	2748.99	83.3225	16.6775	16.6775	1113.41	5562.71	1113.41
38-puf	009-50-2	11015.6	4638.14	6609.35	4005.67	56.0427	43.9573	42.9251	4728.45	6173.44	4842.15
78-puf	009-50-3	16189.6	5538.54	4317.22	5024.35	80.1119	19.8881	19.8672	3216.41	12969.8	3219.8
18-puf	009-50-5	22921.3	8672.93	7640.44	8489.38	74.4358	25.5642	25.3559	5811.92	17061.7	5859.64
68-puf	009-50-8	8066.97	2420.09	6050.23	1466.72	83.3448	16.6552	15.9916	1290.03	6723.4	1343.57
19-puf	009-68-5	18025.5	4205.95	4350.98	6554.73	62.9907	37.0093	36.9352	6657.76	11354.4	6671.11
89-puf	009-75-1	6509.21	1027.77	2169.74	2366.99	66.6831	33.3169	32.1284	2091.3	4340.54	2168.67
59-puf	009-75-12	7343.72	1958.33	2259.61	4130.85	67.5726	32.4274	30.3079	2225.73	4962.35	2381.38
9-puf	009-75-2	5007.09	4291.79	3186.33	2503.54	64.4769	35.5231	34.4365	1724.26	3228.42	1778.67
39-puf	009-75-3	8678.95	2892.98	2042.11	2042.11	76.0491	23.9509	23.4078	2031.55	6600.26	2078.69
79-puf	009-75-4	18693.1	5801.31	10385.1	8011.34	78.2609	21.7391	21.693	4055.1	14629.4	4063.72
69-puf	009-75-8	6676.11	4172.57	2225.37	1907.46	84.6451	15.3549	11.8337	790.034	5651	1025.11
81-puf	101-0-1	12462.1	2336.64	2670.45	5192.53	76.1373	23.8627	23.8343	2970.25	9488.29	2973.79
21-puf	101-0-11	32267.9	11388.7	8417.71	12100.5	60.7669	39.2331	39.1333	12627.5	19608.2	12659.7
51-puf	101-0-12	28039.7	6854.14	7578.29	11470.8	89.4022	10.5978	10.5755	2965.33	25068.1	2971.59
1-puf	101-0-2	11015.6	2622.76	2203.12	6609.35	38.7512	61.2488	61.082	6728.54	4268.68	6746.91
31-puf	101-0-3	12684.6	2818.8	2029.54	5813.78	84.634	15.366	15.366	1949.12	10735.5	1949.12
11-puf	101-0-5	34048.2	5447.71	8882.13	11349.4	69.8911	30.1089	30.0496	10231.4	23796.7	10251.5
41-puf	101-0-6	30710.1	4387.16	7412.79	6142.02	78.2193	21.7807	21.7514	6679.87	24021.2	6688.88
61-puf	101-0-8	15021.3	5007.08	8011.34	10014.2	82.963	17.0325	13.8462	2079.87	12462.1	2558.5
82-puf	101-35-1	10236.7	4874.62	3722.44	3655.97	74.2129	25.7871	25.6971	2630.53	7596.96	2639.75
22-puf	101-35-11	19583.3	5077.14	3916.65	8285.23	57.0626	42.9374	42.829	8387.31	11174.7	8408.54
52-puf	101-35-12	9569.1	736.084	1275.88	5103.52	94.9394	5.05748	5.01676	480.058	9084.84	483.955
2-puf	101-35-2	6175.4	1852.62	882.201	3325.22	72.1289	27.8711	27.7986	1716.68	4454.25	1721.16
32-puf	101-35-3	9680.36	3226.79	4555.47	3723.22	76.9736	23.0264	23.0264	2229.04	7451.32	2229.04
72-puf	101-35-4	17580.4	4794.66	10548.3	9208.8	78.5457	21.4353	21.1508	3718.41	13808.7	3768.43
12-puf	101-35-5	19138.2	8420.8	9814.46	6959.34	80.3093	19.6907	19.6267	3756.2	15369.8	3768.44
42-puf	101-35-6	27705.9	6023.02	11082.3	4432.94	73.7172	26.2828	26.2138	7262.77	20424	7281.88
62-puf	101-35-8	11683.2	6815.2	8345.14	9086.93	64.3835	35.6165	35.137	4105.13	7522.05	4161.15
			Alfa IC	Gamma IC	Roseo IC
			2622.76	2203.12	6609.35
			1852.62	882.201	3325.22
			2818.8	2029.54	5813.78
			3226.79	4555.47	3723.22
			1928.65	8678.95	7955.7
			4794.66	10548.3	9208.8
			5447.71	8882.13	11349.4
			8420.8	9814.46	6959.34
			4387.16	7412.79	6142.02
			6023.02	11082.3	4432.94
			5007.08	8011.34	10014.2
			6815.2	8345.14	9086.93
			11388.7	8417.71	12100.5
			5077.14	3916.65	8285.23
			6854.14	7578.29	11470.8
			736.084	1275.88	5103.52
			2336.64	2670.45	5192.53
			4874.62	3722.44	3655.97
			3189.7	2870.73	2153.05
			1877.66	2145.89	3004.25
			2854.04	2378.37	4530.22
			2813.5	4376.56	2461.82
			6458.75	2811	8181.79
			2176.99	2086.29	5364.73
			9820.35	8227.86	3860.54
			5340.89	5340.89	10014.2
			6248.84	5579.32	6248.84
			3853.41	7470.89	6723.8
			4351.84	5402.28	5507.79
			8131.16	4974.36	6040.29
			7417.9	8345.14	7510.63
			9079.51	10538.7	5674.7
			13170.2	10671.3	15522
			4673.28	5841.6	2596.27
			0	2253.19	1001.42
			3605.1	5150.14	1802.55
			7709.32	5550.71	8888.39
			2709.15	7139.73	3386.43
			1973.81	2631.74	4814.89
			1815.07	2420.09	2233.93
			1183.49	1859.77	2789.66
			1183.49	1183.49	1914.47
			2288.95	4005.67	2136.36
			2169.74	2169.74	2169.74
			1746.06	1547.64	2269.88
			5301.62	7115.33	2002.83
			4193.43	5798.33	4193.43
			4638.14	6609.35	4005.67
			4291.79	3186.33	2503.54
			2054.19	3338.06	3560.59
			2470.16	1482.1	5146.17
			2274.82	4235.88	3838.77
			5538.54	4317.22	5024.35
			2892.98	2042.11	2042.11
			4712.55	1820.76	3338.06
			8772.1	6286.67	7941.06
			8308.05	8011.34	6866.86
			10201.6	6277.89	6881.53
			5801.31	10385.1	8011.34
			4531.66	7090.49	8496.87
			3692.09	4332.06	3867.91
			5732.02	7566.26	7706.38
			8672.93	7640.44	8489.38
			4205.95	4350.98	6554.73
			8456.41	4910.17	4412.04
			6861.56	6099.17	7917.19
			4474.93	11664.7	4901.11
			10834	8233.87	6587.1
			10125.4	7269.55	9643.27
			3268.51	6537.03	6101.23
			2980.41	1264.42	993.469
			1483.58	2503.54	1907.46
			2420.09	6050.23	1466.72
			4172.57	2225.37	1907.46
			4821.64	3099.62	2066.42
			2027.56	9124.02	6843.02
			4057.02	4219.3	8790.22
			2812.87	7880.88	4922.52
			3760.11	3245.33	6414.3
			530.665	862.331	2759.46
			1649.39	1617.67	2336.64
			2503.54	1001.42	7009.92
			2054.19	1335.22	2748.99
			1958.33	2259.61	4130.85
			1585.58	1359.07	3171.15
			847.353	458.983	2065.42
			1520.67	1824.8	2415.18
			1104.13	2790.99	2392.27
			1027.77	2169.74	2366.99
			1896.62	1669.03	2086.29
			Alfa IC	Gamma IC	Roseo IC
			2622.76	2203.12	6609.35
			1852.62	882.201	3325.22
			2818.8	2029.54	5813.78
			3226.79	4555.47	3723.22
			1928.65	8678.95	7955.7
			4794.66	10548.3	9208.8
			5447.71	8882.13	11349.4
			8420.8	9814.46	6959.34
			4387.16	7412.79	6142.02
			6023.02	11082.3	4432.94
			5007.08	8011.34	10014.2
			6815.2	8345.14	9086.93
			11388.7	8417.71	12100.5
			5077.14	3916.65	8285.23
			6854.14	7578.29	11470.8
			736.084	1275.88	5103.52
			2336.64	2670.45	5192.53
			4874.62	3722.44	3655.97
			3189.7	2870.73	2153.05
			1877.66	2145.89	3004.25
			2854.04	2378.37	4530.22
			2813.5	4376.56	2461.82
			6458.75	2811	8181.79
			2176.99	2086.29	5364.73
			9820.35	8227.86	3860.54
			5340.89	5340.89	10014.2
			6248.84	5579.32	6248.84
			3853.41	7470.89	6723.8
			4351.84	5402.28	5507.79
			8131.16	4974.36	6040.29
			7417.9	8345.14	7510.63
			9079.51	10538.7	5674.7
			13170.2	10671.3	15522
			4673.28	5841.6	2596.27
			0	2253.19	1001.42
			3605.1	5150.14	1802.55
			7709.32	5550.71	8888.39
			2709.15	7139.73	3386.43
			1973.81	2631.74	4814.89
			1815.07	2420.09	2233.93
			1183.49	1859.77	2789.66
			1183.49	1183.49	1914.47
			2288.95	4005.67	2136.36
			2169.74	2169.74	2169.74
			1746.06	1547.64	2269.88
			5301.62	7115.33	2002.83
			4193.43	5798.33	4193.43
			4638.14	6609.35	4005.67
			4291.79	3186.33	2503.54
			2054.19	3338.06	3560.59
			2470.16	1482.1	5146.17
			2274.82	4235.88	3838.77
			5538.54	4317.22	5024.35
			2892.98	2042.11	2042.11
			4712.55	1820.76	3338.06
			8772.1	6286.67	7941.06
			8308.05	8011.34	6866.86
			10201.6	6277.89	6881.53
			5801.31	10385.1	8011.34
			4531.66	7090.49	8496.87
			3692.09	4332.06	3867.91
			5732.02	7566.26	7706.38
			8672.93	7640.44	8489.38
			4205.95	4350.98	6554.73
			8456.41	4910.17	4412.04
			6861.56	6099.17	7917.19
			4474.93	11664.7	4901.11
			10834	8233.87	6587.1
			10125.4	7269.55	9643.27
			3268.51	6537.03	6101.23
			2980.41	1264.42	993.469
			1483.58	2503.54	1907.46
			2420.09	6050.23	1466.72
			4172.57	2225.37	1907.46
			4821.64	3099.62	2066.42
			2027.56	9124.02	6843.02
			4057.02	4219.3	8790.22
			2812.87	7880.88	4922.52
			3760.11	3245.33	6414.3
			530.665	862.331	2759.46
			1649.39	1617.67	2336.64
			2503.54	1001.42	7009.92
			2054.19	1335.22	2748.99
			1958.33	2259.61	4130.85
			1585.58	1359.07	3171.15
			847.353	458.983	2065.42
			1520.67	1824.8	2415.18
			1104.13	2790.99	2392.27
			1027.77	2169.74	2366.99
			1896.62	1669.03	2086.29
			Alfa IC	Gamma IC	Roseo IC
			2622.76	2203.12	6609.35
			1852.62	882.201	3325.22
			2818.8	2029.54	5813.78
			3226.79	4555.47	3723.22
			1928.65	8678.95	7955.7
			4794.66	10548.3	9208.8
			5447.71	8882.13	11349.4
			8420.8	9814.46	6959.34
			4387.16	7412.79	6142.02
			6023.02	11082.3	4432.94
			5007.08	8011.34	10014.2
			6815.2	8345.14	9086.93
			11388.7	8417.71	12100.5
			5077.14	3916.65	8285.23
			6854.14	7578.29	11470.8
			736.084	1275.88	5103.52
			2336.64	2670.45	5192.53
			4874.62	3722.44	3655.97
			3189.7	2870.73	2153.05
			1877.66	2145.89	3004.25
			2854.04	2378.37	4530.22
			2813.5	4376.56	2461.82
			6458.75	2811	8181.79
			2176.99	2086.29	5364.73
			9820.35	8227.86	3860.54
			5340.89	5340.89	10014.2
			6248.84	5579.32	6248.84
			3853.41	7470.89	6723.8
			4351.84	5402.28	5507.79
			8131.16	4974.36	6040.29
			7417.9	8345.14	7510.63
			9079.51	10538.7	5674.7
			13170.2	10671.3	15522
			4673.28	5841.6	2596.27
			0	2253.19	1001.42
			3605.1	5150.14	1802.55
			7709.32	5550.71	8888.39
			2709.15	7139.73	3386.43
			1973.81	2631.74	4814.89
			1815.07	2420.09	2233.93
			1183.49	1859.77	2789.66
			1183.49	1183.49	1914.47
			2288.95	4005.67	2136.36
			2169.74	2169.74	2169.74
			1746.06	1547.64	2269.88
			5301.62	7115.33	2002.83
			4193.43	5798.33	4193.43
			4638.14	6609.35	4005.67
			4291.79	3186.33	2503.54
			2054.19	3338.06	3560.59
			2470.16	1482.1	5146.17
			2274.82	4235.88	3838.77
			5538.54	4317.22	5024.35
			2892.98	2042.11	2042.11
			4712.55	1820.76	3338.06
			8772.1	6286.67	7941.06
			8308.05	8011.34	6866.86
			10201.6	6277.89	6881.53
			5801.31	10385.1	8011.34
			4531.66	7090.49	8496.87
			3692.09	4332.06	3867.91
			5732.02	7566.26	7706.38
			8672.93	7640.44	8489.38
			4205.95	4350.98	6554.73
			8456.41	4910.17	4412.04
			6861.56	6099.17	7917.19
			4474.93	11664.7	4901.11
			10834	8233.87	6587.1
			10125.4	7269.55	9643.27
			3268.51	6537.03	6101.23
			2980.41	1264.42	993.469
			1483.58	2503.54	1907.46
			2420.09	6050.23	1466.72
			4172.57	2225.37	1907.46
			4821.64	3099.62	2066.42
			2027.56	9124.02	6843.02
			4057.02	4219.3	8790.22
			2812.87	7880.88	4922.52
			3760.11	3245.33	6414.3
			530.665	862.331	2759.46
			1649.39	1617.67	2336.64
			2503.54	1001.42	7009.92
			2054.19	1335.22	2748.99
			1958.33	2259.61	4130.85
			1585.58	1359.07	3171.15
			847.353	458.983	2065.42
			1520.67	1824.8	2415.18
			1104.13	2790.99	2392.27
			1027.77	2169.74	2366.99
			1896.62	1669.03	2086.29
			Alfa IC	Gamma IC	Roseo IC
			2622.76	2203.12	6609.35
			1852.62	882.201	3325.22
			2818.8	2029.54	5813.78
			3226.79	4555.47	3723.22
			1928.65	8678.95	7955.7
			4794.66	10548.3	9208.8
			5447.71	8882.13	11349.4
			8420.8	9814.46	6959.34
			4387.16	7412.79	6142.02
			6023.02	11082.3	4432.94
			5007.08	8011.34	10014.2
			6815.2	8345.14	9086.93
			11388.7	8417.71	12100.5
			5077.14	3916.65	8285.23
			6854.14	7578.29	11470.8
			736.084	1275.88	5103.52
			2336.64	2670.45	5192.53
			4874.62	3722.44	3655.97
			3189.7	2870.73	2153.05
			1877.66	2145.89	3004.25
			2854.04	2378.37	4530.22
			2813.5	4376.56	2461.82
			6458.75	2811	8181.79
			2176.99	2086.29	5364.73
			9820.35	8227.86	3860.54
			5340.89	5340.89	10014.2
			6248.84	5579.32	6248.84
			3853.41	7470.89	6723.8
			4351.84	5402.28	5507.79
			8131.16	4974.36	6040.29
			7417.9	8345.14	7510.63
			9079.51	10538.7	5674.7
			13170.2	10671.3	15522
			4673.28	5841.6	2596.27
			0	2253.19	1001.42
			3605.1	5150.14	1802.55
			7709.32	5550.71	8888.39
			2709.15	7139.73	3386.43
			1973.81	2631.74	4814.89
			1815.07	2420.09	2233.93
			1183.49	1859.77	2789.66
			1183.49	1183.49	1914.47
			2288.95	4005.67	2136.36
			2169.74	2169.74	2169.74
			1746.06	1547.64	2269.88
			5301.62	7115.33	2002.83
			4193.43	5798.33	4193.43
			4638.14	6609.35	4005.67
			4291.79	3186.33	2503.54
			2054.19	3338.06	3560.59
			2470.16	1482.1	5146.17
			2274.82	4235.88	3838.77
			5538.54	4317.22	5024.35
			2892.98	2042.11	2042.11
			4712.55	1820.76	3338.06
			8772.1	6286.67	7941.06
			8308.05	8011.34	6866.86
			10201.6	6277.89	6881.53
			5801.31	10385.1	8011.34
			4531.66	7090.49	8496.87
			3692.09	4332.06	3867.91
			5732.02	7566.26	7706.38
			8672.93	7640.44	8489.38
			4205.95	4350.98	6554.73
			8456.41	4910.17	4412.04
			6861.56	6099.17	7917.19
			4474.93	11664.7	4901.11
			10834	8233.87	6587.1
			10125.4	7269.55	9643.27
			3268.51	6537.03	6101.23
			2980.41	1264.42	993.469
			1483.58	2503.54	1907.46
			2420.09	6050.23	1466.72
			4172.57	2225.37	1907.46
			4821.64	3099.62	2066.42
			2027.56	9124.02	6843.02
			4057.02	4219.3	8790.22
			2812.87	7880.88	4922.52
			3760.11	3245.33	6414.3
			530.665	862.331	2759.46
			1649.39	1617.67	2336.64
			2503.54	1001.42	7009.92
			2054.19	1335.22	2748.99
			1958.33	2259.61	4130.85
			1585.58	1359.07	3171.15
			847.353	458.983	2065.42
			1520.67	1824.8	2415.18
			1104.13	2790.99	2392.27
			1027.77	2169.74	2366.99
			1896.62	1669.03	2086.29
			Alfa IC	Gamma IC	Roseo IC
			2622.76	2203.12	6609.35
			1852.62	882.201	3325.22
			2818.8	2029.54	5813.78
			3226.79	4555.47	3723.22
			1928.65	8678.95	7955.7
			4794.66	10548.3	9208.8
			5447.71	8882.13	11349.4
			8420.8	9814.46	6959.34
			4387.16	7412.79	6142.02
			6023.02	11082.3	4432.94
			5007.08	8011.34	10014.2
			6815.2	8345.14	9086.93
			11388.7	8417.71	12100.5
			5077.14	3916.65	8285.23
			6854.14	7578.29	11470.8
			736.084	1275.88	5103.52
			2336.64	2670.45	5192.53
			4874.62	3722.44	3655.97
			3189.7	2870.73	2153.05
			1877.66	2145.89	3004.25
			2854.04	2378.37	4530.22
			2813.5	4376.56	2461.82
			6458.75	2811	8181.79
			2176.99	2086.29	5364.73
			9820.35	8227.86	3860.54
			5340.89	5340.89	10014.2
			6248.84	5579.32	6248.84
			3853.41	7470.89	6723.8
			4351.84	5402.28	5507.79
			8131.16	4974.36	6040.29
			7417.9	8345.14	7510.63
			9079.51	10538.7	5674.7
			13170.2	10671.3	15522
			4673.28	5841.6	2596.27
			0	2253.19	1001.42
			3605.1	5150.14	1802.55
			7709.32	5550.71	8888.39
			2709.15	7139.73	3386.43
			1973.81	2631.74	4814.89
			1815.07	2420.09	2233.93
			1183.49	1859.77	2789.66
			1183.49	1183.49	1914.47
			2288.95	4005.67	2136.36
			2169.74	2169.74	2169.74
			1746.06	1547.64	2269.88
			5301.62	7115.33	2002.83
			4193.43	5798.33	4193.43
			4638.14	6609.35	4005.67
			4291.79	3186.33	2503.54
			2054.19	3338.06	3560.59
			2470.16	1482.1	5146.17
			2274.82	4235.88	3838.77
			5538.54	4317.22	5024.35
			2892.98	2042.11	2042.11
			4712.55	1820.76	3338.06
			8772.1	6286.67	7941.06
			8308.05	8011.34	6866.86
			10201.6	6277.89	6881.53
			5801.31	10385.1	8011.34
			4531.66	7090.49	8496.87
			3692.09	4332.06	3867.91
			5732.02	7566.26	7706.38
			8672.93	7640.44	8489.38
			4205.95	4350.98	6554.73
			8456.41	4910.17	4412.04
			6861.56	6099.17	7917.19
			4474.93	11664.7	4901.11
			10834	8233.87	6587.1
			10125.4	7269.55	9643.27
			3268.51	6537.03	6101.23
			2980.41	1264.42	993.469
			1483.58	2503.54	1907.46
			2420.09	6050.23	1466.72
			4172.57	2225.37	1907.46
			4821.64	3099.62	2066.42
			2027.56	9124.02	6843.02
			4057.02	4219.3	8790.22
			2812.87	7880.88	4922.52
			3760.11	3245.33	6414.3
			530.665	862.331	2759.46
			1649.39	1617.67	2336.64
			2503.54	1001.42	7009.92
			2054.19	1335.22	2748.99
			1958.33	2259.61	4130.85
			1585.58	1359.07	3171.15
			847.353	458.983	2065.42
			1520.67	1824.8	2415.18
			1104.13	2790.99	2392.27
			1027.77	2169.74	2366.99
			1896.62	1669.03	2086.29
			Alfa IC	Gamma IC	Roseo IC
			2622.76	2203.12	6609.35
			1852.62	882.201	3325.22
			2818.8	2029.54	5813.78
			3226.79	4555.47	3723.22
			1928.65	8678.95	7955.7
			4794.66	10548.3	9208.8
			5447.71	8882.13	11349.4
			8420.8	9814.46	6959.34
			4387.16	7412.79	6142.02
			6023.02	11082.3	4432.94
			5007.08	8011.34	10014.2
			6815.2	8345.14	9086.93
			11388.7	8417.71	12100.5
			5077.14	3916.65	8285.23
			6854.14	7578.29	11470.8
			736.084	1275.88	5103.52
			2336.64	2670.45	5192.53
			4874.62	3722.44	3655.97
			3189.7	2870.73	2153.05
			1877.66	2145.89	3004.25
			2854.04	2378.37	4530.22
			2813.5	4376.56	2461.82
			6458.75	2811	8181.79
			2176.99	2086.29	5364.73
			9820.35	8227.86	3860.54
			5340.89	5340.89	10014.2
			6248.84	5579.32	6248.84
			3853.41	7470.89	6723.8
			4351.84	5402.28	5507.79
			8131.16	4974.36	6040.29
			7417.9	8345.14	7510.63
			9079.51	10538.7	5674.7
			13170.2	10671.3	15522
			4673.28	5841.6	2596.27
			0	2253.19	1001.42
			3605.1	5150.14	1802.55
			7709.32	5550.71	8888.39
			2709.15	7139.73	3386.43
			1973.81	2631.74	4814.89
			1815.07	2420.09	2233.93
			1183.49	1859.77	2789.66
			1183.49	1183.49	1914.47
			2288.95	4005.67	2136.36
			2169.74	2169.74	2169.74
			1746.06	1547.64	2269.88
			5301.62	7115.33	2002.83
			4193.43	5798.33	4193.43
			4638.14	6609.35	4005.67
			4291.79	3186.33	2503.54
			2054.19	3338.06	3560.59
			2470.16	1482.1	5146.17
			2274.82	4235.88	3838.77
			5538.54	4317.22	5024.35
			2892.98	2042.11	2042.11
			4712.55	1820.76	3338.06
			8772.1	6286.67	7941.06
			8308.05	8011.34	6866.86
			10201.6	6277.89	6881.53
			5801.31	10385.1	8011.34
			4531.66	7090.49	8496.87
			3692.09	4332.06	3867.91
			5732.02	7566.26	7706.38
			8672.93	7640.44	8489.38
			4205.95	4350.98	6554.73
			8456.41	4910.17	4412.04
			6861.56	6099.17	7917.19
			4474.93	11664.7	4901.11
			10834	8233.87	6587.1
			10125.4	7269.55	9643.27
			3268.51	6537.03	6101.23
			2980.41	1264.42	993.469
			1483.58	2503.54	1907.46
			2420.09	6050.23	1466.72
			4172.57	2225.37	1907.46
			4821.64	3099.62	2066.42
			2027.56	9124.02	6843.02
			4057.02	4219.3	8790.22
			2812.87	7880.88	4922.52
			3760.11	3245.33	6414.3
			530.665	862.331	2759.46
			1649.39	1617.67	2336.64
			2503.54	1001.42	7009.92
			2054.19	1335.22	2748.99
			1958.33	2259.61	4130.85
			1585.58	1359.07	3171.15
			847.353	458.983	2065.42
			1520.67	1824.8	2415.18
			1104.13	2790.99	2392.27
			1027.77	2169.74	2366.99
			1896.62	1669.03	2086.29
			Alfa IC	Gamma IC	Roseo IC
			2622.76	2203.12	6609.35
			1852.62	882.201	3325.22
			2818.8	2029.54	5813.78
			3226.79	4555.47	3723.22
			1928.65	8678.95	7955.7
			4794.66	10548.3	9208.8
			5447.71	8882.13	11349.4
			8420.8	9814.46	6959.34
			4387.16	7412.79	6142.02
			6023.02	11082.3	4432.94
			5007.08	8011.34	10014.2
			6815.2	8345.14	9086.93
			11388.7	8417.71	12100.5
			5077.14	3916.65	8285.23
			6854.14	7578.29	11470.8
			736.084	1275.88	5103.52
			2336.64	2670.45	5192.53
			4874.62	3722.44	3655.97
			3189.7	2870.73	2153.05
			1877.66	2145.89	3004.25
			2854.04	2378.37	4530.22
			2813.5	4376.56	2461.82
			6458.75	2811	8181.79
			2176.99	2086.29	5364.73
			9820.35	8227.86	3860.54
			5340.89	5340.89	10014.2
			6248.84	5579.32	6248.84
			3853.41	7470.89	6723.8
			4351.84	5402.28	5507.79
			8131.16	4974.36	6040.29
			7417.9	8345.14	7510.63
			9079.51	10538.7	5674.7
			13170.2	10671.3	15522
			4673.28	5841.6	2596.27
			0	2253.19	1001.42
			3605.1	5150.14	1802.55
			7709.32	5550.71	8888.39
			2709.15	7139.73	3386.43
			1973.81	2631.74	4814.89
			1815.07	2420.09	2233.93
			1183.49	1859.77	2789.66
			1183.49	1183.49	1914.47
			2288.95	4005.67	2136.36
			2169.74	2169.74	2169.74
			1746.06	1547.64	2269.88
			5301.62	7115.33	2002.83
			4193.43	5798.33	4193.43
			4638.14	6609.35	4005.67
			4291.79	3186.33	2503.54
			2054.19	3338.06	3560.59
			2470.16	1482.1	5146.17
			2274.82	4235.88	3838.77
			5538.54	4317.22	5024.35
			2892.98	2042.11	2042.11
			4712.55	1820.76	3338.06
			8772.1	6286.67	7941.06
			8308.05	8011.34	6866.86
			10201.6	6277.89	6881.53
			5801.31	10385.1	8011.34
			4531.66	7090.49	8496.87
			3692.09	4332.06	3867.91
			5732.02	7566.26	7706.38
			8672.93	7640.44	8489.38
			4205.95	4350.98	6554.73
			8456.41	4910.17	4412.04
			6861.56	6099.17	7917.19
			4474.93	11664.7	4901.11
			10834	8233.87	6587.1
			10125.4	7269.55	9643.27
			3268.51	6537.03	6101.23
			2980.41	1264.42	993.469
			1483.58	2503.54	1907.46
			2420.09	6050.23	1466.72
			4172.57	2225.37	1907.46
			4821.64	3099.62	2066.42
			2027.56	9124.02	6843.02
			4057.02	4219.3	8790.22
			2812.87	7880.88	4922.52
			3760.11	3245.33	6414.3
			530.665	862.331	2759.46
			1649.39	1617.67	2336.64
			2503.54	1001.42	7009.92
			2054.19	1335.22	2748.99
			1958.33	2259.61	4130.85
			1585.58	1359.07	3171.15
			847.353	458.983	2065.42
			1520.67	1824.8	2415.18
			1104.13	2790.99	2392.27
			1027.77	2169.74	2366.99
			1896.62	1669.03	2086.29
			Alfa IC	Gamma IC	Roseo IC
			2622.76	2203.12	6609.35
			1852.62	882.201	3325.22
			2818.8	2029.54	5813.78
			3226.79	4555.47	3723.22
			1928.65	8678.95	7955.7
			4794.66	10548.3	9208.8
			5447.71	8882.13	11349.4
			8420.8	9814.46	6959.34
			4387.16	7412.79	6142.02
			6023.02	11082.3	4432.94
			5007.08	8011.34	10014.2
			6815.2	8345.14	9086.93
			11388.7	8417.71	12100.5
			5077.14	3916.65	8285.23
			6854.14	7578.29	11470.8
			736.084	1275.88	5103.52
			2336.64	2670.45	5192.53
			4874.62	3722.44	3655.97
			3189.7	2870.73	2153.05
			1877.66	2145.89	3004.25
			2854.04	2378.37	4530.22
			2813.5	4376.56	2461.82
			6458.75	2811	8181.79
			2176.99	2086.29	5364.73
			9820.35	8227.86	3860.54
			5340.89	5340.89	10014.2
			6248.84	5579.32	6248.84
			3853.41	7470.89	6723.8
			4351.84	5402.28	5507.79
			8131.16	4974.36	6040.29
			7417.9	8345.14	7510.63
			9079.51	10538.7	5674.7
			13170.2	10671.3	15522
			4673.28	5841.6	2596.27
			0	2253.19	1001.42
			3605.1	5150.14	1802.55
			7709.32	5550.71	8888.39
			2709.15	7139.73	3386.43
			1973.81	2631.74	4814.89
			1815.07	2420.09	2233.93
			1183.49	1859.77	2789.66
			1183.49	1183.49	1914.47
			2288.95	4005.67	2136.36
			2169.74	2169.74	2169.74
			1746.06	1547.64	2269.88
			5301.62	7115.33	2002.83
			4193.43	5798.33	4193.43
			4638.14	6609.35	4005.67
			4291.79	3186.33	2503.54
			2054.19	3338.06	3560.59
			2470.16	1482.1	5146.17
			2274.82	4235.88	3838.77
			5538.54	4317.22	5024.35
			2892.98	2042.11	2042.11
			4712.55	1820.76	3338.06
			8772.1	6286.67	7941.06
			8308.05	8011.34	6866.86
			10201.6	6277.89	6881.53
			5801.31	10385.1	8011.34
			4531.66	7090.49	8496.87
			3692.09	4332.06	3867.91
			5732.02	7566.26	7706.38
			8672.93	7640.44	8489.38
			4205.95	4350.98	6554.73
			8456.41	4910.17	4412.04
			6861.56	6099.17	7917.19
			4474.93	11664.7	4901.11
			10834	8233.87	6587.1
			10125.4	7269.55	9643.27
			3268.51	6537.03	6101.23
			2980.41	1264.42	993.469
			1483.58	2503.54	1907.46
			2420.09	6050.23	1466.72
			4172.57	2225.37	1907.46
			4821.64	3099.62	2066.42
			2027.56	9124.02	6843.02
			4057.02	4219.3	8790.22
			2812.87	7880.88	4922.52
			3760.11	3245.33	6414.3
			530.665	862.331	2759.46
			1649.39	1617.67	2336.64
			2503.54	1001.42	7009.92
			2054.19	1335.22	2748.99
			1958.33	2259.61	4130.85
			1585.58	1359.07	3171.15
			847.353	458.983	2065.42
			1520.67	1824.8	2415.18
			1104.13	2790.99	2392.27
			1027.77	2169.74	2366.99
			1896.62	1669.03	2086.29
			Alfa IC	Gamma IC	Roseo IC
			2622.76	2203.12	6609.35
			1852.62	882.201	3325.22
			2818.8	2029.54	5813.78
			3226.79	4555.47	3723.22
			1928.65	8678.95	7955.7
			4794.66	10548.3	9208.8
			5447.71	8882.13	11349.4
			8420.8	9814.46	6959.34
			4387.16	7412.79	6142.02
			6023.02	11082.3	4432.94
			5007.08	8011.34	10014.2
			6815.2	8345.14	9086.93
			11388.7	8417.71	12100.5
			5077.14	3916.65	8285.23
			6854.14	7578.29	11470.8
			736.084	1275.88	5103.52
			2336.64	2670.45	5192.53
			4874.62	3722.44	3655.97
			3189.7	2870.73	2153.05
			1877.66	2145.89	3004.25
			2854.04	2378.37	4530.22
			2813.5	4376.56	2461.82
			6458.75	2811	8181.79
			2176.99	2086.29	5364.73
			9820.35	8227.86	3860.54
			5340.89	5340.89	10014.2
			6248.84	5579.32	6248.84
			3853.41	7470.89	6723.8
			4351.84	5402.28	5507.79
			8131.16	4974.36	6040.29
			7417.9	8345.14	7510.63
			9079.51	10538.7	5674.7
			13170.2	10671.3	15522
			4673.28	5841.6	2596.27
			0	2253.19	1001.42
			3605.1	5150.14	1802.55
			7709.32	5550.71	8888.39
			2709.15	7139.73	3386.43
			1973.81	2631.74	4814.89
			1815.07	2420.09	2233.93
			1183.49	1859.77	2789.66
			1183.49	1183.49	1914.47
			2288.95	4005.67	2136.36
			2169.74	2169.74	2169.74
			1746.06	1547.64	2269.88
			5301.62	7115.33	2002.83
			4193.43	5798.33	4193.43
			4638.14	6609.35	4005.67
			4291.79	3186.33	2503.54
			2054.19	3338.06	3560.59
			2470.16	1482.1	5146.17
			2274.82	4235.88	3838.77
			5538.54	4317.22	5024.35
			2892.98	2042.11	2042.11
			4712.55	1820.76	3338.06
			8772.1	6286.67	7941.06
			8308.05	8011.34	6866.86
			10201.6	6277.89	6881.53
			5801.31	10385.1	8011.34
			4531.66	7090.49	8496.87
			3692.09	4332.06	3867.91
			5732.02	7566.26	7706.38
			8672.93	7640.44	8489.38
			4205.95	4350.98	6554.73
			8456.41	4910.17	4412.04
			6861.56	6099.17	7917.19
			4474.93	11664.7	4901.11
			10834	8233.87	6587.1
			10125.4	7269.55	9643.27
			3268.51	6537.03	6101.23
			2980.41	1264.42	993.469
			1483.58	2503.54	1907.46
			2420.09	6050.23	1466.72
			4172.57	2225.37	1907.46
			4821.64	3099.62	2066.42
			2027.56	9124.02	6843.02
			4057.02	4219.3	8790.22
			2812.87	7880.88	4922.52
			3760.11	3245.33	6414.3
			530.665	862.331	2759.46
			1649.39	1617.67	2336.64
			2503.54	1001.42	7009.92
			2054.19	1335.22	2748.99
			1958.33	2259.61	4130.85
			1585.58	1359.07	3171.15
			847.353	458.983	2065.42
			1520.67	1824.8	2415.18
			1104.13	2790.99	2392.27
			1027.77	2169.74	2366.99
			1896.62	1669.03	2086.29
			Alfa IC	Gamma IC	Roseo IC
			2622.76	2203.12	6609.35
			1852.62	882.201	3325.22
			2818.8	2029.54	5813.78
			3226.79	4555.47	3723.22
			1928.65	8678.95	7955.7
			4794.66	10548.3	9208.8
			5447.71	8882.13	11349.4
			8420.8	9814.46	6959.34
			4387.16	7412.79	6142.02
			6023.02	11082.3	4432.94
			5007.08	8011.34	10014.2
			6815.2	8345.14	9086.93
			11388.7	8417.71	12100.5
			5077.14	3916.65	8285.23
			6854.14	7578.29	11470.8
			736.084	1275.88	5103.52
			2336.64	2670.45	5192.53
			4874.62	3722.44	3655.97
			3189.7	2870.73	2153.05
			1877.66	2145.89	3004.25
			2854.04	2378.37	4530.22
			2813.5	4376.56	2461.82
			6458.75	2811	8181.79
			2176.99	2086.29	5364.73
			9820.35	8227.86	3860.54
			5340.89	5340.89	10014.2
			6248.84	5579.32	6248.84
			3853.41	7470.89	6723.8
			4351.84	5402.28	5507.79
			8131.16	4974.36	6040.29
			7417.9	8345.14	7510.63
			9079.51	10538.7	5674.7
			13170.2	10671.3	15522
			4673.28	5841.6	2596.27
			0	2253.19	1001.42
			3605.1	5150.14	1802.55
			7709.32	5550.71	8888.39
			2709.15	7139.73	3386.43
			1973.81	2631.74	4814.89
			1815.07	2420.09	2233.93
			1183.49	1859.77	2789.66
			1183.49	1183.49	1914.47
			2288.95	4005.67	2136.36
			2169.74	2169.74	2169.74
			1746.06	1547.64	2269.88
			5301.62	7115.33	2002.83
			4193.43	5798.33	4193.43
			4638.14	6609.35	4005.67
			4291.79	3186.33	2503.54
			2054.19	3338.06	3560.59
			2470.16	1482.1	5146.17
			2274.82	4235.88	3838.77
			5538.54	4317.22	5024.35
			2892.98	2042.11	2042.11
			4712.55	1820.76	3338.06
			8772.1	6286.67	7941.06
			8308.05	8011.34	6866.86
			10201.6	6277.89	6881.53
			5801.31	10385.1	8011.34
			4531.66	7090.49	8496.87
			3692.09	4332.06	3867.91
			5732.02	7566.26	7706.38
			8672.93	7640.44	8489.38
			4205.95	4350.98	6554.73
			8456.41	4910.17	4412.04
			6861.56	6099.17	7917.19
			4474.93	11664.7	4901.11
			10834	8233.87	6587.1
			10125.4	7269.55	9643.27
			3268.51	6537.03	6101.23
			2980.41	1264.42	993.469
			1483.58	2503.54	1907.46
			2420.09	6050.23	1466.72
			4172.57	2225.37	1907.46
			4821.64	3099.62	2066.42
			2027.56	9124.02	6843.02
			4057.02	4219.3	8790.22
			2812.87	7880.88	4922.52
			3760.11	3245.33	6414.3
			530.665	862.331	2759.46
			1649.39	1617.67	2336.64
			2503.54	1001.42	7009.92
			2054.19	1335.22	2748.99
			1958.33	2259.61	4130.85
			1585.58	1359.07	3171.15
			847.353	458.983	2065.42
			1520.67	1824.8	2415.18
			1104.13	2790.99	2392.27
			1027.77	2169.74	2366.99
			1896.62	1669.03	2086.29
			Alfa IC	Gamma IC	Roseo IC
			2622.76	2203.12	6609.35
			1852.62	882.201	3325.22
			2818.8	2029.54	5813.78
			3226.79	4555.47	3723.22
			1928.65	8678.95	7955.7
			4794.66	10548.3	9208.8
			5447.71	8882.13	11349.4
			8420.8	9814.46	6959.34
			4387.16	7412.79	6142.02
			6023.02	11082.3	4432.94
			5007.08	8011.34	10014.2
			6815.2	8345.14	9086.93
			11388.7	8417.71	12100.5
			5077.14	3916.65	8285.23
			6854.14	7578.29	11470.8
			736.084	1275.88	5103.52
			2336.64	2670.45	5192.53
			4874.62	3722.44	3655.97
			3189.7	2870.73	2153.05
			1877.66	2145.89	3004.25
			2854.04	2378.37	4530.22
			2813.5	4376.56	2461.82
			6458.75	2811	8181.79
			2176.99	2086.29	5364.73
			9820.35	8227.86	3860.54
			5340.89	5340.89	10014.2
			6248.84	5579.32	6248.84
			3853.41	7470.89	6723.8
			4351.84	5402.28	5507.79
			8131.16	4974.36	6040.29
			7417.9	8345.14	7510.63
			9079.51	10538.7	5674.7
			13170.2	10671.3	15522
			4673.28	5841.6	2596.27
			0	2253.19	1001.42
			3605.1	5150.14	1802.55
			7709.32	5550.71	8888.39
			2709.15	7139.73	3386.43
			1973.81	2631.74	4814.89
			1815.07	2420.09	2233.93
			1183.49	1859.77	2789.66
			1183.49	1183.49	1914.47
			2288.95	4005.67	2136.36
			2169.74	2169.74	2169.74
			1746.06	1547.64	2269.88
			5301.62	7115.33	2002.83
			4193.43	5798.33	4193.43
			4638.14	6609.35	4005.67
			4291.79	3186.33	2503.54
			2054.19	3338.06	3560.59
			2470.16	1482.1	5146.17
			2274.82	4235.88	3838.77
			5538.54	4317.22	5024.35
			2892.98	2042.11	2042.11
			4712.55	1820.76	3338.06
			8772.1	6286.67	7941.06
			8308.05	8011.34	6866.86
			10201.6	6277.89	6881.53
			5801.31	10385.1	8011.34
			4531.66	7090.49	8496.87
			3692.09	4332.06	3867.91
			5732.02	7566.26	7706.38
			8672.93	7640.44	8489.38
			4205.95	4350.98	6554.73
			8456.41	4910.17	4412.04
			6861.56	6099.17	7917.19
			4474.93	11664.7	4901.11
			10834	8233.87	6587.1
			10125.4	7269.55	9643.27
			3268.51	6537.03	6101.23
			2980.41	1264.42	993.469
			1483.58	2503.54	1907.46
			2420.09	6050.23	1466.72
			4172.57	2225.37	1907.46
			4821.64	3099.62	2066.42
			2027.56	9124.02	6843.02
			4057.02	4219.3	8790.22
			2812.87	7880.88	4922.52
			3760.11	3245.33	6414.3
			530.665	862.331	2759.46
			1649.39	1617.67	2336.64
			2503.54	1001.42	7009.92
			2054.19	1335.22	2748.99
			1958.33	2259.61	4130.85
			1585.58	1359.07	3171.15
			847.353	458.983	2065.42
			1520.67	1824.8	2415.18
			1104.13	2790.99	2392.27
			1027.77	2169.74	2366.99
			1896.62	1669.03	2086.29
			Alfa IC	Gamma IC	Roseo IC
			2622.76	2203.12	6609.35
			1852.62	882.201	3325.22
			2818.8	2029.54	5813.78
			3226.79	4555.47	3723.22
			1928.65	8678.95	7955.7
			4794.66	10548.3	9208.8
			5447.71	8882.13	11349.4
			8420.8	9814.46	6959.34
			4387.16	7412.79	6142.02
			6023.02	11082.3	4432.94
			5007.08	8011.34	10014.2
			6815.2	8345.14	9086.93
			11388.7	8417.71	12100.5
			5077.14	3916.65	8285.23
			6854.14	7578.29	11470.8
			736.084	1275.88	5103.52
			2336.64	2670.45	5192.53
			4874.62	3722.44	3655.97
			3189.7	2870.73	2153.05
			1877.66	2145.89	3004.25
			2854.04	2378.37	4530.22
			2813.5	4376.56	2461.82
			6458.75	2811	8181.79
			2176.99	2086.29	5364.73
			9820.35	8227.86	3860.54
			5340.89	5340.89	10014.2
			6248.84	5579.32	6248.84
			3853.41	7470.89	6723.8
			4351.84	5402.28	5507.79
			8131.16	4974.36	6040.29
			7417.9	8345.14	7510.63
			9079.51	10538.7	5674.7
			13170.2	10671.3	15522
			4673.28	5841.6	2596.27
			0	2253.19	1001.42
			3605.1	5150.14	1802.55
			7709.32	5550.71	8888.39
			2709.15	7139.73	3386.43
			1973.81	2631.74	4814.89
			1815.07	2420.09	2233.93
			1183.49	1859.77	2789.66
			1183.49	1183.49	1914.47
			2288.95	4005.67	2136.36
			2169.74	2169.74	2169.74
			1746.06	1547.64	2269.88
			5301.62	7115.33	2002.83
			4193.43	5798.33	4193.43
			4638.14	6609.35	4005.67
			4291.79	3186.33	2503.54
			2054.19	3338.06	3560.59
			2470.16	1482.1	5146.17
			2274.82	4235.88	3838.77
			5538.54	4317.22	5024.35
			2892.98	2042.11	2042.11
			4712.55	1820.76	3338.06
			8772.1	6286.67	7941.06
			8308.05	8011.34	6866.86
			10201.6	6277.89	6881.53
			5801.31	10385.1	8011.34
			4531.66	7090.49	8496.87
			3692.09	4332.06	3867.91
			5732.02	7566.26	7706.38
			8672.93	7640.44	8489.38
			4205.95	4350.98	6554.73
			8456.41	4910.17	4412.04
			6861.56	6099.17	7917.19
			4474.93	11664.7	4901.11
			10834	8233.87	6587.1
			10125.4	7269.55	9643.27
			3268.51	6537.03	6101.23
			2980.41	1264.42	993.469
			1483.58	2503.54	1907.46
			2420.09	6050.23	1466.72
			4172.57	2225.37	1907.46
			4821.64	3099.62	2066.42
			2027.56	9124.02	6843.02
			4057.02	4219.3	8790.22
			2812.87	7880.88	4922.52
			3760.11	3245.33	6414.3
			530.665	862.331	2759.46
			1649.39	1617.67	2336.64
			2503.54	1001.42	7009.92
			2054.19	1335.22	2748.99
			1958.33	2259.61	4130.85
			1585.58	1359.07	3171.15
			847.353	458.983	2065.42
			1520.67	1824.8	2415.18
			1104.13	2790.99	2392.27
			1027.77	2169.74	2366.99
			1896.62	1669.03	2086.29
			Alfa IC	Gamma IC	Roseo IC
			2622.76	2203.12	6609.35
			1852.62	882.201	3325.22
			2818.8	2029.54	5813.78
			3226.79	4555.47	3723.22
			1928.65	8678.95	7955.7
			4794.66	10548.3	9208.8
			5447.71	8882.13	11349.4
			8420.8	9814.46	6959.34
			4387.16	7412.79	6142.02
			6023.02	11082.3	4432.94
			5007.08	8011.34	10014.2
			6815.2	8345.14	9086.93
			11388.7	8417.71	12100.5
			5077.14	3916.65	8285.23
			6854.14	7578.29	11470.8
			736.084	1275.88	5103.52
			2336.64	2670.45	5192.53
			4874.62	3722.44	3655.97
			3189.7	2870.73	2153.05
			1877.66	2145.89	3004.25
			2854.04	2378.37	4530.22
			2813.5	4376.56	2461.82
			6458.75	2811	8181.79
			2176.99	2086.29	5364.73
			9820.35	8227.86	3860.54
			5340.89	5340.89	10014.2
			6248.84	5579.32	6248.84
			3853.41	7470.89	6723.8
			4351.84	5402.28	5507.79
			8131.16	4974.36	6040.29
			7417.9	8345.14	7510.63
			9079.51	10538.7	5674.7
			13170.2	10671.3	15522
			4673.28	5841.6	2596.27
			0	2253.19	1001.42
			3605.1	5150.14	1802.55
			7709.32	5550.71	8888.39
			2709.15	7139.73	3386.43
			1973.81	2631.74	4814.89
			1815.07	2420.09	2233.93
			1183.49	1859.77	2789.66
			1183.49	1183.49	1914.47
			2288.95	4005.67	2136.36
			2169.74	2169.74	2169.74
			1746.06	1547.64	2269.88
			5301.62	7115.33	2002.83
			4193.43	5798.33	4193.43
			4638.14	6609.35	4005.67
			4291.79	3186.33	2503.54
			2054.19	3338.06	3560.59
			2470.16	1482.1	5146.17
			2274.82	4235.88	3838.77
			5538.54	4317.22	5024.35
			2892.98	2042.11	2042.11
			4712.55	1820.76	3338.06
			8772.1	6286.67	7941.06
			8308.05	8011.34	6866.86
			10201.6	6277.89	6881.53
			5801.31	10385.1	8011.34
			4531.66	7090.49	8496.87
			3692.09	4332.06	3867.91
			5732.02	7566.26	7706.38
			8672.93	7640.44	8489.38
			4205.95	4350.98	6554.73
			8456.41	4910.17	4412.04
			6861.56	6099.17	7917.19
			4474.93	11664.7	4901.11
			10834	8233.87	6587.1
			10125.4	7269.55	9643.27
			3268.51	6537.03	6101.23
			2980.41	1264.42	993.469
			1483.58	2503.54	1907.46
			2420.09	6050.23	1466.72
			4172.57	2225.37	1907.46
			4821.64	3099.62	2066.42
			2027.56	9124.02	6843.02
			4057.02	4219.3	8790.22
			2812.87	7880.88	4922.52
			3760.11	3245.33	6414.3
			530.665	862.331	2759.46
			1649.39	1617.67	2336.64
			2503.54	1001.42	7009.92
			2054.19	1335.22	2748.99
			1958.33	2259.61	4130.85
			1585.58	1359.07	3171.15
			847.353	458.983	2065.42
			1520.67	1824.8	2415.18
			1104.13	2790.99	2392.27
			1027.77	2169.74	2366.99
			1896.62	1669.03	2086.29
			Alfa IC	Gamma IC	Roseo IC
			2622.76	2203.12	6609.35
			1852.62	882.201	3325.22
			2818.8	2029.54	5813.78
			3226.79	4555.47	3723.22
			1928.65	8678.95	7955.7
			4794.66	10548.3	9208.8
			5447.71	8882.13	11349.4
			8420.8	9814.46	6959.34
			4387.16	7412.79	6142.02
			6023.02	11082.3	4432.94
			5007.08	8011.34	10014.2
			6815.2	8345.14	9086.93
			11388.7	8417.71	12100.5
			5077.14	3916.65	8285.23
			6854.14	7578.29	11470.8
			736.084	1275.88	5103.52
			2336.64	2670.45	5192.53
			4874.62	3722.44	3655.97
			3189.7	2870.73	2153.05
			1877.66	2145.89	3004.25
			2854.04	2378.37	4530.22
			2813.5	4376.56	2461.82
			6458.75	2811	8181.79
			2176.99	2086.29	5364.73
			9820.35	8227.86	3860.54
			5340.89	5340.89	10014.2
			6248.84	5579.32	6248.84
			3853.41	7470.89	6723.8
			4351.84	5402.28	5507.79
			8131.16	4974.36	6040.29
			7417.9	8345.14	7510.63
			9079.51	10538.7	5674.7
			13170.2	10671.3	15522
			4673.28	5841.6	2596.27
			0	2253.19	1001.42
			3605.1	5150.14	1802.55
			7709.32	5550.71	8888.39
			2709.15	7139.73	3386.43
			1973.81	2631.74	4814.89
			1815.07	2420.09	2233.93
			1183.49	1859.77	2789.66
			1183.49	1183.49	1914.47
			2288.95	4005.67	2136.36
			2169.74	2169.74	2169.74
			1746.06	1547.64	2269.88
			5301.62	7115.33	2002.83
			4193.43	5798.33	4193.43
			4638.14	6609.35	4005.67
			4291.79	3186.33	2503.54
			2054.19	3338.06	3560.59
			2470.16	1482.1	5146.17
			2274.82	4235.88	3838.77
			5538.54	4317.22	5024.35
			2892.98	2042.11	2042.11
			4712.55	1820.76	3338.06
			8772.1	6286.67	7941.06
			8308.05	8011.34	6866.86
			10201.6	6277.89	6881.53
			5801.31	10385.1	8011.34
			4531.66	7090.49	8496.87
			3692.09	4332.06	3867.91
			5732.02	7566.26	7706.38
			8672.93	7640.44	8489.38
			4205.95	4350.98	6554.73
			8456.41	4910.17	4412.04
			6861.56	6099.17	7917.19
			4474.93	11664.7	4901.11
			10834	8233.87	6587.1
			10125.4	7269.55	9643.27
			3268.51	6537.03	6101.23
			2980.41	1264.42	993.469
			1483.58	2503.54	1907.46
			2420.09	6050.23	1466.72
			4172.57	2225.37	1907.46
			4821.64	3099.62	2066.42
			2027.56	9124.02	6843.02
			4057.02	4219.3	8790.22
			2812.87	7880.88	4922.52
			3760.11	3245.33	6414.3
			530.665	862.331	2759.46
			1649.39	1617.67	2336.64
			2503.54	1001.42	7009.92
			2054.19	1335.22	2748.99
			1958.33	2259.61	4130.85
			1585.58	1359.07	3171.15
			847.353	458.983	2065.42
			1520.67	1824.8	2415.18
			1104.13	2790.99	2392.27
			1027.77	2169.74	2366.99
			1896.62	1669.03	2086.29
			Alfa IC	Gamma IC	Roseo IC
			2622.76	2203.12	6609.35
			1852.62	882.201	3325.22
			2818.8	2029.54	5813.78
			3226.79	4555.47	3723.22
			1928.65	8678.95	7955.7
			4794.66	10548.3	9208.8
			5447.71	8882.13	11349.4
			8420.8	9814.46	6959.34
			4387.16	7412.79	6142.02
			6023.02	11082.3	4432.94
			5007.08	8011.34	10014.2
			6815.2	8345.14	9086.93
			11388.7	8417.71	12100.5
			5077.14	3916.65	8285.23
			6854.14	7578.29	11470.8
			736.084	1275.88	5103.52
			2336.64	2670.45	5192.53
			4874.62	3722.44	3655.97
			3189.7	2870.73	2153.05
			1877.66	2145.89	3004.25
			2854.04	2378.37	4530.22
			2813.5	4376.56	2461.82
			6458.75	2811	8181.79
			2176.99	2086.29	5364.73
			9820.35	8227.86	3860.54
			5340.89	5340.89	10014.2
			6248.84	5579.32	6248.84
			3853.41	7470.89	6723.8
			4351.84	5402.28	5507.79
			8131.16	4974.36	6040.29
			7417.9	8345.14	7510.63
			9079.51	10538.7	5674.7
			13170.2	10671.3	15522
			4673.28	5841.6	2596.27
			0	2253.19	1001.42
			3605.1	5150.14	1802.55
			7709.32	5550.71	8888.39
			2709.15	7139.73	3386.43
			1973.81	2631.74	4814.89
			1815.07	2420.09	2233.93
			1183.49	1859.77	2789.66
			1183.49	1183.49	1914.47
			2288.95	4005.67	2136.36
			2169.74	2169.74	2169.74
			1746.06	1547.64	2269.88
			5301.62	7115.33	2002.83
			4193.43	5798.33	4193.43
			4638.14	6609.35	4005.67
			4291.79	3186.33	2503.54
			2054.19	3338.06	3560.59
			2470.16	1482.1	5146.17
			2274.82	4235.88	3838.77
			5538.54	4317.22	5024.35
			2892.98	2042.11	2042.11
			4712.55	1820.76	3338.06
			8772.1	6286.67	7941.06
			8308.05	8011.34	6866.86
			10201.6	6277.89	6881.53
			5801.31	10385.1	8011.34
			4531.66	7090.49	8496.87
			3692.09	4332.06	3867.91
			5732.02	7566.26	7706.38
			8672.93	7640.44	8489.38
			4205.95	4350.98	6554.73
			8456.41	4910.17	4412.04
			6861.56	6099.17	7917.19
			4474.93	11664.7	4901.11
			10834	8233.87	6587.1
			10125.4	7269.55	9643.27
			3268.51	6537.03	6101.23
			2980.41	1264.42	993.469
			1483.58	2503.54	1907.46
			2420.09	6050.23	1466.72
			4172.57	2225.37	1907.46
			4821.64	3099.62	2066.42
			2027.56	9124.02	6843.02
			4057.02	4219.3	8790.22
			2812.87	7880.88	4922.52
			3760.11	3245.33	6414.3
			530.665	862.331	2759.46
			1649.39	1617.67	2336.64
			2503.54	1001.42	7009.92
			2054.19	1335.22	2748.99
			1958.33	2259.61	4130.85
			1585.58	1359.07	3171.15
			847.353	458.983	2065.42
			1520.67	1824.8	2415.18
			1104.13	2790.99	2392.27
			1027.77	2169.74	2366.99
			1896.62	1669.03	2086.29
			Alfa IC	Gamma IC	Roseo IC
			2622.76	2203.12	6609.35
			1852.62	882.201	3325.22
			2818.8	2029.54	5813.78
			3226.79	4555.47	3723.22
			1928.65	8678.95	7955.7
			4794.66	10548.3	9208.8
			5447.71	8882.13	11349.4
			8420.8	9814.46	6959.34
			4387.16	7412.79	6142.02
			6023.02	11082.3	4432.94
			5007.08	8011.34	10014.2
			6815.2	8345.14	9086.93
			11388.7	8417.71	12100.5
			5077.14	3916.65	8285.23
			6854.14	7578.29	11470.8
			736.084	1275.88	5103.52
			2336.64	2670.45	5192.53
			4874.62	3722.44	3655.97
			3189.7	2870.73	2153.05
			1877.66	2145.89	3004.25
			2854.04	2378.37	4530.22
			2813.5	4376.56	2461.82
			6458.75	2811	8181.79
			2176.99	2086.29	5364.73
			9820.35	8227.86	3860.54
			5340.89	5340.89	10014.2
			6248.84	5579.32	6248.84
			3853.41	7470.89	6723.8
			4351.84	5402.28	5507.79
			8131.16	4974.36	6040.29
			7417.9	8345.14	7510.63
			9079.51	10538.7	5674.7
			13170.2	10671.3	15522
			4673.28	5841.6	2596.27
			0	2253.19	1001.42
			3605.1	5150.14	1802.55
			7709.32	5550.71	8888.39
			2709.15	7139.73	3386.43
			1973.81	2631.74	4814.89
			1815.07	2420.09	2233.93
			1183.49	1859.77	2789.66
			1183.49	1183.49	1914.47
			2288.95	4005.67	2136.36
			2169.74	2169.74	2169.74
			1746.06	1547.64	2269.88
			5301.62	7115.33	2002.83
			4193.43	5798.33	4193.43
			4638.14	6609.35	4005.67
			4291.79	3186.33	2503.54
			2054.19	3338.06	3560.59
			2470.16	1482.1	5146.17
			2274.82	4235.88	3838.77
			5538.54	4317.22	5024.35
			2892.98	2042.11	2042.11
			4712.55	1820.76	3338.06
			8772.1	6286.67	7941.06
			8308.05	8011.34	6866.86
			10201.6	6277.89	6881.53
			5801.31	10385.1	8011.34
			4531.66	7090.49	8496.87
			3692.09	4332.06	3867.91
			5732.02	7566.26	7706.38
			8672.93	7640.44	8489.38
			4205.95	4350.98	6554.73
			8456.41	4910.17	4412.04
			6861.56	6099.17	7917.19
			4474.93	11664.7	4901.11
			10834	8233.87	6587.1
			10125.4	7269.55	9643.27
			3268.51	6537.03	6101.23
			2980.41	1264.42	993.469
			1483.58	2503.54	1907.46
			2420.09	6050.23	1466.72
			4172.57	2225.37	1907.46
			4821.64	3099.62	2066.42
			2027.56	9124.02	6843.02
			4057.02	4219.3	8790.22
			2812.87	7880.88	4922.52
			3760.11	3245.33	6414.3
			530.665	862.331	2759.46
			1649.39	1617.67	2336.64
			2503.54	1001.42	7009.92
			2054.19	1335.22	2748.99
			1958.33	2259.61	4130.85
			1585.58	1359.07	3171.15
			847.353	458.983	2065.42
			1520.67	1824.8	2415.18
			1104.13	2790.99	2392.27
			1027.77	2169.74	2366.99
			1896.62	1669.03	2086.29
			Alfa IC	Gamma IC	Roseo IC
			2622.76	2203.12	6609.35
			1852.62	882.201	3325.22
			2818.8	2029.54	5813.78
			3226.79	4555.47	3723.22
			1928.65	8678.95	7955.7
			4794.66	10548.3	9208.8
			5447.71	8882.13	11349.4
			8420.8	9814.46	6959.34
			4387.16	7412.79	6142.02
			6023.02	11082.3	4432.94
			5007.08	8011.34	10014.2
			6815.2	8345.14	9086.93
			11388.7	8417.71	12100.5
			5077.14	3916.65	8285.23
			6854.14	7578.29	11470.8
			736.084	1275.88	5103.52
			2336.64	2670.45	5192.53
			4874.62	3722.44	3655.97
			3189.7	2870.73	2153.05
			1877.66	2145.89	3004.25
			2854.04	2378.37	4530.22
			2813.5	4376.56	2461.82
			6458.75	2811	8181.79
			2176.99	2086.29	5364.73
			9820.35	8227.86	3860.54
			5340.89	5340.89	10014.2
			6248.84	5579.32	6248.84
			3853.41	7470.89	6723.8
			4351.84	5402.28	5507.79
			8131.16	4974.36	6040.29
			7417.9	8345.14	7510.63
			9079.51	10538.7	5674.7
			13170.2	10671.3	15522
			4673.28	5841.6	2596.27
			0	2253.19	1001.42
			3605.1	5150.14	1802.55
			7709.32	5550.71	8888.39
			2709.15	7139.73	3386.43
			1973.81	2631.74	4814.89
			1815.07	2420.09	2233.93
			1183.49	1859.77	2789.66
			1183.49	1183.49	1914.47
			2288.95	4005.67	2136.36
			2169.74	2169.74	2169.74
			1746.06	1547.64	2269.88
			5301.62	7115.33	2002.83
			4193.43	5798.33	4193.43
			4638.14	6609.35	4005.67
			4291.79	3186.33	2503.54
			2054.19	3338.06	3560.59
			2470.16	1482.1	5146.17
			2274.82	4235.88	3838.77
			5538.54	4317.22	5024.35
			2892.98	2042.11	2042.11
			4712.55	1820.76	3338.06
			8772.1	6286.67	7941.06
			8308.05	8011.34	6866.86
			10201.6	6277.89	6881.53
			5801.31	10385.1	8011.34
			4531.66	7090.49	8496.87
			3692.09	4332.06	3867.91
			5732.02	7566.26	7706.38
			8672.93	7640.44	8489.38
			4205.95	4350.98	6554.73
			8456.41	4910.17	4412.04
			6861.56	6099.17	7917.19
			4474.93	11664.7	4901.11
			10834	8233.87	6587.1
			10125.4	7269.55	9643.27
			3268.51	6537.03	6101.23
			2980.41	1264.42	993.469
			1483.58	2503.54	1907.46
			2420.09	6050.23	1466.72
			4172.57	2225.37	1907.46
			4821.64	3099.62	2066.42
			2027.56	9124.02	6843.02
			4057.02	4219.3	8790.22
			2812.87	7880.88	4922.52
			3760.11	3245.33	6414.3
			530.665	862.331	2759.46
			1649.39	1617.67	2336.64
			2503.54	1001.42	7009.92
			2054.19	1335.22	2748.99
			1958.33	2259.61	4130.85
			1585.58	1359.07	3171.15
			847.353	458.983	2065.42
			1520.67	1824.8	2415.18
			1104.13	2790.99	2392.27
			1027.77	2169.74	2366.99
			1896.62	1669.03	2086.29
			Alfa IC	Gamma IC	Roseo IC
			2622.76	2203.12	6609.35
			1852.62	882.201	3325.22
			2818.8	2029.54	5813.78
			3226.79	4555.47	3723.22
			1928.65	8678.95	7955.7
			4794.66	10548.3	9208.8
			5447.71	8882.13	11349.4
			8420.8	9814.46	6959.34
			4387.16	7412.79	6142.02
			6023.02	11082.3	4432.94
			5007.08	8011.34	10014.2
			6815.2	8345.14	9086.93
			11388.7	8417.71	12100.5
			5077.14	3916.65	8285.23
			6854.14	7578.29	11470.8
			736.084	1275.88	5103.52
			2336.64	2670.45	5192.53
			4874.62	3722.44	3655.97
			3189.7	2870.73	2153.05
			1877.66	2145.89	3004.25
			2854.04	2378.37	4530.22
			2813.5	4376.56	2461.82
			6458.75	2811	8181.79
			2176.99	2086.29	5364.73
			9820.35	8227.86	3860.54
			5340.89	5340.89	10014.2
			6248.84	5579.32	6248.84
			3853.41	7470.89	6723.8
			4351.84	5402.28	5507.79
			8131.16	4974.36	6040.29
			7417.9	8345.14	7510.63
			9079.51	10538.7	5674.7
			13170.2	10671.3	15522
			4673.28	5841.6	2596.27
			0	2253.19	1001.42
			3605.1	5150.14	1802.55
			7709.32	5550.71	8888.39
			2709.15	7139.73	3386.43
			1973.81	2631.74	4814.89
			1815.07	2420.09	2233.93
			1183.49	1859.77	2789.66
			1183.49	1183.49	1914.47
			2288.95	4005.67	2136.36
			2169.74	2169.74	2169.74
			1746.06	1547.64	2269.88
			5301.62	7115.33	2002.83
			4193.43	5798.33	4193.43
			4638.14	6609.35	4005.67
			4291.79	3186.33	2503.54
			2054.19	3338.06	3560.59
			2470.16	1482.1	5146.17
			2274.82	4235.88	3838.77
			5538.54	4317.22	5024.35
			2892.98	2042.11	2042.11
			4712.55	1820.76	3338.06
			8772.1	6286.67	7941.06
			8308.05	8011.34	6866.86
			10201.6	6277.89	6881.53
			5801.31	10385.1	8011.34
			4531.66	7090.49	8496.87
			3692.09	4332.06	3867.91
			5732.02	7566.26	7706.38
			8672.93	7640.44	8489.38
			4205.95	4350.98	6554.73
			8456.41	4910.17	4412.04
			6861.56	6099.17	7917.19
			4474.93	11664.7	4901.11
			10834	8233.87	6587.1
			10125.4	7269.55	9643.27
			3268.51	6537.03	6101.23
			2980.41	1264.42	993.469
			1483.58	2503.54	1907.46
			2420.09	6050.23	1466.72
			4172.57	2225.37	1907.46
			4821.64	3099.62	2066.42
			2027.56	9124.02	6843.02
			4057.02	4219.3	8790.22
			2812.87	7880.88	4922.52
			3760.11	3245.33	6414.3
			530.665	862.331	2759.46
			1649.39	1617.67	2336.64
			2503.54	1001.42	7009.92
			2054.19	1335.22	2748.99
			1958.33	2259.61	4130.85
			1585.58	1359.07	3171.15
			847.353	458.983	2065.42
			1520.67	1824.8	2415.18
			1104.13	2790.99	2392.27
			1027.77	2169.74	2366.99
			1896.62	1669.03	2086.29
			Alfa IC	Gamma IC	Roseo IC
			2622.76	2203.12	6609.35
			1852.62	882.201	3325.22
			2818.8	2029.54	5813.78
			3226.79	4555.47	3723.22
			1928.65	8678.95	7955.7
			4794.66	10548.3	9208.8
			5447.71	8882.13	11349.4
			8420.8	9814.46	6959.34
			4387.16	7412.79	6142.02
			6023.02	11082.3	4432.94
			5007.08	8011.34	10014.2
			6815.2	8345.14	9086.93
			11388.7	8417.71	12100.5
			5077.14	3916.65	8285.23
			6854.14	7578.29	11470.8
			736.084	1275.88	5103.52
			2336.64	2670.45	5192.53
			4874.62	3722.44	3655.97
			3189.7	2870.73	2153.05
			1877.66	2145.89	3004.25
			2854.04	2378.37	4530.22
			2813.5	4376.56	2461.82
			6458.75	2811	8181.79
			2176.99	2086.29	5364.73
			9820.35	8227.86	3860.54
			5340.89	5340.89	10014.2
			6248.84	5579.32	6248.84
			3853.41	7470.89	6723.8
			4351.84	5402.28	5507.79
			8131.16	4974.36	6040.29
			7417.9	8345.14	7510.63
			9079.51	10538.7	5674.7
			13170.2	10671.3	15522
			4673.28	5841.6	2596.27
			0	2253.19	1001.42
			3605.1	5150.14	1802.55
			7709.32	5550.71	8888.39
			2709.15	7139.73	3386.43
			1973.81	2631.74	4814.89
			1815.07	2420.09	2233.93
			1183.49	1859.77	2789.66
			1183.49	1183.49	1914.47
			2288.95	4005.67	2136.36
			2169.74	2169.74	2169.74
			1746.06	1547.64	2269.88
			5301.62	7115.33	2002.83
			4193.43	5798.33	4193.43
			4638.14	6609.35	4005.67
			4291.79	3186.33	2503.54
			2054.19	3338.06	3560.59
			2470.16	1482.1	5146.17
			2274.82	4235.88	3838.77
			5538.54	4317.22	5024.35
			2892.98	2042.11	2042.11
			4712.55	1820.76	3338.06
			8772.1	6286.67	7941.06
			8308.05	8011.34	6866.86
			10201.6	6277.89	6881.53
			5801.31	10385.1	8011.34
			4531.66	7090.49	8496.87
			3692.09	4332.06	3867.91
			5732.02	7566.26	7706.38
			8672.93	7640.44	8489.38
			4205.95	4350.98	6554.73
			8456.41	4910.17	4412.04
			6861.56	6099.17	7917.19
			4474.93	11664.7	4901.11
			10834	8233.87	6587.1
			10125.4	7269.55	9643.27
			3268.51	6537.03	6101.23
			2980.41	1264.42	993.469
			1483.58	2503.54	1907.46
			2420.09	6050.23	1466.72
			4172.57	2225.37	1907.46
			4821.64	3099.62	2066.42
			2027.56	9124.02	6843.02
			4057.02	4219.3	8790.22
			2812.87	7880.88	4922.52
			3760.11	3245.33	6414.3
			530.665	862.331	2759.46
			1649.39	1617.67	2336.64
			2503.54	1001.42	7009.92
			2054.19	1335.22	2748.99
			1958.33	2259.61	4130.85
			1585.58	1359.07	3171.15
			847.353	458.983	2065.42
			1520.67	1824.8	2415.18
			1104.13	2790.99	2392.27
			1027.77	2169.74	2366.99
			1896.62	1669.03	2086.29
			Alfa IC	Gamma IC	Roseo IC
			2622.76	2203.12	6609.35
			1852.62	882.201	3325.22
			2818.8	2029.54	5813.78
			3226.79	4555.47	3723.22
			1928.65	8678.95	7955.7
			4794.66	10548.3	9208.8
			5447.71	8882.13	11349.4
			8420.8	9814.46	6959.34
			4387.16	7412.79	6142.02
			6023.02	11082.3	4432.94
			5007.08	8011.34	10014.2
			6815.2	8345.14	9086.93
			11388.7	8417.71	12100.5
			5077.14	3916.65	8285.23
			6854.14	7578.29	11470.8
			736.084	1275.88	5103.52
			2336.64	2670.45	5192.53
			4874.62	3722.44	3655.97
			3189.7	2870.73	2153.05
			1877.66	2145.89	3004.25
			2854.04	2378.37	4530.22
			2813.5	4376.56	2461.82
			6458.75	2811	8181.79
			2176.99	2086.29	5364.73
			9820.35	8227.86	3860.54
			5340.89	5340.89	10014.2
			6248.84	5579.32	6248.84
			3853.41	7470.89	6723.8
			4351.84	5402.28	5507.79
			8131.16	4974.36	6040.29
			7417.9	8345.14	7510.63
			9079.51	10538.7	5674.7
			13170.2	10671.3	15522
			4673.28	5841.6	2596.27
			0	2253.19	1001.42
			3605.1	5150.14	1802.55
			7709.32	5550.71	8888.39
			2709.15	7139.73	3386.43
			1973.81	2631.74	4814.89
			1815.07	2420.09	2233.93
			1183.49	1859.77	2789.66
			1183.49	1183.49	1914.47
			2288.95	4005.67	2136.36
			2169.74	2169.74	2169.74
			1746.06	1547.64	2269.88
			5301.62	7115.33	2002.83
			4193.43	5798.33	4193.43
			4638.14	6609.35	4005.67
			4291.79	3186.33	2503.54
			2054.19	3338.06	3560.59
			2470.16	1482.1	5146.17
			2274.82	4235.88	3838.77
			5538.54	4317.22	5024.35
			2892.98	2042.11	2042.11
			4712.55	1820.76	3338.06
			8772.1	6286.67	7941.06
			8308.05	8011.34	6866.86
			10201.6	6277.89	6881.53
			5801.31	10385.1	8011.34
			4531.66	7090.49	8496.87
			3692.09	4332.06	3867.91
			5732.02	7566.26	7706.38
			8672.93	7640.44	8489.38
			4205.95	4350.98	6554.73
			8456.41	4910.17	4412.04
			6861.56	6099.17	7917.19
			4474.93	11664.7	4901.11
			10834	8233.87	6587.1
			10125.4	7269.55	9643.27
			3268.51	6537.03	6101.23
			2980.41	1264.42	993.469
			1483.58	2503.54	1907.46
			2420.09	6050.23	1466.72
			4172.57	2225.37	1907.46
			4821.64	3099.62	2066.42
			2027.56	9124.02	6843.02
			4057.02	4219.3	8790.22
			2812.87	7880.88	4922.52
			3760.11	3245.33	6414.3
			530.665	862.331	2759.46
			1649.39	1617.67	2336.64
			2503.54	1001.42	7009.92
			2054.19	1335.22	2748.99
			1958.33	2259.61	4130.85
			1585.58	1359.07	3171.15
			847.353	458.983	2065.42
			1520.67	1824.8	2415.18
			1104.13	2790.99	2392.27
			1027.77	2169.74	2366.99
			1896.62	1669.03	2086.29
			Alfa IC	Gamma IC	Roseo IC
			2622.76	2203.12	6609.35
			1852.62	882.201	3325.22
			2818.8	2029.54	5813.78
			3226.79	4555.47	3723.22
			1928.65	8678.95	7955.7
			4794.66	10548.3	9208.8
			5447.71	8882.13	11349.4
			8420.8	9814.46	6959.34
			4387.16	7412.79	6142.02
			6023.02	11082.3	4432.94
			5007.08	8011.34	10014.2
			6815.2	8345.14	9086.93
			11388.7	8417.71	12100.5
			5077.14	3916.65	8285.23
			6854.14	7578.29	11470.8
			736.084	1275.88	5103.52
			2336.64	2670.45	5192.53
			4874.62	3722.44	3655.97
			3189.7	2870.73	2153.05
			1877.66	2145.89	3004.25
			2854.04	2378.37	4530.22
			2813.5	4376.56	2461.82
			6458.75	2811	8181.79
			2176.99	2086.29	5364.73
			9820.35	8227.86	3860.54
			5340.89	5340.89	10014.2
			6248.84	5579.32	6248.84
			3853.41	7470.89	6723.8
			4351.84	5402.28	5507.79
			8131.16	4974.36	6040.29
			7417.9	8345.14	7510.63
			9079.51	10538.7	5674.7
			13170.2	10671.3	15522
			4673.28	5841.6	2596.27
			0	2253.19	1001.42
			3605.1	5150.14	1802.55
			7709.32	5550.71	8888.39
			2709.15	7139.73	3386.43
			1973.81	2631.74	4814.89
			1815.07	2420.09	2233.93
			1183.49	1859.77	2789.66
			1183.49	1183.49	1914.47
			2288.95	4005.67	2136.36
			2169.74	2169.74	2169.74
			1746.06	1547.64	2269.88
			5301.62	7115.33	2002.83
			4193.43	5798.33	4193.43
			4638.14	6609.35	4005.67
			4291.79	3186.33	2503.54
			2054.19	3338.06	3560.59
			2470.16	1482.1	5146.17
			2274.82	4235.88	3838.77
			5538.54	4317.22	5024.35
			2892.98	2042.11	2042.11
			4712.55	1820.76	3338.06
			8772.1	6286.67	7941.06
			8308.05	8011.34	6866.86
			10201.6	6277.89	6881.53
			5801.31	10385.1	8011.34
			4531.66	7090.49	8496.87
			3692.09	4332.06	3867.91
			5732.02	7566.26	7706.38
			8672.93	7640.44	8489.38
			4205.95	4350.98	6554.73
			8456.41	4910.17	4412.04
			6861.56	6099.17	7917.19
			4474.93	11664.7	4901.11
			10834	8233.87	6587.1
			10125.4	7269.55	9643.27
			3268.51	6537.03	6101.23
			2980.41	1264.42	993.469
			1483.58	2503.54	1907.46
			2420.09	6050.23	1466.72
			4172.57	2225.37	1907.46
			4821.64	3099.62	2066.42
			2027.56	9124.02	6843.02
			4057.02	4219.3	8790.22
			2812.87	7880.88	4922.52
			3760.11	3245.33	6414.3
			530.665	862.331	2759.46
			1649.39	1617.67	2336.64
			2503.54	1001.42	7009.92
			2054.19	1335.22	2748.99
			1958.33	2259.61	4130.85
			1585.58	1359.07	3171.15
			847.353	458.983	2065.42
			1520.67	1824.8	2415.18
			1104.13	2790.99	2392.27
			1027.77	2169.74	2366.99
			1896.62	1669.03	2086.29
			Alfa IC	Gamma IC	Roseo IC
			2622.76	2203.12	6609.35
			1852.62	882.201	3325.22
			2818.8	2029.54	5813.78
			3226.79	4555.47	3723.22
			1928.65	8678.95	7955.7
			4794.66	10548.3	9208.8
[truncated: 3,815 more rows]
