# Supplementary material for: Ecology of aerobic anoxygenic phototrophs on a fine-scale taxonomic resolution in Adriatic Sea unravelled by unsupervised neural network
Source: Environ Microbiome. 2024 Apr 29;19:28. doi: 10.1186/s40793-024-00573-6 (PMC11059731; doi:10.1186/s40793-024-00573-6)
Supplement: Supplementary file 5 — Additional file 5. In silico coverage and specificity of ALF968 and ROS537 probes. [file 40793_2024_573_MOESM5_ESM.xlsx]

## Sheet: ALF968
job_name	taxonomy	coverage	specificity	accessions	eligible	match	mismat	nodata	outgroup_matchable	outgroup_matched
ALF968	SILVA (only NR);Bacteria;Proteobacteria;Alphaproteobacteria;Rhodobacterales;	95.5	94	5419	5419	5174	245	0	451706	27068
ALF968	SILVA (only NR);Bacteria;Proteobacteria;Alphaproteobacteria;Rhodobacterales;Rhodobacteraceae;	95.5	94	5419	5419	5174	245	0	451706	27068
ALF968	SILVA (only NR);Bacteria;Proteobacteria;Alphaproteobacteria;Rhodobacterales;Rhodobacteraceae;Actibacterium;	92	93	25	25	23	2	0	457100	32219
ALF968	SILVA (only NR);Bacteria;Proteobacteria;Alphaproteobacteria;Rhodobacterales;Rhodobacteraceae;Aestuariibius;	100	92.9	2	2	2	0	0	457123	32240
ALF968	SILVA (only NR);Bacteria;Proteobacteria;Alphaproteobacteria;Rhodobacterales;Rhodobacteraceae;Aestuariicoccus;	90.5	93	21	21	19	2	0	457104	32223
ALF968	SILVA (only NR);Bacteria;Proteobacteria;Alphaproteobacteria;Rhodobacterales;Rhodobacteraceae;Aestuariihabitans;	100	92.9	2	2	2	0	0	457123	32240
ALF968	SILVA (only NR);Bacteria;Proteobacteria;Alphaproteobacteria;Rhodobacterales;Rhodobacteraceae;Aestuariivita;	100	92.9	1	1	1	0	0	457124	32241
ALF968	SILVA (only NR);Bacteria;Proteobacteria;Alphaproteobacteria;Rhodobacterales;Rhodobacteraceae;Albidovulum;	90.5	93	21	21	19	2	0	457104	32223
ALF968	SILVA (only NR);Bacteria;Proteobacteria;Alphaproteobacteria;Rhodobacterales;Rhodobacteraceae;Albimonas;	83.3	92.9	12	12	10	2	0	457113	32232
ALF968	SILVA (only NR);Bacteria;Proteobacteria;Alphaproteobacteria;Rhodobacterales;Rhodobacteraceae;Albirhodobacter;	100	92.9	12	12	12	0	0	457113	32230
ALF968	SILVA (only NR);Bacteria;Proteobacteria;Alphaproteobacteria;Rhodobacterales;Rhodobacteraceae;Aliiroseovarius;	100	93	34	34	34	0	0	457091	32208
ALF968	SILVA (only NR);Bacteria;Proteobacteria;Alphaproteobacteria;Rhodobacterales;Rhodobacteraceae;Amaricoccus;	97.9	93	47	47	46	1	0	457078	32196
ALF968	SILVA (only NR);Bacteria;Proteobacteria;Alphaproteobacteria;Rhodobacterales;Rhodobacteraceae;Amylibacter;	96.8	93	62	62	60	2	0	457063	32182
ALF968	SILVA (only NR);Bacteria;Proteobacteria;Alphaproteobacteria;Rhodobacterales;Rhodobacteraceae;Antarctobacter;	100	92.9	8	8	8	0	0	457117	32234
ALF968	SILVA (only NR);Bacteria;Proteobacteria;Alphaproteobacteria;Rhodobacterales;Rhodobacteraceae;Aquimixticola;	100	92.9	4	4	4	0	0	457121	32238
ALF968	SILVA (only NR);Bacteria;Proteobacteria;Alphaproteobacteria;Rhodobacterales;Rhodobacteraceae;Ascidiaceihabitans;	89.6	93	48	48	43	5	0	457077	32199
ALF968	SILVA (only NR);Bacteria;Proteobacteria;Alphaproteobacteria;Rhodobacterales;Rhodobacteraceae;Boseongicola;	85.7	92.9	7	7	6	1	0	457118	32236
ALF968	SILVA (only NR);Bacteria;Proteobacteria;Alphaproteobacteria;Rhodobacterales;Rhodobacteraceae;Brevirhabdus;	100	92.9	4	4	4	0	0	457121	32238
ALF968	SILVA (only NR);Bacteria;Proteobacteria;Alphaproteobacteria;Rhodobacterales;Rhodobacteraceae;Celeribacter;	97.1	93	35	35	34	1	0	457090	32208
ALF968	SILVA (only NR);Bacteria;Proteobacteria;Alphaproteobacteria;Rhodobacterales;Rhodobacteraceae;Cereibacter;	100	92.9	11	11	11	0	0	457114	32231
ALF968	SILVA (only NR);Bacteria;Proteobacteria;Alphaproteobacteria;Rhodobacterales;Rhodobacteraceae;Citreicella;	83.3	92.9	12	12	10	2	0	457113	32232
ALF968	SILVA (only NR);Bacteria;Proteobacteria;Alphaproteobacteria;Rhodobacterales;Rhodobacteraceae;Citreimonas;	100	92.9	3	3	3	0	0	457122	32239
ALF968	SILVA (only NR);Bacteria;Proteobacteria;Alphaproteobacteria;Rhodobacterales;Rhodobacteraceae;Cognatishimia;	100	93	26	26	26	0	0	457099	32216
ALF968	SILVA (only NR);Bacteria;Proteobacteria;Alphaproteobacteria;Rhodobacterales;Rhodobacteraceae;Cognatiyoonia;	100	92.9	8	8	8	0	0	457117	32234
ALF968	SILVA (only NR);Bacteria;Proteobacteria;Alphaproteobacteria;Rhodobacterales;Rhodobacteraceae;Confluentimicrobium;	100	92.9	5	5	5	0	0	457120	32237
ALF968	SILVA (only NR);Bacteria;Proteobacteria;Alphaproteobacteria;Rhodobacterales;Rhodobacteraceae;Cribrihabitans;	100	92.9	9	9	9	0	0	457116	32233
ALF968	SILVA (only NR);Bacteria;Proteobacteria;Alphaproteobacteria;Rhodobacterales;Rhodobacteraceae;Defluviimonas;	100	93	54	54	54	0	0	457071	32188
ALF968	SILVA (only NR);Bacteria;Proteobacteria;Alphaproteobacteria;Rhodobacterales;Rhodobacteraceae;Dinoroseobacter;	100	93	18	18	18	0	0	457107	32224
ALF968	SILVA (only NR);Bacteria;Proteobacteria;Alphaproteobacteria;Rhodobacterales;Rhodobacteraceae;Donghicola;	85	93	20	20	17	3	0	457105	32225
ALF968	SILVA (only NR);Bacteria;Proteobacteria;Alphaproteobacteria;Rhodobacterales;Rhodobacteraceae;Epibacterium;	95.7	93	46	46	44	2	0	457079	32198
ALF968	SILVA (only NR);Bacteria;Proteobacteria;Alphaproteobacteria;Rhodobacterales;Rhodobacteraceae;Falsirhodobacter;	100	93	28	28	28	0	0	457097	32214
ALF968	SILVA (only NR);Bacteria;Proteobacteria;Alphaproteobacteria;Rhodobacterales;Rhodobacteraceae;Flavimaricola;	100	92.9	13	13	13	0	0	457112	32229
ALF968	SILVA (only NR);Bacteria;Proteobacteria;Alphaproteobacteria;Rhodobacterales;Rhodobacteraceae;Frigidibacter;	100	92.9	3	3	3	0	0	457122	32239
ALF968	SILVA (only NR);Bacteria;Proteobacteria;Alphaproteobacteria;Rhodobacterales;Rhodobacteraceae;Gemmobacter;	96.6	93	58	58	56	2	0	457067	32186
ALF968	SILVA (only NR);Bacteria;Proteobacteria;Alphaproteobacteria;Rhodobacterales;Rhodobacteraceae;HIMB11;	88.1	93	42	42	37	5	0	457083	32205
ALF968	SILVA (only NR);Bacteria;Proteobacteria;Alphaproteobacteria;Rhodobacterales;Rhodobacteraceae;Haematobacter;	93.8	92.9	16	16	15	1	0	457109	32227
ALF968	SILVA (only NR);Bacteria;Proteobacteria;Alphaproteobacteria;Rhodobacterales;Rhodobacteraceae;Halocynthiibacter;	100	92.9	12	12	12	0	0	457113	32230
ALF968	SILVA (only NR);Bacteria;Proteobacteria;Alphaproteobacteria;Rhodobacterales;Rhodobacteraceae;Halodurantibacterium;	95.7	93	23	23	22	1	0	457102	32220
ALF968	SILVA (only NR);Bacteria;Proteobacteria;Alphaproteobacteria;Rhodobacterales;Rhodobacteraceae;Halovulum;	100	92.9	12	12	12	0	0	457113	32230
ALF968	SILVA (only NR);Bacteria;Proteobacteria;Alphaproteobacteria;Rhodobacterales;Rhodobacteraceae;Hasllibacter;	100	92.9	2	2	2	0	0	457123	32240
ALF968	SILVA (only NR);Bacteria;Proteobacteria;Alphaproteobacteria;Rhodobacterales;Rhodobacteraceae;Hwanghaeicola;	100	92.9	2	2	2	0	0	457123	32240
ALF968	SILVA (only NR);Bacteria;Proteobacteria;Alphaproteobacteria;Rhodobacterales;Rhodobacteraceae;Jannaschia;	100	93	49	49	49	0	0	457076	32193
ALF968	SILVA (only NR);Bacteria;Proteobacteria;Alphaproteobacteria;Rhodobacterales;Rhodobacteraceae;Jhaorihella;	100	92.9	12	12	12	0	0	457113	32230
ALF968	SILVA (only NR);Bacteria;Proteobacteria;Alphaproteobacteria;Rhodobacterales;Rhodobacteraceae;Ketogulonicigenium;	100	92.9	14	14	14	0	0	457111	32228
ALF968	SILVA (only NR);Bacteria;Proteobacteria;Alphaproteobacteria;Rhodobacterales;Rhodobacteraceae;Lacimonas;	100	92.9	8	8	8	0	0	457117	32234
ALF968	SILVA (only NR);Bacteria;Proteobacteria;Alphaproteobacteria;Rhodobacterales;Rhodobacteraceae;Leisingera;	100	93	25	25	25	0	0	457100	32217
ALF968	SILVA (only NR);Bacteria;Proteobacteria;Alphaproteobacteria;Rhodobacterales;Rhodobacteraceae;Lentibacter;	100	93	25	25	25	0	0	457100	32217
ALF968	SILVA (only NR);Bacteria;Proteobacteria;Alphaproteobacteria;Rhodobacterales;Rhodobacteraceae;Limibaculum;	92.6	93	94	94	87	7	0	457031	32155
ALF968	SILVA (only NR);Bacteria;Proteobacteria;Alphaproteobacteria;Rhodobacterales;Rhodobacteraceae;Limimaricola;	95.2	93	21	21	20	1	0	457104	32222
ALF968	SILVA (only NR);Bacteria;Proteobacteria;Alphaproteobacteria;Rhodobacterales;Rhodobacteraceae;Litoreibacter;	100	92.9	15	15	15	0	0	457110	32227
ALF968	SILVA (only NR);Bacteria;Proteobacteria;Alphaproteobacteria;Rhodobacterales;Rhodobacteraceae;Litorimicrobium;	78.6	92.9	14	14	11	3	0	457111	32231
ALF968	SILVA (only NR);Bacteria;Proteobacteria;Alphaproteobacteria;Rhodobacterales;Rhodobacteraceae;Litorisediminicola;	100	92.9	1	1	1	0	0	457124	32241
ALF968	SILVA (only NR);Bacteria;Proteobacteria;Alphaproteobacteria;Rhodobacterales;Rhodobacteraceae;Litorisediminivivens;	100	92.9	2	2	2	0	0	457123	32240
ALF968	SILVA (only NR);Bacteria;Proteobacteria;Alphaproteobacteria;Rhodobacterales;Rhodobacteraceae;Loktanella;	85.7	92.9	7	7	6	1	0	457118	32236
ALF968	SILVA (only NR);Bacteria;Proteobacteria;Alphaproteobacteria;Rhodobacterales;Rhodobacteraceae;Lutimaribacter;	84.6	92.9	13	13	11	2	0	457112	32231
ALF968	SILVA (only NR);Bacteria;Proteobacteria;Alphaproteobacteria;Rhodobacterales;Rhodobacteraceae;Maliponia;	100	92.9	1	1	1	0	0	457124	32241
ALF968	SILVA (only NR);Bacteria;Proteobacteria;Alphaproteobacteria;Rhodobacterales;Rhodobacteraceae;Mameliella;	82.4	92.9	17	17	14	3	0	457108	32228
ALF968	SILVA (only NR);Bacteria;Proteobacteria;Alphaproteobacteria;Rhodobacterales;Rhodobacteraceae;Maribius;	100	92.9	8	8	8	0	0	457117	32234
ALF968	SILVA (only NR);Bacteria;Proteobacteria;Alphaproteobacteria;Rhodobacterales;Rhodobacteraceae;Marinibacterium;	100	93	18	18	18	0	0	457107	32224
ALF968	SILVA (only NR);Bacteria;Proteobacteria;Alphaproteobacteria;Rhodobacterales;Rhodobacteraceae;Marinosulfonomonas;	100	92.9	1	1	1	0	0	457124	32241
ALF968	SILVA (only NR);Bacteria;Proteobacteria;Alphaproteobacteria;Rhodobacterales;Rhodobacteraceae;Marinovum;	100	93	24	24	24	0	0	457101	32218
ALF968	SILVA (only NR);Bacteria;Proteobacteria;Alphaproteobacteria;Rhodobacterales;Rhodobacteraceae;Maritimibacter;	100	93	19	19	19	0	0	457106	32223
ALF968	SILVA (only NR);Bacteria;Proteobacteria;Alphaproteobacteria;Rhodobacterales;Rhodobacteraceae;Marivita;	92.3	93	39	39	36	3	0	457086	32206
ALF968	SILVA (only NR);Bacteria;Proteobacteria;Alphaproteobacteria;Rhodobacterales;Rhodobacteraceae;Marivivens;	92.3	92.9	13	13	12	1	0	457112	32230
ALF968	SILVA (only NR);Bacteria;Proteobacteria;Alphaproteobacteria;Rhodobacterales;Rhodobacteraceae;Methylarcula;	100	92.9	2	2	2	0	0	457123	32240
ALF968	SILVA (only NR);Bacteria;Proteobacteria;Alphaproteobacteria;Rhodobacterales;Rhodobacteraceae;Natronohydrobacter;	100	92.9	2	2	2	0	0	457123	32240
ALF968	SILVA (only NR);Bacteria;Proteobacteria;Alphaproteobacteria;Rhodobacterales;Rhodobacteraceae;Nautella;	92.9	93	28	28	26	2	0	457097	32216
ALF968	SILVA (only NR);Bacteria;Proteobacteria;Alphaproteobacteria;Rhodobacterales;Rhodobacteraceae;Nereida;	100	92.9	8	8	8	0	0	457117	32234
ALF968	SILVA (only NR);Bacteria;Proteobacteria;Alphaproteobacteria;Rhodobacterales;Rhodobacteraceae;Nioella;	71.4	92.9	21	21	15	6	0	457104	32227
ALF968	SILVA (only NR);Bacteria;Proteobacteria;Alphaproteobacteria;Rhodobacterales;Rhodobacteraceae;Oceanibulbus;	100	92.9	5	5	5	0	0	457120	32237
ALF968	SILVA (only NR);Bacteria;Proteobacteria;Alphaproteobacteria;Rhodobacterales;Rhodobacteraceae;Oceanicella;	81.8	92.9	11	11	9	2	0	457114	32233
ALF968	SILVA (only NR);Bacteria;Proteobacteria;Alphaproteobacteria;Rhodobacterales;Rhodobacteraceae;Oceanicola;	100	92.9	10	10	10	0	0	457115	32232
ALF968	SILVA (only NR);Bacteria;Proteobacteria;Alphaproteobacteria;Rhodobacterales;Rhodobacteraceae;Oceaniovalibus;	100	92.9	4	4	4	0	0	457121	32238
ALF968	SILVA (only NR);Bacteria;Proteobacteria;Alphaproteobacteria;Rhodobacterales;Rhodobacteraceae;Oceanobacterium;	80	92.9	5	5	4	1	0	457120	32238
ALF968	SILVA (only NR);Bacteria;Proteobacteria;Alphaproteobacteria;Rhodobacterales;Rhodobacteraceae;Octadecabacter;	100	93	42	42	42	0	0	457083	32200
ALF968	SILVA (only NR);Bacteria;Proteobacteria;Alphaproteobacteria;Rhodobacterales;Rhodobacteraceae;Pacificibacter;	100	92.9	4	4	4	0	0	457121	32238
ALF968	SILVA (only NR);Bacteria;Proteobacteria;Alphaproteobacteria;Rhodobacterales;Rhodobacteraceae;Paenirhodobacter;	100	92.9	9	9	9	0	0	457116	32233
ALF968	SILVA (only NR);Bacteria;Proteobacteria;Alphaproteobacteria;Rhodobacterales;Rhodobacteraceae;Palleronia-Pseudomaribius;	100	92.9	11	11	11	0	0	457114	32231
ALF968	SILVA (only NR);Bacteria;Proteobacteria;Alphaproteobacteria;Rhodobacterales;Rhodobacteraceae;Paracoccus;	94.6	93.1	542	542	513	29	0	456583	31729
ALF968	SILVA (only NR);Bacteria;Proteobacteria;Alphaproteobacteria;Rhodobacterales;Rhodobacteraceae;Pelagibaca;	100	92.9	9	9	9	0	0	457116	32233
ALF968	SILVA (only NR);Bacteria;Proteobacteria;Alphaproteobacteria;Rhodobacterales;Rhodobacteraceae;Pelagicola;	100	92.9	7	7	7	0	0	457118	32235
ALF968	SILVA (only NR);Bacteria;Proteobacteria;Alphaproteobacteria;Rhodobacterales;Rhodobacteraceae;Pelagimonas;	100	92.9	6	6	6	0	0	457119	32236
ALF968	SILVA (only NR);Bacteria;Proteobacteria;Alphaproteobacteria;Rhodobacterales;Rhodobacteraceae;Phaeobacter;	100	93	45	45	45	0	0	457080	32197
ALF968	SILVA (only NR);Bacteria;Proteobacteria;Alphaproteobacteria;Rhodobacterales;Rhodobacteraceae;Planktomarina;	91.8	93	110	110	101	9	0	457015	32141
ALF968	SILVA (only NR);Bacteria;Proteobacteria;Alphaproteobacteria;Rhodobacterales;Rhodobacteraceae;Planktotalea;	100	93	25	25	25	0	0	457100	32217
ALF968	SILVA (only NR);Bacteria;Proteobacteria;Alphaproteobacteria;Rhodobacterales;Rhodobacteraceae;Plastorhodobacter;	100	92.9	4	4	4	0	0	457121	32238
ALF968	SILVA (only NR);Bacteria;Proteobacteria;Alphaproteobacteria;Rhodobacterales;Rhodobacteraceae;Pontibaca;	100	92.9	4	4	4	0	0	457121	32238
ALF968	SILVA (only NR);Bacteria;Proteobacteria;Alphaproteobacteria;Rhodobacterales;Rhodobacteraceae;Ponticoccus;	95.7	93	23	23	22	1	0	457102	32220
ALF968	SILVA (only NR);Bacteria;Proteobacteria;Alphaproteobacteria;Rhodobacterales;Rhodobacteraceae;Pontivivens;	92.3	92.9	13	13	12	1	0	457112	32230
ALF968	SILVA (only NR);Bacteria;Proteobacteria;Alphaproteobacteria;Rhodobacterales;Rhodobacteraceae;Poseidonocella;	100	92.9	2	2	2	0	0	457123	32240
ALF968	SILVA (only NR);Bacteria;Proteobacteria;Alphaproteobacteria;Rhodobacterales;Rhodobacteraceae;Primorskyibacter;	80	92.9	5	5	4	1	0	457120	32238
ALF968	SILVA (only NR);Bacteria;Proteobacteria;Alphaproteobacteria;Rhodobacterales;Rhodobacteraceae;Profundibacterium;	66.7	92.9	3	3	2	1	0	457122	32240
ALF968	SILVA (only NR);Bacteria;Proteobacteria;Alphaproteobacteria;Rhodobacterales;Rhodobacteraceae;Pseudaestuariivita;	100	92.9	2	2	2	0	0	457123	32240
ALF968	SILVA (only NR);Bacteria;Proteobacteria;Alphaproteobacteria;Rhodobacterales;Rhodobacteraceae;Pseudodonghicola;	100	92.9	2	2	2	0	0	457123	32240
ALF968	SILVA (only NR);Bacteria;Proteobacteria;Alphaproteobacteria;Rhodobacterales;Rhodobacteraceae;Pseudohalocynthiibacter;	100	92.9	1	1	1	0	0	457124	32241
ALF968	SILVA (only NR);Bacteria;Proteobacteria;Alphaproteobacteria;Rhodobacterales;Rhodobacteraceae;Pseudooceanicola;	94.7	93	38	38	36	2	0	457087	32206
ALF968	SILVA (only NR);Bacteria;Proteobacteria;Alphaproteobacteria;Rhodobacterales;Rhodobacteraceae;Pseudooctadecabacter;	100	92.9	2	2	2	0	0	457123	32240
ALF968	SILVA (only NR);Bacteria;Proteobacteria;Alphaproteobacteria;Rhodobacterales;Rhodobacteraceae;Pseudopelagicola;	100	92.9	1	1	1	0	0	457124	32241
ALF968	SILVA (only NR);Bacteria;Proteobacteria;Alphaproteobacteria;Rhodobacterales;Rhodobacteraceae;Pseudophaeobacter;	94.1	93	34	34	32	2	0	457091	32210
ALF968	SILVA (only NR);Bacteria;Proteobacteria;Alphaproteobacteria;Rhodobacterales;Rhodobacteraceae;Pseudorhodobacter;	97.3	93	74	74	72	2	0	457051	32170
ALF968	SILVA (only NR);Bacteria;Proteobacteria;Alphaproteobacteria;Rhodobacterales;Rhodobacteraceae;Pseudoroseicyclus;	100	92.9	2	2	2	0	0	457123	32240
ALF968	SILVA (only NR);Bacteria;Proteobacteria;Alphaproteobacteria;Rhodobacterales;Rhodobacteraceae;Pseudoruegeria;	95.8	93	24	24	23	1	0	457101	32219
ALF968	SILVA (only NR);Bacteria;Proteobacteria;Alphaproteobacteria;Rhodobacterales;Rhodobacteraceae;Puniceibacterium;	100	92.9	6	6	6	0	0	457119	32236
ALF968	SILVA (only NR);Bacteria;Proteobacteria;Alphaproteobacteria;Rhodobacterales;Rhodobacteraceae;Rhodobaca;	100	92.9	5	5	5	0	0	457120	32237
ALF968	SILVA (only NR);Bacteria;Proteobacteria;Alphaproteobacteria;Rhodobacterales;Rhodobacteraceae;Rhodobacter;	96.5	93	256	256	247	9	0	456869	31995
ALF968	SILVA (only NR);Bacteria;Proteobacteria;Alphaproteobacteria;Rhodobacterales;Rhodobacteraceae;Rhodobaculum;	100	93	40	40	40	0	0	457085	32202
ALF968	SILVA (only NR);Bacteria;Proteobacteria;Alphaproteobacteria;Rhodobacterales;Rhodobacteraceae;Rhodovulum;	95	93	60	60	57	3	0	457065	32185
ALF968	SILVA (only NR);Bacteria;Proteobacteria;Alphaproteobacteria;Rhodobacterales;Rhodobacteraceae;Roseibaca;	92.3	92.9	13	13	12	1	0	457112	32230
ALF968	SILVA (only NR);Bacteria;Proteobacteria;Alphaproteobacteria;Rhodobacterales;Rhodobacteraceae;Roseibacterium;	91.2	93	34	34	31	3	0	457091	32211
ALF968	SILVA (only NR);Bacteria;Proteobacteria;Alphaproteobacteria;Rhodobacterales;Rhodobacteraceae;Roseicitreum;	100	92.9	1	1	1	0	0	457124	32241
ALF968	SILVA (only NR);Bacteria;Proteobacteria;Alphaproteobacteria;Rhodobacterales;Rhodobacteraceae;Roseicyclus;	100	92.9	12	12	12	0	0	457113	32230
ALF968	SILVA (only NR);Bacteria;Proteobacteria;Alphaproteobacteria;Rhodobacterales;Rhodobacteraceae;Roseinatronobacter;	100	92.9	10	10	10	0	0	457115	32232
ALF968	SILVA (only NR);Bacteria;Proteobacteria;Alphaproteobacteria;Rhodobacterales;Rhodobacteraceae;Roseisalinus;	100	92.9	3	3	3	0	0	457122	32239
ALF968	SILVA (only NR);Bacteria;Proteobacteria;Alphaproteobacteria;Rhodobacterales;Rhodobacteraceae;Roseivivax;	91.2	93	114	114	104	10	0	457011	32138
ALF968	SILVA (only NR);Bacteria;Proteobacteria;Alphaproteobacteria;Rhodobacterales;Rhodobacteraceae;Roseobacter clade CHAB-I-5 lineage;	92.6	93	27	27	25	2	0	457098	32217
ALF968	SILVA (only NR);Bacteria;Proteobacteria;Alphaproteobacteria;Rhodobacterales;Rhodobacteraceae;Roseobacter clade Marinomonas lineage;	100	92.9	3	3	3	0	0	457122	32239
ALF968	SILVA (only NR);Bacteria;Proteobacteria;Alphaproteobacteria;Rhodobacterales;Rhodobacteraceae;Roseobacter clade NAC11-7 lineage;	97.8	93	91	91	89	2	0	457034	32153
ALF968	SILVA (only NR);Bacteria;Proteobacteria;Alphaproteobacteria;Rhodobacterales;Rhodobacteraceae;Roseobacter;	95.5	93	44	44	42	2	0	457081	32200
ALF968	SILVA (only NR);Bacteria;Proteobacteria;Alphaproteobacteria;Rhodobacterales;Rhodobacteraceae;Roseovarius;	95.9	93	221	221	212	9	0	456904	32030
ALF968	SILVA (only NR);Bacteria;Proteobacteria;Alphaproteobacteria;Rhodobacterales;Rhodobacteraceae;Rubellimicrobium;	96.8	93	94	94	91	3	0	457031	32151
ALF968	SILVA (only NR);Bacteria;Proteobacteria;Alphaproteobacteria;Rhodobacterales;Rhodobacteraceae;Rubribacterium;	94.7	93	19	19	18	1	0	457106	32224
ALF968	SILVA (only NR);Bacteria;Proteobacteria;Alphaproteobacteria;Rhodobacterales;Rhodobacteraceae;Rubrimonas;	90	92.9	10	10	9	1	0	457115	32233
ALF968	SILVA (only NR);Bacteria;Proteobacteria;Alphaproteobacteria;Rhodobacterales;Rhodobacteraceae;Ruegeria;	97.9	93	145	145	142	3	0	456980	32100
ALF968	SILVA (only NR);Bacteria;Proteobacteria;Alphaproteobacteria;Rhodobacterales;Rhodobacteraceae;Sagittula;	100	93	18	18	18	0	0	457107	32224
ALF968	SILVA (only NR);Bacteria;Proteobacteria;Alphaproteobacteria;Rhodobacterales;Rhodobacteraceae;Salinihabitans;	100	92.9	3	3	3	0	0	457122	32239
ALF968	SILVA (only NR);Bacteria;Proteobacteria;Alphaproteobacteria;Rhodobacterales;Rhodobacteraceae;Salipiger;	100	92.9	3	3	3	0	0	457122	32239
ALF968	SILVA (only NR);Bacteria;Proteobacteria;Alphaproteobacteria;Rhodobacterales;Rhodobacteraceae;Sedimentitalea;	95.6	93	45	45	43	2	0	457080	32199
ALF968	SILVA (only NR);Bacteria;Proteobacteria;Alphaproteobacteria;Rhodobacterales;Rhodobacteraceae;Sediminimonas;	100	93	20	20	20	0	0	457105	32222
ALF968	SILVA (only NR);Bacteria;Proteobacteria;Alphaproteobacteria;Rhodobacterales;Rhodobacteraceae;Seohaeicola;	100	92.9	6	6	6	0	0	457119	32236
ALF968	SILVA (only NR);Bacteria;Proteobacteria;Alphaproteobacteria;Rhodobacterales;Rhodobacteraceae;Shimia;	100	93	22	22	22	0	0	457103	32220
ALF968	SILVA (only NR);Bacteria;Proteobacteria;Alphaproteobacteria;Rhodobacterales;Rhodobacteraceae;Silicimonas;	92.6	93	27	27	25	2	0	457098	32217
ALF968	SILVA (only NR);Bacteria;Proteobacteria;Alphaproteobacteria;Rhodobacterales;Rhodobacteraceae;Sulfitobacter;	94.1	93	273	273	257	16	0	456852	31985
ALF968	SILVA (only NR);Bacteria;Proteobacteria;Alphaproteobacteria;Rhodobacterales;Rhodobacteraceae;Tabrizicola;	96.2	93	53	53	51	2	0	457072	32191
ALF968	SILVA (only NR);Bacteria;Proteobacteria;Alphaproteobacteria;Rhodobacterales;Rhodobacteraceae;Tateyamaria;	100	93	39	39	39	0	0	457086	32203
ALF968	SILVA (only NR);Bacteria;Proteobacteria;Alphaproteobacteria;Rhodobacterales;Rhodobacteraceae;Thalassobius;	94.4	93	36	36	34	2	0	457089	32208
ALF968	SILVA (only NR);Bacteria;Proteobacteria;Alphaproteobacteria;Rhodobacterales;Rhodobacteraceae;Thalassococcus;	87.5	92.9	8	8	7	1	0	457117	32235
ALF968	SILVA (only NR);Bacteria;Proteobacteria;Alphaproteobacteria;Rhodobacterales;Rhodobacteraceae;Thiobacimonas;	100	92.9	3	3	3	0	0	457122	32239
ALF968	SILVA (only NR);Bacteria;Proteobacteria;Alphaproteobacteria;Rhodobacterales;Rhodobacteraceae;Thioclava;	95	93	20	20	19	1	0	457105	32223
ALF968	SILVA (only NR);Bacteria;Proteobacteria;Alphaproteobacteria;Rhodobacterales;Rhodobacteraceae;Tranquillimonas;	100	92.9	2	2	2	0	0	457123	32240
ALF968	SILVA (only NR);Bacteria;Proteobacteria;Alphaproteobacteria;Rhodobacterales;Rhodobacteraceae;Tropicibacter;	97.1	93	34	34	33	1	0	457091	32209
ALF968	SILVA (only NR);Bacteria;Proteobacteria;Alphaproteobacteria;Rhodobacterales;Rhodobacteraceae;Tropicimonas;	94.4	93	54	54	51	3	0	457071	32191
ALF968	SILVA (only NR);Bacteria;Proteobacteria;Alphaproteobacteria;Rhodobacterales;Rhodobacteraceae;Vadicella;	100	92.9	3	3	3	0	0	457122	32239
ALF968	SILVA (only NR);Bacteria;Proteobacteria;Alphaproteobacteria;Rhodobacterales;Rhodobacteraceae;WDS1C4;	100	92.9	11	11	11	0	0	457114	32231
ALF968	SILVA (only NR);Bacteria;Proteobacteria;Alphaproteobacteria;Rhodobacterales;Rhodobacteraceae;Wenxinia;	100	92.9	7	7	7	0	0	457118	32235
ALF968	SILVA (only NR);Bacteria;Proteobacteria;Alphaproteobacteria;Rhodobacterales;Rhodobacteraceae;Yangia;	100	93	16	16	16	0	0	457109	32226
ALF968	SILVA (only NR);Bacteria;Proteobacteria;Alphaproteobacteria;Rhodobacterales;Rhodobacteraceae;Yoonia-Loktanella;	97.5	93	120	120	117	3	0	457005	32125
ALF968	SILVA (only NR);Bacteria;Proteobacteria;Alphaproteobacteria;Rhodobacterales;Rhodobacteraceae;Youngimonas;	100	92.9	4	4	4	0	0	457121	32238
ALF968	SILVA (only NR);Bacteria;Proteobacteria;Alphaproteobacteria;Rhodobacterales;Rhodobacteraceae;uncultured;	94.9	93.1	899	899	853	46	0	456226	31389
	Average:	96.298	92.9595

## Sheet: ROS537
job_name	taxonomy	coverage	specificity	accessions	eligible	match	mismat	nodata	outgroup_matchable	outgroup_matched
ROS537	SILVA (only NR);Bacteria;Proteobacteria;Alphaproteobacteria;Rhodobacterales;	57.7	100	5419	5419	3129	2290	0	452722	25
ROS537	SILVA (only NR);Bacteria;Proteobacteria;Alphaproteobacteria;Rhodobacterales;Rhodobacteraceae;	57.7	100	5419	5419	3129	2290	0	452722	25
ROS537	SILVA (only NR);Bacteria;Proteobacteria;Alphaproteobacteria;Rhodobacterales;Rhodobacteraceae;Actibacterium;	68	99.3	25	25	17	8	0	458116	3137
ROS537	SILVA (only NR);Bacteria;Proteobacteria;Alphaproteobacteria;Rhodobacterales;Rhodobacteraceae;Aestuariibius;	100	99.3	2	2	2	0	0	458139	3152
ROS537	SILVA (only NR);Bacteria;Proteobacteria;Alphaproteobacteria;Rhodobacterales;Rhodobacteraceae;Aestuariicoccus;	95.2	99.3	21	21	20	1	0	458120	3134
ROS537	SILVA (only NR);Bacteria;Proteobacteria;Alphaproteobacteria;Rhodobacterales;Rhodobacteraceae;Aestuariihabitans;	100	99.3	2	2	2	0	0	458139	3152
ROS537	SILVA (only NR);Bacteria;Proteobacteria;Alphaproteobacteria;Rhodobacterales;Rhodobacteraceae;Aestuariivita;	100	99.3	1	1	1	0	0	458140	3153
ROS537	SILVA (only NR);Bacteria;Proteobacteria;Alphaproteobacteria;Rhodobacterales;Rhodobacteraceae;Aliiroseovarius;	91.2	99.3	34	34	31	3	0	458107	3123
ROS537	SILVA (only NR);Bacteria;Proteobacteria;Alphaproteobacteria;Rhodobacterales;Rhodobacteraceae;Amylibacter;	93.5	99.3	62	62	58	4	0	458079	3096
ROS537	SILVA (only NR);Bacteria;Proteobacteria;Alphaproteobacteria;Rhodobacterales;Rhodobacteraceae;Antarctobacter;	87.5	99.3	8	8	7	1	0	458133	3147
ROS537	SILVA (only NR);Bacteria;Proteobacteria;Alphaproteobacteria;Rhodobacterales;Rhodobacteraceae;Aquimixticola;	100	99.3	4	4	4	0	0	458137	3150
ROS537	SILVA (only NR);Bacteria;Proteobacteria;Alphaproteobacteria;Rhodobacterales;Rhodobacteraceae;Ascidiaceihabitans;	97.9	99.3	48	48	47	1	0	458093	3107
ROS537	SILVA (only NR);Bacteria;Proteobacteria;Alphaproteobacteria;Rhodobacterales;Rhodobacteraceae;Boseongicola;	100	99.3	7	7	7	0	0	458134	3147
ROS537	SILVA (only NR);Bacteria;Proteobacteria;Alphaproteobacteria;Rhodobacterales;Rhodobacteraceae;Celeribacter;	94.3	99.3	35	35	33	2	0	458106	3121
ROS537	SILVA (only NR);Bacteria;Proteobacteria;Alphaproteobacteria;Rhodobacterales;Rhodobacteraceae;Citreicella;	100	99.3	12	12	12	0	0	458129	3142
ROS537	SILVA (only NR);Bacteria;Proteobacteria;Alphaproteobacteria;Rhodobacterales;Rhodobacteraceae;Citreimonas;	100	99.3	3	3	3	0	0	458138	3151
ROS537	SILVA (only NR);Bacteria;Proteobacteria;Alphaproteobacteria;Rhodobacterales;Rhodobacteraceae;Cognatishimia;	96.2	99.3	26	26	25	1	0	458115	3129
ROS537	SILVA (only NR);Bacteria;Proteobacteria;Alphaproteobacteria;Rhodobacterales;Rhodobacteraceae;Cognatiyoonia;	100	99.3	8	8	8	0	0	458133	3146
ROS537	SILVA (only NR);Bacteria;Proteobacteria;Alphaproteobacteria;Rhodobacterales;Rhodobacteraceae;Confluentimicrobium;	100	99.3	5	5	5	0	0	458136	3149
ROS537	SILVA (only NR);Bacteria;Proteobacteria;Alphaproteobacteria;Rhodobacterales;Rhodobacteraceae;Cribrihabitans;	100	99.3	9	9	9	0	0	458132	3145
ROS537	SILVA (only NR);Bacteria;Proteobacteria;Alphaproteobacteria;Rhodobacterales;Rhodobacteraceae;Dinoroseobacter;	94.4	99.3	18	18	17	1	0	458123	3137
ROS537	SILVA (only NR);Bacteria;Proteobacteria;Alphaproteobacteria;Rhodobacterales;Rhodobacteraceae;Donghicola;	90	99.3	20	20	18	2	0	458121	3136
ROS537	SILVA (only NR);Bacteria;Proteobacteria;Alphaproteobacteria;Rhodobacterales;Rhodobacteraceae;Epibacterium;	100	99.3	46	46	46	0	0	458095	3108
ROS537	SILVA (only NR);Bacteria;Proteobacteria;Alphaproteobacteria;Rhodobacterales;Rhodobacteraceae;Flavimaricola;	92.3	99.3	13	13	12	1	0	458128	3142
ROS537	SILVA (only NR);Bacteria;Proteobacteria;Alphaproteobacteria;Rhodobacterales;Rhodobacteraceae;HIMB11;	90.5	99.3	42	42	38	4	0	458099	3116
ROS537	SILVA (only NR);Bacteria;Proteobacteria;Alphaproteobacteria;Rhodobacterales;Rhodobacteraceae;Halocynthiibacter;	100	99.3	12	12	12	0	0	458129	3142
ROS537	SILVA (only NR);Bacteria;Proteobacteria;Alphaproteobacteria;Rhodobacterales;Rhodobacteraceae;Halodurantibacterium;	78.3	99.3	23	23	18	5	0	458118	3136
ROS537	SILVA (only NR);Bacteria;Proteobacteria;Alphaproteobacteria;Rhodobacterales;Rhodobacteraceae;Halovulum;	100	99.3	12	12	12	0	0	458129	3142
ROS537	SILVA (only NR);Bacteria;Proteobacteria;Alphaproteobacteria;Rhodobacterales;Rhodobacteraceae;Hasllibacter;	100	99.3	2	2	2	0	0	458139	3152
ROS537	SILVA (only NR);Bacteria;Proteobacteria;Alphaproteobacteria;Rhodobacterales;Rhodobacteraceae;Jannaschia;	93.9	99.3	49	49	46	3	0	458092	3108
ROS537	SILVA (only NR);Bacteria;Proteobacteria;Alphaproteobacteria;Rhodobacterales;Rhodobacteraceae;Jhaorihella;	66.7	99.3	12	12	8	4	0	458129	3146
ROS537	SILVA (only NR);Bacteria;Proteobacteria;Alphaproteobacteria;Rhodobacterales;Rhodobacteraceae;Ketogulonicigenium;	100	99.3	14	14	14	0	0	458127	3140
ROS537	SILVA (only NR);Bacteria;Proteobacteria;Alphaproteobacteria;Rhodobacterales;Rhodobacteraceae;Lacimonas;	87.5	99.3	8	8	7	1	0	458133	3147
ROS537	SILVA (only NR);Bacteria;Proteobacteria;Alphaproteobacteria;Rhodobacterales;Rhodobacteraceae;Leisingera;	96	99.3	25	25	24	1	0	458116	3130
ROS537	SILVA (only NR);Bacteria;Proteobacteria;Alphaproteobacteria;Rhodobacterales;Rhodobacteraceae;Lentibacter;	92	99.3	25	25	23	2	0	458116	3131
ROS537	SILVA (only NR);Bacteria;Proteobacteria;Alphaproteobacteria;Rhodobacterales;Rhodobacteraceae;Limimaricola;	100	99.3	21	21	21	0	0	458120	3133
ROS537	SILVA (only NR);Bacteria;Proteobacteria;Alphaproteobacteria;Rhodobacterales;Rhodobacteraceae;Litoreibacter;	100	99.3	15	15	15	0	0	458126	3139
ROS537	SILVA (only NR);Bacteria;Proteobacteria;Alphaproteobacteria;Rhodobacterales;Rhodobacteraceae;Litorimicrobium;	71.4	99.3	14	14	10	4	0	458127	3144
ROS537	SILVA (only NR);Bacteria;Proteobacteria;Alphaproteobacteria;Rhodobacterales;Rhodobacteraceae;Litorisediminicola;	100	99.3	1	1	1	0	0	458140	3153
ROS537	SILVA (only NR);Bacteria;Proteobacteria;Alphaproteobacteria;Rhodobacterales;Rhodobacteraceae;Litorisediminivivens;	100	99.3	2	2	2	0	0	458139	3152
ROS537	SILVA (only NR);Bacteria;Proteobacteria;Alphaproteobacteria;Rhodobacterales;Rhodobacteraceae;Loktanella;	100	99.3	7	7	7	0	0	458134	3147
ROS537	SILVA (only NR);Bacteria;Proteobacteria;Alphaproteobacteria;Rhodobacterales;Rhodobacteraceae;Lutimaribacter;	84.6	99.3	13	13	11	2	0	458128	3143
ROS537	SILVA (only NR);Bacteria;Proteobacteria;Alphaproteobacteria;Rhodobacterales;Rhodobacteraceae;Maliponia;	100	99.3	1	1	1	0	0	458140	3153
ROS537	SILVA (only NR);Bacteria;Proteobacteria;Alphaproteobacteria;Rhodobacterales;Rhodobacteraceae;Mameliella;	82.4	99.3	17	17	14	3	0	458124	3140
ROS537	SILVA (only NR);Bacteria;Proteobacteria;Alphaproteobacteria;Rhodobacterales;Rhodobacteraceae;Marinibacterium;	94.4	99.3	18	18	17	1	0	458123	3137
ROS537	SILVA (only NR);Bacteria;Proteobacteria;Alphaproteobacteria;Rhodobacterales;Rhodobacteraceae;Marinosulfonomonas;	100	99.3	1	1	1	0	0	458140	3153
ROS537	SILVA (only NR);Bacteria;Proteobacteria;Alphaproteobacteria;Rhodobacterales;Rhodobacteraceae;Marinovum;	95.8	99.3	24	24	23	1	0	458117	3131
ROS537	SILVA (only NR);Bacteria;Proteobacteria;Alphaproteobacteria;Rhodobacterales;Rhodobacteraceae;Maritimibacter;	94.7	99.3	19	19	18	1	0	458122	3136
ROS537	SILVA (only NR);Bacteria;Proteobacteria;Alphaproteobacteria;Rhodobacterales;Rhodobacteraceae;Marivita;	94.9	99.3	39	39	37	2	0	458102	3117
ROS537	SILVA (only NR);Bacteria;Proteobacteria;Alphaproteobacteria;Rhodobacterales;Rhodobacteraceae;Marivivens;	92.3	99.3	13	13	12	1	0	458128	3142
ROS537	SILVA (only NR);Bacteria;Proteobacteria;Alphaproteobacteria;Rhodobacterales;Rhodobacteraceae;Nautella;	96.4	99.3	28	28	27	1	0	458113	3127
ROS537	SILVA (only NR);Bacteria;Proteobacteria;Alphaproteobacteria;Rhodobacterales;Rhodobacteraceae;Nereida;	100	99.3	8	8	8	0	0	458133	3146
ROS537	SILVA (only NR);Bacteria;Proteobacteria;Alphaproteobacteria;Rhodobacterales;Rhodobacteraceae;Nioella;	90.5	99.3	21	21	19	2	0	458120	3135
ROS537	SILVA (only NR);Bacteria;Proteobacteria;Alphaproteobacteria;Rhodobacterales;Rhodobacteraceae;Oceanibulbus;	80	99.3	5	5	4	1	0	458136	3150
ROS537	SILVA (only NR);Bacteria;Proteobacteria;Alphaproteobacteria;Rhodobacterales;Rhodobacteraceae;Oceanicola;	100	99.3	10	10	10	0	0	458131	3144
ROS537	SILVA (only NR);Bacteria;Proteobacteria;Alphaproteobacteria;Rhodobacterales;Rhodobacteraceae;Oceanobacterium;	100	99.3	5	5	5	0	0	458136	3149
ROS537	SILVA (only NR);Bacteria;Proteobacteria;Alphaproteobacteria;Rhodobacterales;Rhodobacteraceae;Octadecabacter;	90.5	99.3	42	42	38	4	0	458099	3116
ROS537	SILVA (only NR);Bacteria;Proteobacteria;Alphaproteobacteria;Rhodobacterales;Rhodobacteraceae;Pacificibacter;	100	99.3	4	4	4	0	0	458137	3150
ROS537	SILVA (only NR);Bacteria;Proteobacteria;Alphaproteobacteria;Rhodobacterales;Rhodobacteraceae;Pelagibaca;	88.9	99.3	9	9	8	1	0	458132	3146
ROS537	SILVA (only NR);Bacteria;Proteobacteria;Alphaproteobacteria;Rhodobacterales;Rhodobacteraceae;Pelagicola;	100	99.3	7	7	7	0	0	458134	3147
ROS537	SILVA (only NR);Bacteria;Proteobacteria;Alphaproteobacteria;Rhodobacterales;Rhodobacteraceae;Pelagimonas;	100	99.3	6	6	6	0	0	458135	3148
ROS537	SILVA (only NR);Bacteria;Proteobacteria;Alphaproteobacteria;Rhodobacterales;Rhodobacteraceae;Phaeobacter;	97.8	99.3	45	45	44	1	0	458096	3110
ROS537	SILVA (only NR);Bacteria;Proteobacteria;Alphaproteobacteria;Rhodobacterales;Rhodobacteraceae;Planktomarina;	94.5	99.3	110	110	104	6	0	458031	3050
ROS537	SILVA (only NR);Bacteria;Proteobacteria;Alphaproteobacteria;Rhodobacterales;Rhodobacteraceae;Planktotalea;	100	99.3	25	25	25	0	0	458116	3129
ROS537	SILVA (only NR);Bacteria;Proteobacteria;Alphaproteobacteria;Rhodobacterales;Rhodobacteraceae;Ponticoccus;	87	99.3	23	23	20	3	0	458118	3134
ROS537	SILVA (only NR);Bacteria;Proteobacteria;Alphaproteobacteria;Rhodobacterales;Rhodobacteraceae;Pontivivens;	100	99.3	13	13	13	0	0	458128	3141
ROS537	SILVA (only NR);Bacteria;Proteobacteria;Alphaproteobacteria;Rhodobacterales;Rhodobacteraceae;Poseidonocella;	100	99.3	2	2	2	0	0	458139	3152
ROS537	SILVA (only NR);Bacteria;Proteobacteria;Alphaproteobacteria;Rhodobacterales;Rhodobacteraceae;Primorskyibacter;	100	99.3	5	5	5	0	0	458136	3149
ROS537	SILVA (only NR);Bacteria;Proteobacteria;Alphaproteobacteria;Rhodobacterales;Rhodobacteraceae;Pseudaestuariivita;	100	99.3	2	2	2	0	0	458139	3152
ROS537	SILVA (only NR);Bacteria;Proteobacteria;Alphaproteobacteria;Rhodobacterales;Rhodobacteraceae;Pseudodonghicola;	100	99.3	2	2	2	0	0	458139	3152
ROS537	SILVA (only NR);Bacteria;Proteobacteria;Alphaproteobacteria;Rhodobacterales;Rhodobacteraceae;Pseudooceanicola;	68.4	99.3	38	38	26	12	0	458103	3128
ROS537	SILVA (only NR);Bacteria;Proteobacteria;Alphaproteobacteria;Rhodobacterales;Rhodobacteraceae;Pseudooctadecabacter;	100	99.3	2	2	2	0	0	458139	3152
ROS537	SILVA (only NR);Bacteria;Proteobacteria;Alphaproteobacteria;Rhodobacterales;Rhodobacteraceae;Pseudopelagicola;	100	99.3	1	1	1	0	0	458140	3153
ROS537	SILVA (only NR);Bacteria;Proteobacteria;Alphaproteobacteria;Rhodobacterales;Rhodobacteraceae;Pseudophaeobacter;	94.1	99.3	34	34	32	2	0	458107	3122
ROS537	SILVA (only NR);Bacteria;Proteobacteria;Alphaproteobacteria;Rhodobacterales;Rhodobacteraceae;Pseudoroseicyclus;	100	99.3	2	2	2	0	0	458139	3152
ROS537	SILVA (only NR);Bacteria;Proteobacteria;Alphaproteobacteria;Rhodobacterales;Rhodobacteraceae;Pseudoruegeria;	95.8	99.3	24	24	23	1	0	458117	3131
ROS537	SILVA (only NR);Bacteria;Proteobacteria;Alphaproteobacteria;Rhodobacterales;Rhodobacteraceae;Puniceibacterium;	83.3	99.3	6	6	5	1	0	458135	3149
ROS537	SILVA (only NR);Bacteria;Proteobacteria;Alphaproteobacteria;Rhodobacterales;Rhodobacteraceae;Roseibacterium;	100	99.3	34	34	34	0	0	458107	3120
ROS537	SILVA (only NR);Bacteria;Proteobacteria;Alphaproteobacteria;Rhodobacterales;Rhodobacteraceae;Roseicyclus;	100	99.3	12	12	12	0	0	458129	3142
ROS537	SILVA (only NR);Bacteria;Proteobacteria;Alphaproteobacteria;Rhodobacterales;Rhodobacteraceae;Roseisalinus;	66.7	99.3	3	3	2	1	0	458138	3152
ROS537	SILVA (only NR);Bacteria;Proteobacteria;Alphaproteobacteria;Rhodobacterales;Rhodobacteraceae;Roseivivax;	90.4	99.3	114	114	103	11	0	458027	3051
ROS537	SILVA (only NR);Bacteria;Proteobacteria;Alphaproteobacteria;Rhodobacterales;Rhodobacteraceae;Roseobacter clade CHAB-I-5 lineage;	100	99.3	27	27	27	0	0	458114	3127
ROS537	SILVA (only NR);Bacteria;Proteobacteria;Alphaproteobacteria;Rhodobacterales;Rhodobacteraceae;Roseobacter clade NAC11-7 lineage;	83.5	99.3	91	91	76	15	0	458050	3078
ROS537	SILVA (only NR);Bacteria;Proteobacteria;Alphaproteobacteria;Rhodobacterales;Rhodobacteraceae;Roseobacter;	93.2	99.3	44	44	41	3	0	458097	3113
ROS537	SILVA (only NR);Bacteria;Proteobacteria;Alphaproteobacteria;Rhodobacterales;Rhodobacteraceae;Roseovarius;	91.4	99.4	221	221	202	19	0	457920	2952
ROS537	SILVA (only NR);Bacteria;Proteobacteria;Alphaproteobacteria;Rhodobacterales;Rhodobacteraceae;Rubellimicrobium;	69.1	99.3	94	94	65	29	0	458047	3089
ROS537	SILVA (only NR);Bacteria;Proteobacteria;Alphaproteobacteria;Rhodobacterales;Rhodobacteraceae;Ruegeria;	98.6	99.3	145	145	143	2	0	457996	3011
ROS537	SILVA (only NR);Bacteria;Proteobacteria;Alphaproteobacteria;Rhodobacterales;Rhodobacteraceae;Sagittula;	88.9	99.3	18	18	16	2	0	458123	3138
ROS537	SILVA (only NR);Bacteria;Proteobacteria;Alphaproteobacteria;Rhodobacterales;Rhodobacteraceae;Salinihabitans;	100	99.3	3	3	3	0	0	458138	3151
ROS537	SILVA (only NR);Bacteria;Proteobacteria;Alphaproteobacteria;Rhodobacterales;Rhodobacteraceae;Salipiger;	100	99.3	3	3	3	0	0	458138	3151
ROS537	SILVA (only NR);Bacteria;Proteobacteria;Alphaproteobacteria;Rhodobacterales;Rhodobacteraceae;Sediminimonas;	100	99.3	20	20	20	0	0	458121	3134
ROS537	SILVA (only NR);Bacteria;Proteobacteria;Alphaproteobacteria;Rhodobacterales;Rhodobacteraceae;Seohaeicola;	100	99.3	6	6	6	0	0	458135	3148
ROS537	SILVA (only NR);Bacteria;Proteobacteria;Alphaproteobacteria;Rhodobacterales;Rhodobacteraceae;Shimia;	95.5	99.3	22	22	21	1	0	458119	3133
ROS537	SILVA (only NR);Bacteria;Proteobacteria;Alphaproteobacteria;Rhodobacterales;Rhodobacteraceae;Silicimonas;	88.9	99.3	27	27	24	3	0	458114	3130
ROS537	SILVA (only NR);Bacteria;Proteobacteria;Alphaproteobacteria;Rhodobacterales;Rhodobacteraceae;Sulfitobacter;	77.7	99.4	273	273	212	61	0	457868	2942
ROS537	SILVA (only NR);Bacteria;Proteobacteria;Alphaproteobacteria;Rhodobacterales;Rhodobacteraceae;Tateyamaria;	97.4	99.3	39	39	38	1	0	458102	3116
ROS537	SILVA (only NR);Bacteria;Proteobacteria;Alphaproteobacteria;Rhodobacterales;Rhodobacteraceae;Thalassobius;	97.2	99.3	36	36	35	1	0	458105	3119
ROS537	SILVA (only NR);Bacteria;Proteobacteria;Alphaproteobacteria;Rhodobacterales;Rhodobacteraceae;Thalassococcus;	100	99.3	8	8	8	0	0	458133	3146
ROS537	SILVA (only NR);Bacteria;Proteobacteria;Alphaproteobacteria;Rhodobacterales;Rhodobacteraceae;Thiobacimonas;	100	99.3	3	3	3	0	0	458138	3151
ROS537	SILVA (only NR);Bacteria;Proteobacteria;Alphaproteobacteria;Rhodobacterales;Rhodobacteraceae;Tranquillimonas;	100	99.3	2	2	2	0	0	458139	3152
ROS537	SILVA (only NR);Bacteria;Proteobacteria;Alphaproteobacteria;Rhodobacterales;Rhodobacteraceae;Tropicibacter;	97.1	99.3	34	34	33	1	0	458107	3121
ROS537	SILVA (only NR);Bacteria;Proteobacteria;Alphaproteobacteria;Rhodobacterales;Rhodobacteraceae;Tropicimonas;	85.2	99.3	54	54	46	8	0	458087	3108
ROS537	SILVA (only NR);Bacteria;Proteobacteria;Alphaproteobacteria;Rhodobacterales;Rhodobacteraceae;WDS1C4;	100	99.3	11	11	11	0	0	458130	3143
ROS537	SILVA (only NR);Bacteria;Proteobacteria;Alphaproteobacteria;Rhodobacterales;Rhodobacteraceae;Wenxinia;	100	99.3	7	7	7	0	0	458134	3147
ROS537	SILVA (only NR);Bacteria;Proteobacteria;Alphaproteobacteria;Rhodobacterales;Rhodobacteraceae;Yangia;	93.8	99.3	16	16	15	1	0	458125	3139
ROS537	SILVA (only NR);Bacteria;Proteobacteria;Alphaproteobacteria;Rhodobacterales;Rhodobacteraceae;Yoonia-Loktanella;	95	99.3	120	120	114	6	0	458021	3040
ROS537	SILVA (only NR);Bacteria;Proteobacteria;Alphaproteobacteria;Rhodobacterales;Rhodobacteraceae;Youngimonas;	75	99.3	4	4	3	1	0	458137	3151
ROS537	SILVA (only NR);Bacteria;Proteobacteria;Alphaproteobacteria;Rhodobacterales;Rhodobacteraceae;uncultured;	52.1	99.4	899	899	468	431	0	457242	2686
	Average:	92.9185	99.3157
