# Supplementary material for: Ecology of aerobic anoxygenic phototrophs on a fine-scale taxonomic resolution in Adriatic Sea unravelled by unsupervised neural network
Source: Environ Microbiome. 2024 Apr 29;19:28. doi: 10.1186/s40793-024-00573-6 (PMC11059731; doi:10.1186/s40793-024-00573-6)
Supplement: Supplementary file 8 — Additional file 8. Neural gas analysis at the order level: sample data with resulting BMUs for each sample, ASV matrices and taxonomy table. [file 40793_2024_573_MOESM8_ESM.xlsx]

## Sheet: Sample_data_order
Sample	Sample_ID(phyloseq)	BMU	Month	Season	Station	Depth [m]	UHB	HIGH	SYN	PROCHL	PE	BP	HNF	AAP	Temp	Sal	NO3	NO2	NH4	DIN	NTOT	PO4	PTOT	SiO4	chla
101-0-2	01-puf	1	2021/02	W	ST101	0	0.692477	35.5	21.48	0.48	29.54	0.307354	1.1473	1.10156	10.8005	32.4342	3.78088	0.254	0.421648	4.45653	15.1956	0.0341667	0.128571	7.433	0.56
101-35-2	02-puf	1	2021/02	W	ST101	35	0.610325	28.3	6.83	0.22	2.93	0.107584	0.4312	0.61754	14.2829	38.4293	2.06642	0.608	0.421648	3.09607	15.2784	0.126905	0.140357	2.723	0.25
007-30-2	04-puf	1	2021/02	W	CJ007	30	0.659856	27.5	33.55	0.57	10.78	0.11586	0.3696	0.751063	13.2248	38.0728	1.43191	0.196	0.382876	2.01078	13.3656	0.0704847	0.138214	1.881	0.36
009-100-2	10-puf	1	2021/02	W	CJ009	100	0.284061	27.4	9.99	0.68	2.76	0.0761576	0.17325	0.667611	14.6178	38.8054	1.38553	0.254	0.195122	1.83466	13.4688	0.0187959	0.103929	1.305	0.1
101-0-5	11-puf	1	2021/05	Sp	ST101	0	0.346865	31.7	1.57	0.55	7.95	0.172952	3.0184	3.40482	18.5842	36.5457	0.292	0.066	0.314019	0.672019	10.3987	0.0117771	0.117	2.303	0.23
101-35-5	12-puf	1	2021/05	Sp	ST101	35	0.618261	30.1	30.36	1.9	6.4	0.156401	0.77385	1.91382	14.4396	38.5781	0.41	0.841	0.386916	1.63792	11.5713	0.01	0.097	2.025	0.67
009-50-5	18-puf	1	2021/05	Sp	CJ009	50	0.330701	28.5	11.5	0.23	1.65	0.0817096	1.37445	2.29213	15.771	38.8958	0.572	0.213	0.190654	0.975654	8.2017	0.0796542	0.114	1.026	0.32
009-68-5	19-puf	1	2021/05	Sp	CJ009	68	0.299925	19.6	11.18	1.3	1.8	0.08	0.3465	1.80255	15.26	38.94	0.949	0.529	0.285981	1.76398	8.7854	0.0117771	0.124	1.207	0.21
009-100-5	20-puf	1	2021/05	Sp	CJ009	100	0.346865	31.7	7.6	3.2	2.18	0.0776241	0.5005	1.69128	15.1587	38.9841	1.352	0.608	0.68972	2.64972	9.4159	0.0176657	0.196	1.799	0.14
101-0-11	21-puf	1	2021/11	A	ST101	0	0.346473	18.8	10.68	0.23	0.82	0.180285	0.21175	3.22679	17.0852	33.659	7.81746	0.165	0.352941	8.3354	17.9205	0.0263	0.224211	4.99	0.49
101-35-11	22-puf	1	2021/11	A	ST101	35	0.485024	24.2	2.4	0.17	0.1	0.0849571	0.22715	1.95833	18.7389	38.7065	5.23965	0.12	0.363971	5.72362	18.4418	0.0561	0.197368	3.141	0.07
007-0-11	23-puf	1	2021/11	A	CJ007	0	0.452556	22.4	12.6	0.25	0.48	0.0981563	0.2464	2.15861	18.2849	37.5538	2.98926	0.116	0.0551471	3.16041	16.8714	0.0439	0.157895	2.39	0.26
007-30-11	24-puf	1	2021/11	A	CJ007	30	0.384331	26.6	16.05	0.4	0.47	0.0625393	0.1925	1.55776	18.9045	38.6545	1.60584	0.131	0.154412	1.89125	22.594	0.0343	0.191053	1.479	0.12
007-50-11	25-puf	1	2021/11	A	CJ007	50	0.35717	27.3	4.52	0.12	0.07	0.0813953	0.2618	1.51325	19.3246	38.9224	1.69356	0.131	0.220588	2.04515	18.8539	0.0166	0.236842	1.36	0.1
009-0-11	26-puf	1	2021/11	A	CJ009	0	0.293712	17.7	7.37	0.12	0.22	0.0831762	0.20405	1.8248	19.7598	38.8756	0.4435	0.419	0.0661765	0.928676	12.3552	0.0761	0.112105	0.776	0.11
009-30-11	27-puf	1	2021/11	A	CJ009	30	0.29698	21.8	3.95	0.13	0.25	0.0587681	0.21945	1.75804	19.7515	38.958	1.022	0.328	0.0496324	1.39963	15.3517	0.0106	0.0757895	0.923	0.09
007-0-3	33-puf	1	2021/03	W	CJ007	0	0.480387	28.1	8.28	0.13	1.83	0.078986	0.82775	0.984727	13.8831	37.9741	0.428692	0.004	0.520408	0.9531	8.7204	0.0266151	0.14	1.336	0.27
007-30-3	34-puf	1	2021/03	W	CJ007	30	0.629611	30.9	58.15	0.18	9.65	0.193275	1.3398	2.13636	13.3459	38.2495	0.390615	0.119	0.239796	0.749411	8.4448	0.0798452	0.132	1.257	0.98
101-0-6	41-puf	1	2021/06	Sp	ST101	0	0.670822	23	50.82	6.85	9.55	0.0733291	3.6267	3.07101	23.1347	37.105	1.1437	0.0445313	0.329268	1.5175	17.7377	0.0537	0.222	2.62	0.3
101-35-6	42-puf	1	2021/06	Sp	ST101	35	0.830535	26.5	115.06	19.54	32.92	0.16719	1.848	2.77059	15.033	38.5585	5.07482	0.078125	0.460976	5.61392	11.7489	0.0695	0.2064	4.1	0.93
007-0-6	43-puf	1	2021/06	Sp	CJ007	0	0.292835	22.3	16.88	2.75	4.05	0.0962707	0.7931	1.66903	22.0933	37.5538	0.828355	0.0304687	0.102439	0.961263	13.0548	0.0177	0.1368	2.268	0.06
009-0-6	46-puf	1	2021/06	Sp	CJ009	0	0.331816	25.8	18.7	3.28	3.37	0.12644	0.79695	2.05847	21.369	37.8737	1.11852	0.0226562	0.0658537	1.20703	13.848	0.0177	0.2508	1.879	0.08
009-30-12	57-puf	1	2021/12	A	CJ009	30	0.229439	21.5	6.62	0.05	0.28	0.18458	0.05775	1.00142	17.1292	38.757	0.1942	0.02	0.0885827	0.302783	10.1376	0.0214	0.122	0.831	0.13
101-35-8	62-puf	1	2021/08	S	ST101	35	0.641838	18.7	5.65	0.9	1.68	0.199036	0.5467	1.16832	16.53	38.56	0.23752	0.0633929	0.256831	0.557744	32.658	0.0345	0.170824	2.443	0.45
101-0-1	81-puf	1	2022/01	W	ST101	0	0.581741	21.6	22.2	0.2	11.77	0.216635	0.5852	1.24621	12.53	37.97	1.87917	0.308333	0.305			0.044		1.883	0.95
101-35-1	82-puf	1	2022/01	W	ST101	35	0.61923	23.1	8.15	0.67	4.28	0.216007	0.4543	1.02367	13.01	37.99	2.21629	0.304545	0.429			0.047		2.441	0.79
009-0-1	86-puf	1	2022/01	W	CJ009	0	0.27937	25.5	21.73	0.15	2.57	0.0871569	0.18095	0.550779	14.1233	38.7382	1.02235	0.123485	0.12931			0.0931		1.187	0.16
009-30-1	87-puf	1	2022/01	W	CJ009	30	0.267043	23.5	22.87	0.03	2.57	0.104023	0.23485	0.684302	14.1222	38.7372	0.974053	0.119697	0.367241			0.0389		1.112	0.16
28 samples						27.0714	0.452152	25.3429	19.5264	1.61714	5.46143	0.127423	0.74965	1.66446	16.439	37.9672	1.73426	0.222044	0.28022	2.26851	14.3508	0.0424674	0.155632	2.14707	0.333571
009-0-2	06-puf	2	2021/02	W	CJ009	0	0.360138	28.5	20.59	0.27	4.37	0.084538	0.45815	0.901275	12.8091	37.5248	1.38226	0.141	0.136585	1.65984	12.528	0.0234949	0.6525	3.629	0.17
007-0-5	13-puf	2	2021/05	Sp	CJ007	0	0.37235	37.3	1.77	0.17	6.03	0.0793002	1.1704	2.09185	18.5876	36.9004	0.175	0.094	0.571963	0.840963	11.5076	0.0529971	0.082	2.176	0.12
007-50-3	35-puf	2	2021/03	W	CJ007	50	0.468959	28	9.05	0.85	1.83	0.191284	0.71995	1.25177	14.296	38.733	1.37431	0.193	0.22449	1.7918	10.0516	0.109296	0.182	1.498	0.33
009-0-3	36-puf	2	2021/03	W	CJ009	0	0.42275	25.7	27.59	0.15	3.2	0.0800335	0.69685	1.23508	14.203	38.5992	0.515538	0.071	0	0.586538	8.2498	0.0266151	0.153	1.245	0.2
009-50-3	38-puf	2	2021/03	W	CJ009	50	0.467444	28.7	45.07	0.02	3.58	0.155144	0.7161	1.61896	14.161	38.6886	0.647923	0.054	0.0459184	0.747841	7.1474	0	0.122	0.871	0.26
009-100-3	40-puf	2	2021/03	W	CJ009	100	0.271303	28.3	0.62	0.08	0.32	0.0926042	0.231	0.667611	14.6084	38.9286	2.04238	0.573	0.127551	2.74294	9.5459	0.0665376	0.15	1.268	0.06
007-30-6	44-puf	2	2021/06	Sp	CJ007	30	0.426057	27	42.7	11.98	5.33	0.083281	1.0087	2.26988	15.7252	38.5888	0.942831	0.021875	0.0878049	1.05251	11.8068	0.0088	0.0876	1.895	0.21
009-30-6	47-puf	2	2021/06	Sp	CJ009	30	0.241528	28.8	17.47	6.6	3.75	0.0561492	0.8778	2.05847	16.0669	38.7527	1.03851	0.0203125	0.095122	1.15395	13.272	0.0448	0.0744	1.276	0.11
007-0-12	53-puf	2	2021/12	A	CJ007	0	0.506448	28.4	25.78	0.17	8.49	0.316258	0.0231	0.484018	14.9902	36.5673	1.7658	0.27	0.0848586	2.12066	11.0616	0.0413	0.15	3.915	0.69
009-0-12	56-puf	2	2021/12	A	CJ009	0	0.28463	31.1	8	0.03	0.52	0.15462	0.1078	0.700992	17.112	38.7563	0.2423	0.016	0.265748	0.524048	9.5304	0.0121	0.228	0.799	0.1
009-50-12	58-puf	2	2021/12	A	CJ009	50	0.273403	31.2	5.73	0.03	0.38	0.238529	0.0693	0.667611	17.1151	38.7532	0.2164	0.041	0.200787	0.458187	8.3172	0.0173	0.14	0.876	0.11
101-0-8	61-puf	2	2021/08	S	ST101	0	0.401426	15.1	1.52	0.58	1.53	0.0873664	0.82775	1.50213	27.01	37.63	0.377621	0.0428571	0.334515	0.754993	27.5009	0.011	0.0974118	0.581	0.2
009-0-8	66-puf	2	2021/08	S	CJ009	0	0.282354	33.3	0.37	0.1	0.53	0.108108	0.5544	0.695428	26.4352	38.8426	0.483366	0.0892857	0.0218579	0.59451	30.8614	0.0566	0.183529	1.265	0.05
101-35-4	72-puf	2	2021/04	W	ST101	35	0.711002	29.2	15.72	0.77	3	0.11167	0.5544	1.75804	14.0307	38.5444	0.940043	0.765957	0.479532	2.18553	8.8075	0.0744514	0.177	3.113	1.63
007-0-4	73-puf	2	2021/04	W	CJ007	0	0.361907	37.9	20.4	0.45	4.22	0.0801383	0.8162	2.53692	14.9387	36.8381	0.651298	0.0617021	0.185249	0.898249	8.3629	0.0205831	0.128	2.956	0.11
007-30-4	74-puf	2	2021/04	W	CJ007	30	0.702658	30.1	65.6	0.83	7.22	0.128536	0.847	2.4034	13.9528	38.4102	1.31862	0.256383	0.231561	1.80656	9.6928	0.0308747	0.23	1.409	1.25
16 samples						23.4375	0.409647	29.2875	19.2488	1.4425	3.39375	0.127972	0.604931	1.42771	16.6276	38.1911	0.882137	0.169461	0.193346	1.24494	12.3902	0.0372969	0.17734	1.79825	0.35
007-0-2	03-puf	3	2021/02	W	CJ007	0	0.688716	29.9	18.81	1.91	10.48	0.155877	0.6853	0.717682	12.632	36.836	2.0227	0.268	0.247173	2.53787	13.2984	0.0281939	0.1275	3.465	0.26
009-28.5-2	07-puf	3	2021/02	W	CJ009	28.5	0.354532	28.8	28.92	0.08	5	0.0902996	0.48895	1.11825	14.132	38.5622	1.36	0.14	0.131707	1.63171	12.6936	0.00939796	0.116786	2.071	0.18
007-30-5	14-puf	3	2021/05	Sp	CJ007	30	0.331385	32.7	14.47	0.1	4.28	0.0686151	1.59775	1.95833	17.0964	37.9773	0.136	0.06	0.140187	0.336187	9.3522	0.0683074	0.069	1.475	0.26
007-50-5	15-puf	3	2021/05	Sp	CJ007	50	0.598736	28.6	39.48	0.67	5.92	0.136078	0.49665	2.1141	14.5935	38.6452	0.25	0.662	0.196262	1.10826	9.2599	0.0176657	0.113	1.849	0.74
009-37.5-3	37-puf	3	2021/03	W	CJ009	37.5	0.441068	25.7	39.78	0.05	4.1	0.114917	0.6468	1.53551	14.2654	38.6675	0.644923	0.057	0.102041	0.803964	7.4893	0	0.12	0.995	0.28
009-75-3	39-puf	3	2021/03	W	CJ009	75	0.348357	25	9.83	0.18	1.38	0.0800335	0.43505	0.867895	14.3275	38.7833	1.41746	0.121	0.306122	1.84458	8.9778	0.0133075	0.132	1.155	0.17
007-0-8	63-puf	3	2021/08	S	CJ007	0	0.558309	45.1	3.67	0.18	0.75	0.291745	0.65065	1.16832	26.8734	37.6781	0.291868	0.0633929	0.26776	0.62302	32.2745	0	0.646588	0.858	0.06
007-30-8	64-puf	3	2021/08	S	CJ007	30	0.552434	28.4	11.05	0.38	1.65	0.17159	0.52745	0.300425	17.4466	38.4694	0.260812	0.170536	0.278689	0.710036	30.0138	0.0159	0.125647	0.111	0.29
009-30-8	67-puf	3	2021/08	S	CJ009	30	0.276978	23.9	0.1	0.22	0.68	0.0963754	0.4004	0.667611	16.6474	38.869	0.415587	0.0375	0.0273224	0.480409	25.3169	0.0373	0.141176	1.259	0.07
009-50-8	68-puf	3	2021/08	S	CJ009	50	0.298103	27.6	14.87	0.43	1.83	0.0820239	0.12705	0.806697	15.5895	38.9692	0.324748	0.0196429	0.0273224	0.371714	23.3162	0.0069	0.0861176	0.591	0.75
009-75-8	69-puf	3	2021/08	S	CJ009	75	0.207084	24.6	0.2	5.02	0.9	0.0397025	0.0385	0.667611	15.2979	39.0131	1.84051	0.232143	0	2.07265	29.7421	0.0795	0.0872941	2.097	0.15
009-100-8	70-puf	3	2021/08	S	CJ009	100	0.239305	26.4	0.67	5.13	1.37	0.0747957	0.05775	0.723246	15.2349	39.0173	3.23942	0.257143	0.0710383	3.5676	31.7922	0.1368	0.153882	2.894	0.07
12 samples						42.1667	0.407917	28.8917	15.1542	1.19583	3.195	0.116838	0.512692	1.05381	16.178	38.4573	1.017	0.17403	0.149635	1.34067	19.4606	0.0344394	0.159916	1.56833	0.273333
007-50-2	05-puf	4	2021/02	W	CJ007	50	0.566753	27.4	7.7	0.55	3.15	0.147182	0.3696	0.951346	13.9313	38.3897	1.50812	0.457	0.494346	2.45946	11.3964	0.0516888	0.126429	1.947	0.32
009-50-2	08-puf	4	2021/02	W	CJ009	50	0.350902	29.3	28.44	0.03	3.86	0.0776241	0.29645	1.10156	14.1714	38.62	1.36437	0.124	0.185366	1.67374	12.114	0.00939796	0.117857	2.168	0.19
009-0-5	16-puf	4	2021/05	Sp	CJ009	0	0.25144	25.4	2.47	0.25	2.48	0.0666248	1.35135	1.62452	18.6716	38.016	0.387	0.043	0.62243	1.05243	11.6376	0.0759625	0.101	1.762	0.07
009-50-11	28-puf	4	2021/11	A	CJ009	50	0.300864	24.5	10.37	0.08	0.45	0.0642154	0.17325	1.75804	19.7126	39.0179	0.719	0.406	0.0882353	1.21324	12.9935	0.0257	0.108947	0.909	0.09
009-100-11	30-puf	4	2021/11	A	CJ009	100	0.311507	32.3	2.1	0.87	0.15	0.0917662	0.20405	0.689865	16.908	39.024	2.018	0.457	0.204044	2.67904	5.5029	0.0427	0.0931579	1.757	0.07
101-0-3	31-puf	4	2021/03	W	ST101	0	0.435915	24.3	7.53	29.5	77.85	0.108632	1.55925	1.26846	12.2236	37.6187	0.319462	0.094	0.117347	0.530808	20.8117	0.0133075	0.142	1.841	0.47
101-35-3	32-puf	4	2021/03	W	ST101	35	0.67276	26	46.24	2093.74	6.72	0.194322	0.95865	0.968036	13.3394	38.1643	0.913	0.212	0.0102041	1.1352	9.3015	0.0532301	0.2	2.487	0.96
007-50-6	45-puf	4	2021/06	Sp	CJ007	50	0.741816	28.4	39.59	8.17	22.62	0.16939	0.7238	3.10439	14.5992	38.6759	4.13451	0.100781	0.314634	4.54993	15.0408	0.0404	0.1416	5.28	1.07
009-100-6	50-puf	4	2021/06	Sp	CJ009	100	0.303217	24.5	4.87	2.05	5.69	0.161219	0.1155	1.30741	14.9842	38.9823	2.18888	0.164062	0.0804878	2.43343	15.324	0.0341	0.1032	2.699	0.05
101-0-12	51-puf	4	2021/12	A	ST101	0	0.508594	24.9	17.93	0.43	11.82	0.565263	1.05105	2.80397	13.9683	34.9275	3.8242	0.404	0.109817	4.33802	12.588	0.0853	0.167619	5.152	0.95
101-35-12	52-puf	4	2021/12	A	ST101	35	0.313806	25.6	5.23	0.13	0.63	0.142468	0.18095	0.95691	17.3836	38.5093	0.9787	0.293	0.0549085	1.32661	8.6052	0.0413	0.20381	2.792	0.12
007-30-12	54-puf	4	2021/12	A	CJ007	30	0.421589	26.7	20.82	0.07	5.95	0.19736	0.0847	0.650921	17.0165	38.3973	1.2529	0.242	0.248031	1.74293	11.9028	0.0077	0.258	2.777	0.28
007-50-12	55-puf	4	2021/12	A	CJ007	50	0.371911	28.5	10.48	0.2	2.05	0.28986	0.1078	0.650921	17.061	38.5023	0.7735	0.266	0.283465	1.32296	11.808	0.012	0.258	2.057	0.12
007-50-4	75-puf	4	2021/04	W	CJ007	50	0.622244	28.1	7.48	1.25	3.68	0.125917	0.3696	1.73579	14.3811	38.7841	1.16938	0.793617	0.149228	2.11223	8.4227	0.0463121	0.193	3.21	0.53
009-0-4	76-puf	4	2021/04	W	CJ009	0	0.259607	19.7	16.18	0.57	2.75	0.0980515	0.8162	2.51467	15.5168	38.8154	0.392468	0.125532	0.167464	0.685464	6.8328	0.0308747	0.36	1.043	0.1
009-50-4	78-puf	4	2021/04	W	CJ009	50	0.290705	17	17.22	0.15	1.02	0.119422	0.2772	2.982	14.8984	38.9076	0.587319	0.144681	0.0909091	0.822909	7.5049	0.0205831	0.233	0.963	0.15
009-75-4	79-puf	4	2021/04	W	CJ009	75	0.288644	20.5	6.67	0.15	1.27	0.0910329	0.2849	1.86931	14.7396	38.8751	0.704915	0.468085	0.196172	1.36917	6.7067	0.0205831	0.376	1.322	0.14
007-30-1	84-puf	4	2022/01	W	CJ007	30	0.470413	25.4	30.4	0.1	9.02	0.106013	0.42735	0.650921	13.1765	38.1949	2.03485	0.256818	0.367241			0.0311		1.831	0.35
18 samples						41.9444	0.415705	25.4722	15.6511	118.794	8.95333	0.156465	0.519536	1.53272	15.3713	38.3568	1.40392	0.280643	0.210241	1.84986	11.0879	0.03568	0.187272	2.33317	0.335
009-75-2	09-puf	5	2021/02	W	CJ009	75	0.309607	27.1	15.72	0.27	4.07	0.127174	0.32725	0.500709	14.4245	38.7305	1.25335	0.142	0.214634	1.60998	12.8184	0.0234949	0.0964286	1.426	0.17
009-30-5	17-puf	5	2021/05	Sp	CJ009	30	0.247564	30.5	8.13	0.12	1.63	0.102451	1.6247	1.89157	16.5099	38.8333	0.218	0.058	0.179439	0.455439	9.9892	0	0.165	1.042	0.16
009-75-12	59-puf	5	2021/12	A	CJ009	75	0.235898	23.4	12.68	0.05	1.02	0.47423	0.07315	0.734372	17.1294	38.7694	0.2096	0.019	0.188976	0.417576	16.1364	0.026	0.142	0.827	0.09
007-50-8	65-puf	5	2021/08	S	CJ007	50	0.359446	31.6	5.75	0.88	5.13	0.166771	0.4004	0.901275	15.077	38.7407	0.64641	0.339286	0.628415	1.61411	30.214	0.0753	0.101647	3.777	0.66
007-50-1	85-puf	5	2022/01	W	CJ007	50	0.475496	23.3	9.4	0.3	3.37	0.563796	0.308	0.56747	13.7394	38.4171	2.09148	0.293939	0.481034			0.0455		1.723	0.3
009-50-1	88-puf	5	2022/01	W	CJ009	50	0.265036	23.6	10.27	0.17	1.42	0.124136	0.30415	0.717682	14.1236	38.737	1.08239	0.136364	0.45			0.0343		1.121	0.21
009-75-1	89-puf	5	2022/01	W	CJ009	75	0.291543	26.2	21.57	0.08	2.33	0.110622	0.2387	0.650921	14.1136	38.7419	0.846402	0.101515	0.331034			0.0598		1.143	0.17
7 samples						57.8571	0.312084	26.5286	11.9314	0.267143	2.71	0.238454	0.46805	0.851999	15.0168	38.71	0.906803	0.155729	0.353362	1.02428	17.2895	0.0377707	0.126269	1.57986	0.251429
						34.5132	0.417204	26.8011	17.3105	27.5991	5.25522	0.141549	0.609838	1.42736	16.081	38.2352	1.31215	0.211821	0.233254	1.72338	14.1705	0.0383015	0.167019	1.98368	0.321199

## Sheet: ASV_order_not_transformed
	101-0-2	101-35-2	007-0-2	007-30-2	007-50-2	009-0-2	009-28.5-2	009-50-2	009-75-2	009-100-2	101-0-5	101-35-5	007-0-5	007-30-5	007-50-5	009-0-5	009-30-5	009-50-5	009-68-5	009-100-5	101-0-11	101-35-11	007-0-11	007-30-11	007-50-11	009-0-11	009-30-11	009-50-11	009-100-11	101-0-3	101-35-3	007-0-3	007-30-3	007-50-3	009-0-3	009-37.5-3	009-50-3	009-75-3	009-100-3	101-0-6	101-35-6	007-0-6	007-30-6	007-50-6	009-0-6	009-30-6	009-100-6	101-0-12	101-35-12
ASV1	24188	54292	113054	36328	3910	117310	1545	6425	125356	36190	9293	27609	71412	10296	23358	2208	121156	159711	30389	27400	77983	95650	154106	124257	25457	119917	213489	197383	294098	14012	12068	24178	6501	18264	174092	8984	32515	8673	145780	109141	93965	10314	24977	8514	214606	151788	34774	72144	60609
ASV3	46889	21073	12859	14248	996	20110	602	1286	67094	6429	4057	6751	14301	2181	2846	566	66396	54922	18940	10014	51364	72306	91561	70814	14382	52091	26029	12183	31018	2544	3611	19796	2049	4915	67274	2482	24994	2672	38057	30401	33431	3242	7333	1793	58511	43804	5233	8534	3203
ASV64	0	27	1850	23	0	2665	16	0	1652	5	0	11	469	346	4	0	982	323	2	17	22	59	106	32	28	64	13	0	4	0	0	11	3	0	128	7	283	9	430	15	61	2	122	0	20	649	2	4	0
ASV103	66	2	1272	11	5	1813	5	0	73	0	0	3	490	156	6	0	14	79	6	0	17	32	12	26	2	27	0	5	0	0	0	3	12	78	838	24	191	48	346	5	0	2	51	4	113	566	4	0	3
ASV104	5559	386	11	84	0	203	0	0	265	9	125	15	73	0	0	0	266	1520	1909	135	1776	675	380	384	77	30	158	94	21	0	3	695	8	3	115	0	109	0	197	183	48	17	52	6	1727	314	0	0	6
ASV158	40	9	136	0	0	170	10	0	2	0	4	0	34	8	4	0	45	13	21	7	74	41	38	26	0	0	29	7	0	0	0	40	0	0	56	0	2	0	61	0	0	0	17	0	243	222	2	0	13
ASV196	0	0	442	0	0	605	2	0	3	0	0	0	132	8	6	0	0	3	0	0	0	5	0	2	0	0	0	0	0	0	0	0	0	8	66	2	101	5	58	0	0	0	27	0	0	149	0	0	0
ASV232	0	0	121	0	0	166	0	0	2	0	18	0	62	6	0	0	13	0	3	0	0	11	0	0	0	0	11	0	0	0	0	44	10	38	221	5	8	8	116	0	0	0	19	0	0	97	6	0	0
ASV254	22	12	0	7	0	13	0	0	0	16	4	8	25	2	0	0	13	33	9	9	18	33	156	43	4	0	4	0	0	0	0	7	4	4	54	0	22	0	99	0	27	0	18	0	0	114	0	14	8
ASV266	0	0	21	0	0	28	0	0	387	0	0	0	4	4	0	0	160	0	0	0	0	0	0	0	0	0	0	2	66	0	0	0	0	0	0	0	2	0	4	0	0	0	3	0	0	4	0	0	0
ASV360	0	5	2	0	7	7	0	0	0	0	0	0	6	0	0	0	0	0	0	0	0	13	0	0	3	0	4	0	3	0	0	0	0	0	0	0	0	0	0	21	0	2	0	9	226	134	0	0	2
ASV448	0	0	50	0	0	87	0	0	0	0	0	0	0	31	0	0	0	0	0	0	0	0	0	0	0	0	0	0	0	0	0	0	0	0	0	0	0	0	0	0	0	0	0	0	0	0	0	0	0
ASV550	0	0	0	0	0	8	0	0	0	0	0	0	3	0	0	0	0	0	0	0	0	0	0	0	0	0	0	3	0	0	0	0	0	0	10	0	0	0	0	0	0	0	0	5	2	0	0	0	2
ASV584	0	0	0	0	0	4	0	0	0	0	0	0	0	0	0	0	0	0	0	0	0	0	0	0	0	0	0	0	0	0	0	0	0	0	0	0	0	0	0	0	0	0	0	0	0	5	0	0	0
ASV589	0	0	26	0	0	34	0	0	0	0	0	0	0	0	0	0	0	0	0	0	0	0	0	0	0	0	0	0	0	0	0	0	0	0	0	0	0	0	6	0	0	0	0	0	0	0	0	0	0
ASV648	0	0	4	0	0	0	0	0	0	0	0	0	4	0	0	0	0	0	0	0	0	0	0	0	0	0	0	0	0	0	0	0	0	0	0	0	0	0	0	0	0	0	0	0	0	0	0	0	0
[truncated: 32 more columns]

## Sheet: ASV_order_clr_transformed
	101-0-2	101-35-2	007-0-2	007-30-2	007-50-2	009-0-2	009-28.5-2	009-50-2	009-75-2	009-100-2	101-0-5	101-35-5	007-0-5	007-30-5	007-50-5	009-0-5	009-30-5	009-50-5	009-68-5	009-100-5	101-0-11	101-35-11	007-0-11	007-30-11	007-50-11	009-0-11	009-30-11	009-50-11	009-100-11	101-0-3	101-35-3	007-0-3	007-30-3	007-50-3	009-0-3	009-37.5-3	009-50-3	009-75-3	009-100-3	101-0-6	101-35-6	007-0-6	007-30-6	007-50-6	009-0-6	009-30-6	009-100-6	101-0-12	101-35-12
ASV1	8.36306	9.21347	7.60888	9.55641	10.1194	6.80188	9.04673	10.9013	8.80241	10.1602	9.27405	9.81347	7.69627	7.92445	10.0006	10.8458	8.61292	9.11027	8.86492	9.50353	9.00661	8.47848	9.17957	9.17115	9.30999	9.92626	9.89243	10.3281	10.4056	10.921	10.5576	8.53008	9.11903	9.26842	8.39171	9.56407	8.00228	9.38672	8.22451	9.85875	9.90633	9.72782	8.12304	9.62944	9.11971	7.69276	10.1758	10.585	9.96922
ASV3	9.02498	8.26709	5.43509	8.62045	8.75186	5.0383	8.10421	9.29264	8.17735	8.43221	8.44523	8.40503	6.08815	6.3725	7.89559	9.48455	8.01149	8.04282	8.39212	8.49698	8.58906	8.19869	8.65894	8.60886	8.73898	9.09246	7.78809	7.54302	8.15631	9.21489	9.35107	8.33012	7.96443	7.95579	7.44091	8.2777	7.73921	8.20934	6.88151	8.5806	8.8729	8.57052	6.89748	8.07163	7.82013	6.45002	8.28191	8.45044	7.02894
ASV64	-3.00823	1.61731	3.49645	2.19953	-2.17741	3.01745	4.47703	-1.44242	4.47366	1.30355	-2.87861	1.99675	2.67132	4.53151	1.3517	-1.45217	3.79837	2.90922	-0.67477	2.12644	0.854829	1.09789	1.90601	0.928716	2.50261	2.4003	0.250842	-2.13767	-0.541116	-1.43828	-1.70657	0.849437	1.44826	-3.01379	1.18326	2.41272	3.25901	2.52057	2.4	0.999667	2.57408	1.20405	2.80232	-2.70328	-0.112335	2.23906	0.482423	0.855571	-2.5049
ASV103	2.4633	-0.866595	3.12197	1.47055	3.46109	2.63232	3.31496	-1.44242	1.36359	-2.20178	-2.87861	0.726962	2.71509	3.73509	1.74939	-1.45217	-0.405001	1.50849	0.365396	-2.70664	0.603216	0.494731	-0.209037	0.726074	-0.071601	1.55042	-2.51777	-0.113685	-2.01998	-1.43828	-1.70657	-0.411749	2.82681	3.81352	3.05644	3.64065	2.86619	4.19081	2.18303	-0.0355563	-2.31439	1.20405	1.93147	1.97559	1.57934	2.10238	1.14112	-1.82912	0.130058
ASV104	6.89266	4.26788	-1.58689	3.48907	-2.17741	0.445062	-3.13513	-1.44242	2.64588	1.87789	4.96573	2.30391	0.814818	-4.3656	-2.40984	-1.45217	2.49416	4.45612	6.09751	4.19152	5.22475	3.52564	3.17669	3.39352	3.51092	1.65352	2.68918	2.68653	0.913173	-1.43828	2.27673	4.98102	2.42264	0.582159	1.07694	-2.71484	2.3061	-2.86472	1.62126	3.4706	2.33645	3.32267	1.95084	2.37796	4.29786	1.5142	-2.20985	-1.82912	0.786685
ASV158	1.96525	0.538678	0.889366	-2.63639	-2.17741	0.26815	4.00732	-1.44242	-1.94055	-2.20178	1.5355	-2.49286	0.0556498	0.770276	1.3517	-1.45217	0.729882	-0.247179	1.59643	1.25045	2.05284	0.738433	0.895021	0.726074	-2.76546	-2.23845	1.01796	0.184305	-2.01998	-1.43828	-1.70657	2.12981	-3.12884	-3.01379	0.365342	-2.71484	-1.59357	-2.86472	0.456481	-2.42008	-2.31439	-2.52332	0.837481	-2.70328	2.34031	1.16843	0.482423	-1.82912	1.53964
ASV196	-3.00823	-2.97889	2.06563	-2.63639	-2.17741	1.53539	2.40104	-1.44242	-1.6262	-2.20178	-2.87861	-2.49286	1.40523	0.770276	1.74939	-1.45217	-3.46833	-1.53945	-3.13804	-2.70664	-2.99891	-1.26491	-2.87744	-1.562	-2.76546	-2.23845	-2.51777	-2.13767	-2.01998	-1.43828	-1.70657	-3.3799	-3.12884	1.54569	0.527294	1.17468	2.23002	1.93644	0.406614	-2.42008	-2.31439	-2.52332	1.29754	-2.70328	-3.15686	0.771274	-2.20985	-1.82912	-2.5049
ASV232	-3.00823	-2.97889	0.77293	-2.63639	-2.17741	0.244413	-3.13513	-1.44242	-1.94055	-2.20178	3.03011	-2.49286	0.652258	0.484553	-2.40984	-1.45217	-0.47552	-3.11119	-0.298101	-2.70664	-2.99891	-0.53786	-2.87744	-2.90138	-2.76546	-2.23845	0.0951328	-2.13767	-2.01998	-1.43828	-1.70657	2.22475	2.64501	3.09554	1.72651	2.07862	-0.281666	2.40336	1.09402	-2.42008	-2.31439	-2.52332	0.947979	-2.70328	-3.15686	0.344607	1.53483	-1.82912	-2.5049
ASV254	1.37306	0.818915	-4.77878	1.02793	-2.17741	-2.26653	-3.13513	-1.44242	-3.28276	2.44583	1.5355	1.6825	-0.248526	-0.598526	-2.40984	-1.45217	-0.47552	0.649198	0.76078	1.4975	0.658858	0.524933	2.28974	1.21861	0.587152	-2.23845	-0.795745	-2.13767	-2.01998	-1.43828	-1.70657	0.405738	1.73337	0.862959	0.329549	-2.71484	0.713417	-2.86472	0.936535	-2.42008	1.76849	-2.52332	0.894255	-2.70328	-3.15686	0.504998	-2.20985	2.05836	1.06503
ASV266	-3.00823	-2.97889	-0.960027	-2.63639	-2.17741	-1.5201	-3.13513	-1.44242	3.02374	-2.20178	-2.87861	-2.49286	-2.01765	0.0829936	-2.40984	-1.45217	1.98754	-3.11119	-3.13804	-2.70664	-2.99891	-3.47951	-2.87744	-2.90138	-2.76546	-2.23845	-2.51777	-0.849161	2.02134	-1.43828	-1.70657	-3.3799	-3.12884	-3.01379	-3.80157	-2.71484	-1.59357	-2.86472	-2.12372	-2.42008	-2.31439	-2.52332	-0.865347	-2.70328	-3.15686	-2.68604	-2.20985	-1.82912	-2.5049
ASV360	-3.00823	-0.0256486	-3.12196	-2.63639	3.79655	-2.85314	-3.13513	-1.44242	-3.28276	-2.20178	-2.87861	-2.49286	-1.63689	-4.3656	-2.40984	-1.45217	-3.46833	-3.11119	-3.13804	-2.70664	-2.99891	-0.378959	-2.87744	-2.90138	0.311066	-2.23845	-0.795745	-2.13767	-0.755579	-1.43828	-1.70657	-3.3799	-3.12884	-3.01379	-3.80157	-2.71484	-3.94124	-2.86472	-4.06256	1.32675	-2.31439	1.20405	-4.13618	2.78135	2.26809	0.665704	-2.20985	-1.82912	-0.240174
ASV448	-3.00823	-2.97889	-0.105342	-2.63639	-2.17741	-0.398835	-3.13513	-1.44242	-3.28276	-2.20178	-2.87861	-2.49286	-4.63228	2.12045	-2.40984	-1.45217	-3.46833	-3.11119	-3.13804	-2.70664	-2.99891	-3.47951	-2.87744	-2.90138	-2.76546	-2.23845	-2.51777	-2.13767	-2.01998	-1.43828	-1.70657	-3.3799	-3.12884	-3.01379	-3.80157	-2.71484	-3.94124	-2.86472	-4.06256	-2.42008	-2.31439	-2.52332	-4.13618	-2.70328	-3.15686	-4.56839	-2.20985	-1.82912	-2.5049
ASV550	-3.00823	-2.97889	-4.77878	-2.63639	-2.17741	-2.72829	-3.13513	-1.44242	-3.28276	-2.20178	-2.87861	-2.49286	-2.28123	-4.3656	-2.40984	-1.45217	-3.46833	-3.11119	-3.13804	-2.70664	-2.99891	-3.47951	-2.87744	-2.90138	-2.76546	-2.23845	-2.51777	-0.540091	-2.01998	-1.43828	-1.70657	-3.3799	-3.12884	-3.01379	-1.28855	-2.71484	-3.94124	-2.86472	-4.06256	-2.42008	-2.31439	-2.52332	-4.13618	2.19688	-2.05825	-4.56839	-2.20985	-1.82912	-0.240174
ASV584	-3.00823	-2.97889	-4.77878	-2.63639	-2.17741	-3.3622	-3.13513	-1.44242	-3.28276	-2.20178	-2.87861	-2.49286	-4.63228	-4.3656	-2.40984	-1.45217	-3.46833	-3.11119	-3.13804	-2.70664	-2.99891	-3.47951	-2.87744	-2.90138	-2.76546	-2.23845	-2.51777	-2.13767	-2.01998	-1.43828	-1.70657	-3.3799	-3.12884	-3.01379	-3.80157	-2.71484	-3.94124	-2.86472	-4.06256	-2.42008	-2.31439	-2.52332	-4.13618	-2.70328	-3.15686	-2.49382	-2.20985	-1.82912	-2.5049
ASV589	-3.00823	-2.97889	-0.750684	-2.63639	-2.17741	-1.32916	-3.13513	-1.44242	-3.28276	-2.20178	-2.87861	-2.49286	-4.63228	-4.3656	-2.40984	-1.45217	-3.46833	-3.11119	-3.13804	-2.70664	-2.99891	-3.47951	-2.87744	-2.90138	-2.76546	-2.23845	-2.51777	-2.13767	-2.01998	-1.43828	-1.70657	-3.3799	-3.12884	-3.01379	-3.80157	-2.71484	-3.94124	-2.86472	-1.7674	-2.42008	-2.31439	-2.52332	-4.13618	-2.70328	-3.15686	-4.56839	-2.20985	-1.82912	-2.5049
ASV648	-3.00823	-2.97889	-2.52905	-2.63639	-2.17741	-5.5247	-3.13513	-1.44242	-3.28276	-2.20178	-2.87861	-2.49286	-2.01765	-4.3656	-2.40984	-1.45217	-3.46833	-3.11119	-3.13804	-2.70664	-2.99891	-3.47951	-2.87744	-2.90138	-2.76546	-2.23845	-2.51777	-2.13767	-2.01998	-1.43828	-1.70657	-3.3799	-3.12884	-3.01379	-3.80157	-2.71484	-3.94124	-2.86472	-4.06256	-2.42008	-2.31439	-2.52332	-4.13618	-2.70328	-3.15686	-4.56839	-2.20985	-1.82912	-2.5049
[truncated: 32 more columns]

## Sheet: Taxonomy
	Kingdom	Phylum	Class	Order
ASV1	Bacteria	Proteobacteria	Gammaproteobacteria	Pseudomonadales
ASV3	Bacteria	Proteobacteria	Alphaproteobacteria	Rhodobacterales
ASV64	Bacteria	Proteobacteria	Alphaproteobacteria	Unclassified
ASV103	Bacteria	Proteobacteria	Alphaproteobacteria	Rhizobiales
ASV104	Bacteria	Proteobacteria	Gammaproteobacteria	Burkholderiales
ASV158	Bacteria	Proteobacteria	Alphaproteobacteria	Sphingomonadales
ASV196	Bacteria	Proteobacteria	Alphaproteobacteria	Caulobacterales
ASV232	Bacteria	Proteobacteria	Gammaproteobacteria	Arenicellales
ASV254	Bacteria	Proteobacteria	Alphaproteobacteria	SP197
ASV266	Bacteria	Proteobacteria	Alphaproteobacteria	UBA8366
ASV360	Bacteria	Proteobacteria	Alphaproteobacteria	Acetobacterales
ASV448	Bacteria	Proteobacteria	Alphaproteobacteria	UBA8317
ASV550	Bacteria	Gemmatimonadota	Gemmatimonadetes	Gemmatimonadales
ASV584	Bacteria	Proteobacteria	Unclassified	Unclassified
ASV589	Bacteria	Proteobacteria	Gammaproteobacteria	Xanthomonadales
ASV648	Bacteria	Proteobacteria	Alphaproteobacteria	Thalassobaculales
