# Supplementary material for: Ecology of aerobic anoxygenic phototrophs on a fine-scale taxonomic resolution in Adriatic Sea unravelled by unsupervised neural network
Source: Environ Microbiome. 2024 Apr 29;19:28. doi: 10.1186/s40793-024-00573-6 (PMC11059731; doi:10.1186/s40793-024-00573-6)
Supplement: Supplementary file 9 — Additional file 9. Neural gas analysis at the genus level: sample data with resulting BMUs for each sample, ASV matrices and taxonomy table. [file 40793_2024_573_MOESM9_ESM.xlsx]

## Sheet: Sample_data_genus
Sample	Sample_ID(phyloseq)	Month	Season	Station	BMU	Depth[m]	UHB	HIGH	SYN	PROCHL	PE	BP	HNF	AAP	Temp	Sal	NO3	NO2	NH4	DIN	NTOT	PO4	PTOT	SiO4	Chla
101-0-2	01-puf	2021/02	W	ST101	1	0	0.692477	35.5	21.48	0.48	29.54	0.307354	1.1473	1.10156	10.8005	32.4342	3.78088	0.254	0.421648	4.45653	15.1956	0.0341667	0.128571	7.433	0.56
101-35-2	02-puf	2021/02	W	ST101	1	35	0.610325	28.3	6.83	0.22	2.93	0.107584	0.4312	0.61754	14.2829	38.4293	2.06642	0.608	0.421648	3.09607	15.2784	0.126905	0.140357	2.723	0.25
007-30-2	04-puf	2021/02	W	CJ007	1	30	0.659856	27.5	33.55	0.57	10.78	0.11586	0.3696	0.751063	13.2248	38.0728	1.43191	0.196	0.382876	2.01078	13.3656	0.0704847	0.138214	1.881	0.36
009-50-5	18-puf	2021/05	Sp	CJ009	1	50	0.330701	28.5	11.5	0.23	1.65	0.0817096	1.37445	2.29213	15.771	38.8958	0.572	0.213	0.190654	0.975654	8.2017	0.0796542	0.114	1.026	0.32
009-68-5	19-puf	2021/05	Sp	CJ009	1	68	0.299925	19.6	11.18	1.3	1.8	0.08	0.3465	1.80255	15.26	38.94	0.949	0.529	0.285981	1.76398	8.7854	0.0117771	0.124	1.207	0.21
009-100-5	20-puf	2021/05	Sp	CJ009	1	100	0.346865	31.7	7.6	3.2	2.18	0.0776241	0.5005	1.69128	15.1587	38.9841	1.352	0.608	0.68972	2.64972	9.4159	0.0176657	0.196	1.799	0.14
101-0-11	21-puf	2021/11	A	ST101	1	0	0.346473	18.8	10.68	0.23	0.82	0.180285	0.21175	3.22679	17.0852	33.659	7.81746	0.165	0.352941	8.3354	17.9205	0.0263	0.224211	4.99	0.49
101-35-11	22-puf	2021/11	A	ST101	1	35	0.485024	24.2	2.4	0.17	0.1	0.0849571	0.22715	1.95833	18.7389	38.7065	5.23965	0.12	0.363971	5.72362	18.4418	0.0561	0.197368	3.141	0.07
007-0-11	23-puf	2021/11	A	CJ007	1	0	0.452556	22.4	12.6	0.25	0.48	0.0981563	0.2464	2.15861	18.2849	37.5538	2.98926	0.116	0.0551471	3.16041	16.8714	0.0439	0.157895	2.39	0.26
007-30-11	24-puf	2021/11	A	CJ007	1	30	0.384331	26.6	16.05	0.4	0.47	0.0625393	0.1925	1.55776	18.9045	38.6545	1.60584	0.131	0.154412	1.89125	22.594	0.0343	0.191053	1.479	0.12
007-50-11	25-puf	2021/11	A	CJ007	1	50	0.35717	27.3	4.52	0.12	0.07	0.0813953	0.2618	1.51325	19.3246	38.9224	1.69356	0.131	0.220588	2.04515	18.8539	0.0166	0.236842	1.36	0.1
	11 samples					36.1818	0.451427	26.4	12.5809	0.651818	4.62	0.116133	0.48265	1.69735	16.076	37.5684	2.68163	0.279182	0.32178	3.2826	14.9931	0.0470776	0.168046	2.67536	0.261818
007-0-2	03-puf	2021/02	W	CJ007	2	0	0.688716	29.9	18.81	1.91	10.48	0.155877	0.6853	0.717682	12.632	36.836	2.0227	0.268	0.247173	2.53787	13.2984	0.0281939	0.1275	3.465	0.26
009-0-2	06-puf	2021/02	W	CJ009	2	0	0.360138	28.5	20.59	0.27	4.37	0.084538	0.45815	0.901275	12.8091	37.5248	1.38226	0.141	0.136585	1.65984	12.528	0.0234949	0.6525	3.629	0.17
009-28.5-2	07-puf	2021/02	W	CJ009	2	28.5	0.354532	28.8	28.92	0.08	5	0.0902996	0.48895	1.11825	14.132	38.5622	1.36	0.14	0.131707	1.63171	12.6936	0.00939796	0.116786	2.071	0.18
007-0-5	13-puf	2021/05	Sp	CJ007	2	0	0.37235	37.3	1.77	0.17	6.03	0.0793002	1.1704	2.09185	18.5876	36.9004	0.175	0.094	0.571963	0.840963	11.5076	0.0529971	0.082	2.176	0.12
007-30-5	14-puf	2021/05	Sp	CJ007	2	30	0.331385	32.7	14.47	0.1	4.28	0.0686151	1.59775	1.95833	17.0964	37.9773	0.136	0.06	0.140187	0.336187	9.3522	0.0683074	0.069	1.475	0.26
009-100-3	40-puf	2021/03	W	CJ009	2	100	0.271303	28.3	0.62	0.08	0.32	0.0926042	0.231	0.667611	14.6084	38.9286	2.04238	0.573	0.127551	2.74294	9.5459	0.0665376	0.15	1.268	0.06
007-30-6	44-puf	2021/06	Sp	CJ007	2	30	0.426057	27	42.7	11.98	5.33	0.083281	1.0087	2.26988	15.7252	38.5888	0.942831	0.021875	0.0878049	1.05251	11.8068	0.0088	0.0876	1.895	0.21
009-30-6	47-puf	2021/06	Sp	CJ009	2	30	0.241528	28.8	17.47	6.6	3.75	0.0561492	0.8778	2.05847	16.0669	38.7527	1.03851	0.0203125	0.095122	1.15395	13.272	0.0448	0.0744	1.276	0.11
007-0-12	53-puf	2021/12	A	CJ007	2	0	0.506448	28.4	25.78	0.17	8.49	0.316258	0.0231	0.484018	14.9902	36.5673	1.7658	0.27	0.0848586	2.12066	11.0616	0.0413	0.15	3.915	0.69
009-0-12	56-puf	2021/12	A	CJ009	2	0	0.28463	31.1	8	0.03	0.52	0.15462	0.1078	0.700992	17.112	38.7563	0.2423	0.016	0.265748	0.524048	9.5304	0.0121	0.228	0.799	0.1
009-50-12	58-puf	2021/12	A	CJ009	2	50	0.273403	31.2	5.73	0.03	0.38	0.238529	0.0693	0.667611	17.1151	38.7532	0.2164	0.041	0.200787	0.458187	8.3172	0.0173	0.14	0.876	0.11
009-75-12	59-puf	2021/12	A	CJ009	2	75	0.235898	23.4	12.68	0.05	1.02	0.47423	0.07315	0.734372	17.1294	38.7694	0.2096	0.019	0.188976	0.417576	16.1364	0.026	0.142	0.827	0.09
101-0-8	61-puf	2021/08	S	ST101	2	0	0.401426	15.1	1.52	0.58	1.53	0.0873664	0.82775	1.50213	27.01	37.63	0.377621	0.0428571	0.334515	0.754993	27.5009	0.011	0.0974118	0.581	0.2
007-0-8	63-puf	2021/08	S	CJ007	2	0	0.558309	45.1	3.67	0.18	0.75	0.291745	0.65065	1.16832	26.8734	37.6781	0.291868	0.0633929	0.26776	0.62302	32.2745	0	0.646588	0.858	0.06
009-30-8	67-puf	2021/08	S	CJ009	2	30	0.276978	23.9	0.1	0.22	0.68	0.0963754	0.4004	0.667611	16.6474	38.869	0.415587	0.0375	0.0273224	0.480409	25.3169	0.0373	0.141176	1.259	0.07
009-50-8	68-puf	2021/08	S	CJ009	2	50	0.298103	27.6	14.87	0.43	1.83	0.0820239	0.12705	0.806697	15.5895	38.9692	0.324748	0.0196429	0.0273224	0.371714	23.3162	0.0069	0.0861176	0.591	0.75
009-75-8	69-puf	2021/08	S	CJ009	2	75	0.207084	24.6	0.2	5.02	0.9	0.0397025	0.0385	0.667611	15.2979	39.0131	1.84051	0.232143	0	2.07265	29.7421	0.0795	0.0872941	2.097	0.15
009-100-8	70-puf	2021/08	S	CJ009	2	100	0.239305	26.4	0.67	5.13	1.37	0.0747957	0.05775	0.723246	15.2349	39.0173	3.23942	0.257143	0.0710383	3.5676	31.7922	0.1368	0.153882	2.894	0.07
	18 samples					33.25	0.351533	28.7833	12.1428	1.835	3.16833	0.142573	0.494083	1.10589	16.9254	38.2274	1.00131	0.128715	0.167023	1.29705	17.1663	0.0372627	0.17957	1.77511	0.203333
009-75-2	09-puf	2021/02	W	CJ009	3	75	0.309607	27.1	15.72	0.27	4.07	0.127174	0.32725	0.500709	14.4245	38.7305	1.25335	0.142	0.214634	1.60998	12.8184	0.0234949	0.0964286	1.426	0.17
009-30-5	17-puf	2021/05	Sp	CJ009	3	30	0.247564	30.5	8.13	0.12	1.63	0.102451	1.6247	1.89157	16.5099	38.8333	0.218	0.058	0.179439	0.455439	9.9892	0	0.165	1.042	0.16
009-50-3	38-puf	2021/03	W	CJ009	3	50	0.467444	28.7	45.07	0.02	3.58	0.155144	0.7161	1.61896	14.161	38.6886	0.647923	0.054	0.0459184	0.747841	7.1474	0	0.122	0.871	0.26
009-30-12	57-puf	2021/12	A	CJ009	3	30	0.229439	21.5	6.62	0.05	0.28	0.18458	0.05775	1.00142	17.1292	38.757	0.1942	0.02	0.0885827	0.302783	10.1376	0.0214	0.122	0.831	0.13
101-35-8	62-puf	2021/08	S	ST101	3	35	0.641838	18.7	5.65	0.9	1.68	0.199036	0.5467	1.16832	16.53	38.56	0.23752	0.0633929	0.256831	0.557744	32.658	0.0345	0.170824	2.443	0.45
007-30-8	64-puf	2021/08	S	CJ007	3	30	0.552434	28.4	11.05	0.38	1.65	0.17159	0.52745	0.300425	17.4466	38.4694	0.260812	0.170536	0.278689	0.710036	30.0138	0.0159	0.125647	0.111	0.29
007-50-8	65-puf	2021/08	S	CJ007	3	50	0.359446	31.6	5.75	0.88	5.13	0.166771	0.4004	0.901275	15.077	38.7407	0.64641	0.339286	0.628415	1.61411	30.214	0.0753	0.101647	3.777	0.66
009-0-8	66-puf	2021/08	S	CJ009	3	0	0.282354	33.3	0.37	0.1	0.53	0.108108	0.5544	0.695428	26.4352	38.8426	0.483366	0.0892857	0.0218579	0.59451	30.8614	0.0566	0.183529	1.265	0.05
007-0-4	73-puf	2021/04	W	CJ007	3	0	0.361907	37.9	20.4	0.45	4.22	0.0801383	0.8162	2.53692	14.9387	36.8381	0.651298	0.0617021	0.185249	0.898249	8.3629	0.0205831	0.128	2.956	0.11
007-30-4	74-puf	2021/04	W	CJ007	3	30	0.702658	30.1	65.6	0.83	7.22	0.128536	0.847	2.4034	13.9528	38.4102	1.31862	0.256383	0.231561	1.80656	9.6928	0.0308747	0.23	1.409	1.25
101-0-1	81-puf	2022/01	W	ST101	3	0	0.581741	21.6	22.2	0.2	11.77	0.216635	0.5852	1.24621	12.53	37.97	1.87917	0.308333	0.305			0.044		1.883	0.95
101-35-1	82-puf	2022/01	W	ST101	3	35	0.61923	23.1	8.15	0.67	4.28	0.216007	0.4543	1.02367	13.01	37.99	2.21629	0.304545	0.429			0.047		2.441	0.79
007-50-1	85-puf	2022/01	W	CJ007	3	50	0.475496	23.3	9.4	0.3	3.37	0.563796	0.308	0.56747	13.7394	38.4171	2.09148	0.293939	0.481034			0.0455		1.723	0.3
009-0-1	86-puf	2022/01	W	CJ009	3	0	0.27937	25.5	21.73	0.15	2.57	0.0871569	0.18095	0.550779	14.1233	38.7382	1.02235	0.123485	0.12931			0.0931		1.187	0.16
009-30-1	87-puf	2022/01	W	CJ009	3	30	0.267043	23.5	22.87	0.03	2.57	0.104023	0.23485	0.684302	14.1222	38.7372	0.974053	0.119697	0.367241			0.0389		1.112	0.16
009-50-1	88-puf	2022/01	W	CJ009	3	50	0.265036	23.6	10.27	0.17	1.42	0.124136	0.30415	0.717682	14.1236	38.737	1.08239	0.136364	0.45			0.0343		1.121	0.21
009-75-1	89-puf	2022/01	W	CJ009	3	75	0.291543	26.2	21.57	0.08	2.33	0.110622	0.2387	0.650921	14.1136	38.7419	0.846402	0.101515	0.331034			0.0598		1.143	0.17
	17 samples					33.5294	0.407891	26.7412	17.6794	0.329412	3.42941	0.167406	0.513182	1.08585	15.4334	38.4825	0.942566	0.155439	0.271988	0.929726	18.1896	0.0377207	0.144508	1.573	0.368824
101-0-5	11-puf	2021/05	Sp	ST101	4	0	0.346865	31.7	1.57	0.55	7.95	0.172952	3.0184	3.40482	18.5842	36.5457	0.292	0.066	0.314019	0.672019	10.3987	0.0117771	0.117	2.303	0.23
007-0-3	33-puf	2021/03	W	CJ007	4	0	0.480387	28.1	8.28	0.13	1.83	0.078986	0.82775	0.984727	13.8831	37.9741	0.428692	0.004	0.520408	0.9531	8.7204	0.0266151	0.14	1.336	0.27
007-30-3	34-puf	2021/03	W	CJ007	4	30	0.629611	30.9	58.15	0.18	9.65	0.193275	1.3398	2.13636	13.3459	38.2495	0.390615	0.119	0.239796	0.749411	8.4448	0.0798452	0.132	1.257	0.98
007-50-3	35-puf	2021/03	W	CJ007	4	50	0.468959	28	9.05	0.85	1.83	0.191284	0.71995	1.25177	14.296	38.733	1.37431	0.193	0.22449	1.7918	10.0516	0.109296	0.182	1.498	0.33
009-0-3	36-puf	2021/03	W	CJ009	4	0	0.42275	25.7	27.59	0.15	3.2	0.0800335	0.69685	1.23508	14.203	38.5992	0.515538	0.071	0	0.586538	8.2498	0.0266151	0.153	1.245	0.2
009-37.5-3	37-puf	2021/03	W	CJ009	4	37.5	0.441068	25.7	39.78	0.05	4.1	0.114917	0.6468	1.53551	14.2654	38.6675	0.644923	0.057	0.102041	0.803964	7.4893	0	0.12	0.995	0.28
009-75-3	39-puf	2021/03	W	CJ009	4	75	0.348357	25	9.83	0.18	1.38	0.0800335	0.43505	0.867895	14.3275	38.7833	1.41746	0.121	0.306122	1.84458	8.9778	0.0133075	0.132	1.155	0.17
	7 samples					27.5	0.448285	27.8714	22.0357	0.298571	4.27714	0.130212	1.0978	1.63088	14.7007	38.2218	0.723363	0.0901429	0.243839	1.05734	8.90463	0.038208	0.139429	1.39843	0.351429
007-50-2	05-puf	2021/02	W	CJ007	5	50	0.566753	27.4	7.7	0.55	3.15	0.147182	0.3696	0.951346	13.9313	38.3897	1.50812	0.457	0.494346	2.45946	11.3964	0.0516888	0.126429	1.947	0.32
009-50-2	08-puf	2021/02	W	CJ009	5	50	0.350902	29.3	28.44	0.03	3.86	0.0776241	0.29645	1.10156	14.1714	38.62	1.36437	0.124	0.185366	1.67374	12.114	0.00939796	0.117857	2.168	0.19
009-100-2	10-puf	2021/02	W	CJ009	5	100	0.284061	27.4	9.99	0.68	2.76	0.0761576	0.17325	0.667611	14.6178	38.8054	1.38553	0.254	0.195122	1.83466	13.4688	0.0187959	0.103929	1.305	0.1
101-35-5	12-puf	2021/05	Sp	ST101	5	35	0.618261	30.1	30.36	1.9	6.4	0.156401	0.77385	1.91382	14.4396	38.5781	0.41	0.841	0.386916	1.63792	11.5713	0.01	0.097	2.025	0.67
007-50-5	15-puf	2021/05	Sp	CJ007	5	50	0.598736	28.6	39.48	0.67	5.92	0.136078	0.49665	2.1141	14.5935	38.6452	0.25	0.662	0.196262	1.10826	9.2599	0.0176657	0.113	1.849	0.74
009-0-5	16-puf	2021/05	Sp	CJ009	5	0	0.25144	25.4	2.47	0.25	2.48	0.0666248	1.35135	1.62452	18.6716	38.016	0.387	0.043	0.62243	1.05243	11.6376	0.0759625	0.101	1.762	0.07
009-0-11	26-puf	2021/11	A	CJ009	5	0	0.293712	17.7	7.37	0.12	0.22	0.0831762	0.20405	1.8248	19.7598	38.8756	0.4435	0.419	0.0661765	0.928676	12.3552	0.0761	0.112105	0.776	0.11
009-30-11	27-puf	2021/11	A	CJ009	5	30	0.29698	21.8	3.95	0.13	0.25	0.0587681	0.21945	1.75804	19.7515	38.958	1.022	0.328	0.0496324	1.39963	15.3517	0.0106	0.0757895	0.923	0.09
009-50-11	28-puf	2021/11	A	CJ009	5	50	0.300864	24.5	10.37	0.08	0.45	0.0642154	0.17325	1.75804	19.7126	39.0179	0.719	0.406	0.0882353	1.21324	12.9935	0.0257	0.108947	0.909	0.09
009-100-11	30-puf	2021/11	A	CJ009	5	100	0.311507	32.3	2.1	0.87	0.15	0.0917662	0.20405	0.689865	16.908	39.024	2.018	0.457	0.204044	2.67904	5.5029	0.0427	0.0931579	1.757	0.07
101-0-3	31-puf	2021/03	W	ST101	5	0	0.435915	24.3	7.53	29.5	77.85	0.108632	1.55925	1.26846	12.2236	37.6187	0.319462	0.094	0.117347	0.530808	20.8117	0.0133075	0.142	1.841	0.47
101-35-3	32-puf	2021/03	W	ST101	5	35	0.67276	26	46.24	2093.74	6.72	0.194322	0.95865	0.968036	13.3394	38.1643	0.913	0.212	0.0102041	1.1352	9.3015	0.0532301	0.2	2.487	0.96
101-0-6	41-puf	2021/06	Sp	ST101	5	0	0.670822	23	50.82	6.85	9.55	0.0733291	3.6267	3.07101	23.1347	37.105	1.1437	0.0445313	0.329268	1.5175	17.7377	0.0537	0.222	2.62	0.3
101-35-6	42-puf	2021/06	Sp	ST101	5	35	0.830535	26.5	115.06	19.54	32.92	0.16719	1.848	2.77059	15.033	38.5585	5.07482	0.078125	0.460976	5.61392	11.7489	0.0695	0.2064	4.1	0.93
007-0-6	43-puf	2021/06	Sp	CJ007	5	0	0.292835	22.3	16.88	2.75	4.05	0.0962707	0.7931	1.66903	22.0933	37.5538	0.828355	0.0304687	0.102439	0.961263	13.0548	0.0177	0.1368	2.268	0.06
007-50-6	45-puf	2021/06	Sp	CJ007	5	50	0.741816	28.4	39.59	8.17	22.62	0.16939	0.7238	3.10439	14.5992	38.6759	4.13451	0.100781	0.314634	4.54993	15.0408	0.0404	0.1416	5.28	1.07
009-0-6	46-puf	2021/06	Sp	CJ009	5	0	0.331816	25.8	18.7	3.28	3.37	0.12644	0.79695	2.05847	21.369	37.8737	1.11852	0.0226562	0.0658537	1.20703	13.848	0.0177	0.2508	1.879	0.08
009-100-6	50-puf	2021/06	Sp	CJ009	5	100	0.303217	24.5	4.87	2.05	5.69	0.161219	0.1155	1.30741	14.9842	38.9823	2.18888	0.164062	0.0804878	2.43343	15.324	0.0341	0.1032	2.699	0.05
101-0-12	51-puf	2021/12	A	ST101	5	0	0.508594	24.9	17.93	0.43	11.82	0.565263	1.05105	2.80397	13.9683	34.9275	3.8242	0.404	0.109817	4.33802	12.588	0.0853	0.167619	5.152	0.95
101-35-12	52-puf	2021/12	A	ST101	5	35	0.313806	25.6	5.23	0.13	0.63	0.142468	0.18095	0.95691	17.3836	38.5093	0.9787	0.293	0.0549085	1.32661	8.6052	0.0413	0.20381	2.792	0.12
007-30-12	54-puf	2021/12	A	CJ007	5	30	0.421589	26.7	20.82	0.07	5.95	0.19736	0.0847	0.650921	17.0165	38.3973	1.2529	0.242	0.248031	1.74293	11.9028	0.0077	0.258	2.777	0.28
007-50-12	55-puf	2021/12	A	CJ007	5	50	0.371911	28.5	10.48	0.2	2.05	0.28986	0.1078	0.650921	17.061	38.5023	0.7735	0.266	0.283465	1.32296	11.808	0.012	0.258	2.057	0.12
101-35-4	72-puf	2021/04	W	ST101	5	35	0.711002	29.2	15.72	0.77	3	0.11167	0.5544	1.75804	14.0307	38.5444	0.940043	0.765957	0.479532	2.18553	8.8075	0.0744514	0.177	3.113	1.63
007-50-4	75-puf	2021/04	W	CJ007	5	50	0.622244	28.1	7.48	1.25	3.68	0.125917	0.3696	1.73579	14.3811	38.7841	1.16938	0.793617	0.149228	2.11223	8.4227	0.0463121	0.193	3.21	0.53
009-0-4	76-puf	2021/04	W	CJ009	5	0	0.259607	19.7	16.18	0.57	2.75	0.0980515	0.8162	2.51467	15.5168	38.8154	0.392468	0.125532	0.167464	0.685464	6.8328	0.0308747	0.36	1.043	0.1
009-50-4	78-puf	2021/04	W	CJ009	5	50	0.290705	17	17.22	0.15	1.02	0.119422	0.2772	2.982	14.8984	38.9076	0.587319	0.144681	0.0909091	0.822909	7.5049	0.0205831	0.233	0.963	0.15
009-75-4	79-puf	2021/04	W	CJ009	5	75	0.288644	20.5	6.67	0.15	1.27	0.0910329	0.2849	1.86931	14.7396	38.8751	0.704915	0.468085	0.196172	1.36917	6.7067	0.0205831	0.376	1.322	0.14
007-30-1	84-puf	2022/01	W	CJ007	5	30	0.470413	25.4	30.4	0.1	9.02	0.106013	0.42735	0.650921	13.1765	38.1949	2.03485	0.256818	0.367241			0.0311		1.831	0.35
	28 samples					37.1429	0.443266	25.3893	21.0732	77.6779	8.2	0.139352	0.672788	1.68552	16.2681	38.3543	1.35311	0.303476	0.218447	1.846	11.6925	0.0360162	0.173276	2.24482	0.383571
							0.417201	26.794	17.2944	26.7868	5.22541	0.141845	0.612906	1.42852	16.066	38.2311	1.31625	0.210647	0.235073	1.72319	14.164	0.0383957	0.166476	1.98178	0.320686

## Sheet: ASV_genus_not_transformed
	101-0-2	101-35-2	007-0-2	007-30-2	007-50-2	009-0-2	009-28.5-2	009-50-2	009-75-2	009-100-2	101-0-5	101-35-5	007-0-5	007-30-5	007-50-5	009-0-5	009-30-5	009-50-5	009-68-5	009-100-5	101-0-11	101-35-11	007-0-11	007-30-11	007-50-11	009-0-11	009-30-11	009-50-11	009-100-11	101-0-3	101-35-3	007-0-3	007-30-3	007-50-3	009-0-3	009-37.5-3	009-50-3	009-75-3	009-100-3	101-0-6	101-35-6	007-0-6	007-30-6	007-50-6	009-0-6	009-30-6	009-100-6	101-0-12	101-35-12
ASV1	24136	54123	112844	36246	3890	117109	1531	6379	122692	35869	9267	27539	71189	10270	23315	2181	118907	159227	30324	27302	77535	94581	152452	122709	25079	119631	213051	196723	290302	13820	11827	24063	6487	18234	173371	8958	31290	8639	145606	108914	93817	10296	24881	8481	212968	151405	34690	71358	60521
ASV3	5412	4175	3377	3433	509	3074	174	752	6482	2799	1307	2398	2871	397	2062	204	8015	8151	3733	1557	10010	10792	13241	10467	1723	5312	7182	8482	20057	743	825	2406	760	2428	27826	1292	6188	1063	6563	14950	8148	1251	1667	1139	24729	7354	1546	3752	2517
ASV16	26200	1642	988	4710	37	771	23	40	1697	208	19	487	867	88	12	30	1741	7811	5923	706	16041	18835	21206	11717	1759	12087	4642	559	266	52	34	138	9	12	177	4	316	3	4661	3655	9008	575	621	45	6091	1421	256	449	61
ASV18	546	2260	629	368	70	2871	13	161	21958	447	1007	418	2649	492	385	85	20274	5774	716	1173	3322	8936	12138	10813	2817	17	57	168	4840	568	623	950	553	1913	22590	824	8033	1166	9595	671	749	91	1425	109	5254	14782	194	478	35
ASV19	4362	5079	1493	1852	126	2579	148	132	12473	885	469	1155	2139	221	206	106	12310	14706	2963	2495	5374	8677	11361	11516	2568	16253	5593	1350	3342	554	978	3248	263	227	6857	123	4286	170	6334	3773	3971	416	1296	190	7526	7345	1403	1035	256
ASV22	1772	6283	1714	1906	196	3119	38	160	12481	1424	239	2008	3071	190	76	117	12745	12265	3084	3175	4044	8216	8687	10387	2509	100	457	303	1690	496	941	473	181	84	5018	73	3147	96	5741	5681	4676	586	1041	243	10016	6864	197	1229	57
ASV30	6427	542	3758	1109	16	5547	183	6	127	481	944	70	1952	454	75	13	225	2159	1654	253	10075	11872	17876	9242	1172	8789	5088	857	181	21	18	11346	259	124	2959	32	119	72	3535	802	4349	218	865	30	1989	4249	1093	1247	210
ASV32	116	484	142	92	21	519	0	14	6704	27	8	92	253	74	15	8	6807	1915	233	382	807	2583	3443	3540	1159	11	12	19	141	32	72	10	10	48	881	53	1306	65	533	190	160	15	127	24	901	856	2	35	2
ASV42	52	142	166	77	20	165	14	46	1957	319	20	61	183	18	43	25	1809	397	57	84	365	945	1300	1190	260	286	428	648	3796	186	237	29	14	17	562	20	920	25	142	218	132	18	90	33	1615	330	81	777	88
ASV64	0	27	1850	23	0	2665	16	0	1652	5	0	11	469	346	4	0	982	323	2	17	22	59	106	32	28	64	13	0	4	0	0	11	3	0	128	7	283	9	430	15	61	2	122	0	20	649	2	4	0
ASV66	1170	69	134	555	0	173	13	4	49	110	25	9	117	3	0	0	6	352	293	22	95	87	124	32	11	8636	2564	380	27	8	0	879	7	0	49	0	0	3	516	249	1740	62	93	0	1184	229	457	276	46
ASV68	0	4	259	18	0	765	0	5	1675	9	0	0	125	136	2	0	1046	41	0	0	0	16	7	0	0	109	94	20	28	0	0	96	3	2	138	5	553	9	170	136	6	8	85	0	14	221	10	3	0
ASV103	0	0	758	5	0	1189	5	0	10	0	0	0	298	109	0	0	0	0	0	0	0	0	0	0	0	9	0	0	0	0	0	0	0	0	99	0	58	19	154	0	0	0	51	0	0	283	0	0	3
ASV104	2149	238	0	44	0	138	0	0	36	0	111	0	37	0	0	0	4	921	781	90	1600	537	287	198	33	11	36	0	9	0	0	693	8	3	80	0	2	0	161	0	0	3	38	0	761	205	0	0	0
ASV122	51	285	38	47	10	43	0	2	1992	14	0	75	35	12	0	3	1723	868	95	177	313	1256	2099	2078	440	6	5	2	195	56	81	0	0	0	24	0	581	0	3	32	119	3	35	11	391	102	6	18	0
ASV158	0	0	27	0	0	9	0	0	0	0	0	0	8	0	0	0	0	0	0	0	0	0	0	0	0	0	0	0	0	0	0	0	0	0	0	0	0	0	0	0	0	0	0	0	0	0	0	0	0
ASV160	0	0	507	0	0	583	0	0	57	0	0	0	142	47	6	0	0	0	0	0	0	0	0	0	0	0	0	0	0	0	0	0	0	22	114	0	0	0	85	0	0	0	0	0	0	122	0	0	0
ASV193	14	121	12	17	6	11	0	4	918	2	3	14	10	0	3	0	880	303	55	67	133	543	593	674	168	0	8	3	132	10	39	0	2	6	91	0	189	3	20	37	26	5	17	2	151	45	0	8	0
ASV196	0	0	374	0	0	540	0	0	0	0	0	0	110	0	6	0	0	0	0	0	0	0	0	0	0	0	0	0	0	0	0	0	0	0	0	0	0	0	54	0	0	0	21	0	0	106	0	0	0
ASV206	0	15	0	5	0	7	0	0	382	0	0	3	8	3	0	0	231	54	8	5	36	97	193	199	61	0	0	0	0	0	0	0	0	0	24	0	172	0	0	7	16	0	4	0	23	0	0	5	0
ASV219	1597	43	2	20	0	41	0	0	219	9	4	4	26	0	0	0	203	278	504	21	108	67	68	131	39	4	72	23	3	0	0	0	0	0	0	0	102	0	6	68	28	3	4	0	296	45	0	0	2
ASV224	4	5	0	0	0	107	0	0	6	0	9	0	50	0	2	0	19	0	5	0	7	0	24	20	0	0	0	0	0	0	0	12	0	65	452	48	92	17	225	0	0	0	19	0	0	164	5	0	0
ASV226	0	0	0	0	0	30	0	0	0	0	0	0	41	0	0	0	0	0	0	0	0	0	0	0	0	0	0	0	0	0	0	0	12	56	618	24	118	29	96	0	0	0	0	0	0	150	0	0	0
ASV232	0	0	121	0	0	166	0	0	2	0	18	0	62	6	0	0	13	0	3	0	0	11	0	0	0	0	11	0	0	0	0	44	10	38	221	5	8	8	116	0	0	0	19	0	0	97	6	0	0
ASV234	20	14	195	17	5	312	10	0	0	16	0	3	106	24	6	0	12	118	18	4	4	0	22	76	0	0	10	0	0	0	0	0	0	0	8	0	12	0	58	19	79	0	15	0	42	65	0	0	0
ASV235	0	0	16	9	0	38	0	0	337	0	0	4	12	3	0	0	212	73	0	0	0	11	5	0	15	7	5	0	71	0	0	0	0	0	0	0	62	0	0	0	36	0	4	0	34	0	6	4	3
ASV244	0	12	4	0	0	11	0	0	325	2	6	6	9	5	0	2	209	33	0	9	47	27	161	159	57	0	0	8	0	6	4	63	0	13	110	6	133	9	13	2	0	0	2	0	0	27	3	4	0
ASV254	22	12	0	7	0	13	0	0	0	16	4	8	25	2	0	0	13	33	9	9	18	33	156	43	4	0	4	0	0	0	0	7	4	4	54	0	22	0	99	0	27	0	18	0	0	114	0	14	8
ASV258	183	37	0	51	0	22	0	0	0	0	0	0	0	0	0	0	0	55	38	3	187	296	435	171	26	132	29	0	4	0	0	0	0	0	0	0	0	0	41	37	74	0	0	0	10	7	0	0	0
ASV266	0	0	21	0	0	28	0	0	387	0	0	0	4	4	0	0	160	0	0	0	0	0	0	0	0	0	0	2	66	0	0	0	0	0	0	0	2	0	4	0	0	0	3	0	0	4	0	0	0
ASV267	8	0	14	3	0	22	0	0	0	0	0	0	2	3	0	0	0	0	5	0	0	7	25	0	10	558	196	23	0	0	0	0	0	0	0	0	0	0	2	0	0	0	2	0	137	0	28	0	2
ASV305	0	0	0	0	0	33	0	0	60	7	0	10	0	0	0	0	148	24	0	0	39	22	9	32	0	26	0	0	0	0	0	0	0	0	0	0	13	0	6	71	0	0	0	0	23	0	0	0	0
ASV306	17	7	99	0	0	77	5	0	0	0	4	0	0	4	4	0	8	0	4	7	11	41	38	26	0	0	27	0	0	0	0	37	0	0	56	0	2	0	13	0	0	0	13	0	0	39	0	0	0
ASV333	379	48	6	4	0	0	0	0	0	0	3	0	0	0	0	0	0	196	84	0	140	11	46	11	0	9	3	0	0	0	0	0	2	0	0	0	0	0	0	0	3	0	2	0	0	12	0	0	0
ASV338	10	0	21	15	0	22	0	4	6	0	0	4	23	67	2	0	7	0	0	0	671	60	37	0	0	0	3	0	0	0	0	5	0	0	34	15	7	0	10	57	0	2	0	0	6	20	0	0	11
ASV342	0	0	4	0	0	15	0	2	73	0	0	4	0	9	0	0	80	0	0	0	0	0	0	0	0	3	34	5	34	0	0	26	0	0	6	0	33	0	0	23	0	0	0	0	0	4	0	0	0
ASV345	933	50	0	9	0	8	0	0	0	0	7	6	8	0	0	0	0	161	355	6	20	13	13	14	5	9	12	30	6	0	0	2	0	0	0	0	0	0	6	5	0	0	3	0	50	0	0	0	0
ASV356	15	0	0	42	0	0	0	0	0	0	2	0	0	0	0	0	0	0	18	0	0	0	0	0	0	7	43	0	0	0	0	0	0	0	0	0	0	0	12	8	287	10	4	0	0	0	0	0	0
ASV357	480	29	0	0	0	7	0	0	0	0	0	5	0	0	0	0	0	106	165	9	16	23	0	0	0	6	16	36	3	0	0	0	0	0	0	0	0	0	20	98	18	11	0	0	488	22	0	0	0
ASV360	0	5	2	0	7	7	0	0	0	0	0	0	6	0	0	0	0	0	0	0	0	13	0	0	3	0	4	0	3	0	0	0	0	0	0	0	0	0	0	21	0	2	0	9	226	134	0	0	2
ASV374	0	0	0	0	0	14	0	0	3	0	0	0	5	0	0	0	0	0	0	0	0	5	0	2	0	0	0	0	0	0	0	0	0	8	66	2	98	5	2	0	0	0	2	0	0	18	0	0	0
ASV395	0	0	0	0	0	0	0	0	4	0	0	0	4	0	0	0	66	0	0	0	0	0	0	0	0	0	0	0	0	0	0	0	0	0	90	6	10	5	0	0	0	0	0	0	0	0	0	0	0
ASV399	0	2	3	6	0	11	0	0	0	0	0	0	9	0	0	0	14	37	0	0	8	29	12	18	2	18	0	0	0	0	0	3	0	0	7	0	15	0	11	5	0	0	0	0	0	0	0	0	0
ASV402	0	0	0	0	0	0	0	0	0	0	3	0	0	8	0	0	0	0	0	0	0	0	0	5	0	0	0	0	0	0	0	19	0	0	36	7	26	0	4	0	0	0	5	0	0	0	0	0	0
ASV413	0	0	36	0	0	24	2	0	0	0	0	0	17	5	0	0	0	0	0	0	0	0	0	0	0	0	0	0	0	0	0	0	0	0	0	0	0	0	2	0	0	0	4	0	0	25	0	0	0
ASV416	23	0	0	0	0	0	0	0	0	0	0	3	0	0	0	0	0	12	0	0	0	0	0	5	0	0	0	5	0	0	0	0	0	0	0	0	0	0	0	0	0	0	0	0	0	0	4	0	0
ASV425	230	8	0	8	0	0	0	0	0	0	0	0	0	0	0	0	0	11	49	6	9	0	0	0	0	0	0	0	0	0	0	0	0	0	9	0	0	0	0	0	0	0	0	0	0	3	0	0	0
ASV427	16	2	0	0	0	0	0	0	0	0	0	0	0	0	0	0	0	13	17	0	0	0	0	0	0	0	0	5	0	0	0	3	0	0	0	0	0	0	37	0	0	0	4	0	180	13	0	0	0
ASV431	7	0	0	0	0	16	0	0	0	0	0	0	19	0	0	0	0	0	0	0	0	0	0	0	0	0	0	2	0	0	0	0	0	0	0	0	0	0	6	0	0	0	0	0	0	145	0	0	0
ASV442	2	0	32	0	0	0	0	0	28	0	0	0	8	0	0	0	21	3	0	0	0	0	49	20	5	0	0	0	10	4	0	0	0	4	0	0	0	0	0	7	0	0	0	0	13	0	0	0	0
ASV445	0	0	11	0	0	8	0	0	0	0	0	0	0	0	0	0	0	3	0	0	0	0	0	0	0	0	0	0	0	0	0	0	0	0	0	0	0	0	0	0	0	0	0	0	0	0	0	0	0
ASV448	0	0	50	0	0	87	0	0	0	0	0	0	0	31	0	0	0	0	0	0	0	0	0	0	0	0	0	0	0	0	0	0	0	0	0	0	0	0	0	0	0	0	0	0	0	0	0	0	0
ASV450	0	0	5	0	0	0	0	0	10	0	0	0	0	0	0	0	59	2	0	0	0	35	8	41	0	0	0	0	0	0	3	0	0	0	14	0	5	0	0	0	0	0	0	0	0	3	0	0	4
ASV456	0	0	0	0	0	26	5	0	2	0	0	0	0	0	0	0	37	0	0	0	63	0	0	0	0	0	2	0	0	0	0	0	0	0	0	0	0	0	0	0	0	0	0	0	63	11	2	0	13
ASV473	61	0	0	0	0	17	0	0	0	0	5	0	0	0	0	0	0	45	10	0	22	0	0	0	0	0	0	5	0	0	0	19	0	0	0	0	0	0	0	0	0	0	0	0	0	0	0	0	0
ASV478	43	0	0	3	0	9	0	0	0	0	0	0	0	0	0	0	0	14	7	0	0	0	0	0	0	0	12	5	0	0	0	0	0	0	0	0	0	0	4	12	0	0	0	0	0	0	0	0	0
ASV479	0	0	15	0	0	10	0	0	0	0	0	0	0	0	0	0	0	0	0	0	0	0	0	0	0	0	10	4	0	0	0	23	0	0	9	0	0	0	16	0	0	0	0	0	0	23	0	0	0
ASV486	0	0	0	0	0	12	0	0	0	0	5	0	0	0	0	0	3	0	0	0	0	0	6	0	0	29	0	0	0	0	0	40	0	0	0	0	0	0	0	3	0	0	0	0	0	13	30	0	3
ASV492	0	0	0	0	0	0	0	0	0	0	0	0	7	0	0	0	0	0	0	0	0	0	0	3	0	0	0	0	0	0	0	60	0	0	0	0	0	0	16	0	0	0	5	0	0	26	0	0	0
ASV498	0	0	10	0	0	42	0	0	0	0	0	0	7	4	0	0	0	0	0	0	0	0	0	0	0	0	0	0	0	0	0	0	0	0	0	0	0	0	5	0	0	0	0	0	0	14	0	0	0
ASV505	16	3	18	0	0	38	0	0	0	0	0	0	0	0	0	0	0	0	0	0	18	41	80	0	0	0	0	0	0	0	0	0	0	0	0	0	0	0	0	0	0	0	5	0	0	15	0	0	0
ASV514	36	16	9	0	0	0	0	0	0	0	0	0	0	0	0	0	0	0	0	0	47	16	15	0	0	0	0	7	0	0	0	0	0	0	0	0	0	0	0	0	0	0	0	0	0	0	0	0	0
ASV515	0	0	4	0	5	0	0	0	6	0	0	0	0	0	0	0	0	15	0	0	0	0	0	3	0	0	0	0	0	0	0	0	0	0	0	0	0	0	0	0	0	0	0	4	113	11	0	0	0
ASV538	0	0	4	0	0	0	0	0	0	0	0	0	0	0	0	0	0	0	0	0	0	0	0	0	0	0	0	0	0	0	0	0	0	0	0	0	0	0	0	0	0	0	0	3	80	8	0	0	0
ASV542	0	0	0	0	0	0	0	0	0	0	0	0	2	0	0	0	0	0	0	0	0	0	0	0	0	0	0	0	0	0	0	0	0	0	0	0	0	0	0	0	0	0	0	3	52	28	0	0	0
ASV547	50	12	0	0	0	0	0	0	0	0	0	0	0	0	0	0	0	15	31	0	0	0	0	0	0	0	10	0	0	0	0	0	0	0	0	0	0	0	0	0	0	0	0	0	0	0	0	0	0
ASV550	0	0	0	0	0	8	0	0	0	0	0	0	3	0	0	0	0	0	0	0	0	0	0	0	0	0	0	3	0	0	0	0	0	0	10	0	0	0	0	0	0	0	0	5	2	0	0	0	2
ASV556	42	0	0	0	0	0	0	0	0	0	0	0	0	0	0	0	0	31	0	0	0	0	16	10	0	0	0	0	0	0	0	0	0	0	0	0	0	0	0	0	0	0	0	0	0	0	0	0	0
ASV561	0	0	21	0	0	19	0	0	0	0	0	0	0	3	0	0	0	0	0	0	0	0	0	0	0	0	0	0	0	0	0	0	0	0	0	0	3	0	0	0	0	0	0	0	0	0	0	0	0
ASV567	0	0	0	0	0	0	0	0	0	0	6	0	0	0	0	0	0	0	0	0	0	0	0	0	0	0	0	0	0	0	0	44	0	0	22	0	0	0	0	0	0	0	0	0	0	0	0	0	0
ASV568	43	3	0	0	0	0	0	0	0	0	3	0	0	0	0	0	0	8	11	3	6	0	0	0	0	0	0	0	0	0	0	0	0	0	0	0	0	0	0	0	0	0	3	0	0	0	0	0	0
ASV572	0	0	0	0	0	0	0	0	15	0	0	0	0	0	0	0	26	0	2	0	0	10	11	0	0	0	0	0	0	0	0	0	0	2	12	0	0	0	0	0	0	0	0	0	0	0	0	0	0
ASV577	0	0	25	0	0	8	0	0	0	0	0	0	23	0	0	0	0	0	0	0	0	0	0	0	0	0	0	0	0	0	0	0	0	0	16	0	0	0	3	0	0	0	0	0	0	3	0	0	0
ASV584	0	0	0	0	0	4	0	0	0	0	0	0	0	0	0	0	0	0	0	0	0	0	0	0	0	0	0	0	0	0	0	0	0	0	0	0	0	0	0	0	0	0	0	0	0	5	0	0	0
ASV589	0	0	26	0	0	34	0	0	0	0	0	0	0	0	0	0	0	0	0	0	0	0	0	0	0	0	0	0	0	0	0	0	0	0	0	0	0	0	6	0	0	0	0	0	0	0	0	0	0
ASV593	43	0	0	0	0	0	0	0	0	0	0	0	0	0	0	0	0	15	6	0	9	3	0	0	0	0	0	0	0	0	0	0	0	0	0	0	0	0	0	0	0	2	0	0	0	0	0	0	0
ASV621	0	0	0	0	0	0	0	0	0	0	0	0	0	0	0	0	0	0	0	0	0	0	0	0	0	0	0	0	0	0	0	0	0	0	0	0	0	0	0	0	0	0	0	0	0	0	0	0	0
ASV625	0	2	0	0	0	0	0	0	0	0	0	0	0	0	0	0	17	0	0	0	0	19	0	0	0	0	0	0	0	0	0	0	0	0	0	0	9	0	0	0	0	0	0	0	0	0	0	0	0
ASV631	16	0	0	0	0	0	0	0	0	0	0	0	0	0	0	0	0	9	4	0	2	0	0	0	0	0	0	0	0	0	0	0	0	0	4	0	0	0	6	0	0	0	0	0	0	3	0	0	0
ASV634	22	0	0	0	0	0	0	0	0	0	3	0	0	0	0	0	0	6	4	0	13	0	0	0	0	0	0	0	0	0	0	7	0	0	0	0	0	0	0	0	0	0	0	0	0	0	0	0	0
ASV637	2	4	0	0	0	0	0	0	0	0	0	0	0	0	0	0	0	17	3	0	0	0	6	0	0	0	4	0	0	0	0	0	0	0	0	0	0	0	0	0	0	0	0	0	0	2	0	0	0
ASV638	3	0	0	0	0	0	0	0	0	0	0	0	0	0	0	0	0	0	0	0	0	0	0	0	0	0	0	0	0	0	0	18	0	0	0	0	12	0	6	0	0	0	0	0	0	5	0	0	0
ASV642	24	3	0	0	0	0	0	0	0	0	0	0	0	0	0	0	0	0	0	0	14	0	4	0	0	0	0	0	0	0	0	0	0	0	0	0	0	0	0	0	0	0	4	0	0	0	0	0	0
ASV643	10	0	0	0	0	0	0	0	0	0	0	0	0	0	0	0	0	4	6	0	3	0	0	0	0	0	0	0	0	0	0	0	0	0	12	0	0	0	0	0	2	0	0	0	0	0	0	0	0
ASV647	0	0	0	0	0	0	0	0	9	0	0	0	0	0	0	0	13	0	0	0	0	0	0	0	0	0	0	0	0	0	0	0	0	0	0	0	0	0	0	0	0	0	0	0	0	0	0	0	0
ASV648	0	0	4	0	0	0	0	0	0	0	0	0	4	0	0	0	0	0	0	0	0	0	0	0	0	0	0	0	0	0	0	0	0	0	0	0	0	0	0	0	0	0	0	0	0	0	0	0	0
[truncated: 32 more columns]

## Sheet: ASV_genus_clr_transformed
	101-0-2	101-35-2	007-0-2	007-30-2	007-50-2	009-0-2	009-28.5-2	009-50-2	009-75-2	009-100-2	101-0-5	101-35-5	007-0-5	007-30-5	007-50-5	009-0-5	009-30-5	009-50-5	009-68-5	009-100-5	101-0-11	101-35-11	007-0-11	007-30-11	007-50-11	009-0-11	009-30-11	009-50-11	009-100-11	101-0-3	101-35-3	007-0-3	007-30-3	007-50-3	009-0-3	009-37.5-3	009-50-3	009-75-3	009-100-3	101-0-6	101-35-6	007-0-6	007-30-6	007-50-6	009-0-6	009-30-6	009-100-6	101-0-12	101-35-12
ASV1	8.43596	9.96954	9.81983	10.1998	11.0484	9.14758	10.7723	11.1362	9.83148	10.9916	10.2492	10.6744	9.70287	9.99862	11.2398	11.2331	9.70468	9.70501	9.43552	10.4248	9.57261	9.58114	9.72474	9.92846	10.1556	10.5881	10.7281	11.1596	11.1365	11.1631	11.0782	9.75356	10.8331	10.7955	9.92789	10.8171	9.33716	10.7062	9.83854	10.4743	10.5481	10.7076	9.80442	11.0674	10.1708	9.44725	10.9858	11.1739	11.3499
ASV3	6.94091	7.40746	6.31095	7.84296	9.01473	5.50762	8.59775	8.99823	6.89093	8.44099	8.29047	8.23349	6.4923	6.74569	8.81444	8.86371	7.00773	6.73291	7.34084	7.56069	7.52551	7.41054	7.28127	7.46693	7.47772	7.4738	7.33825	8.0158	8.46426	8.23996	8.41549	7.45091	8.6889	8.77928	8.09845	8.88077	7.7165	8.61107	6.73918	8.48848	8.10457	8.59981	7.10141	9.05975	8.01767	6.42263	7.87516	8.22854	8.17006
ASV16	8.51801	6.47436	5.08223	8.1592	6.39365	4.12508	6.57449	6.06504	5.55107	5.8422	4.06196	6.63957	5.29518	5.23951	3.67577	6.94707	5.48118	6.69031	7.80245	6.76989	7.99705	7.96743	7.75221	7.57974	7.4984	8.29589	6.90188	5.29752	4.14579	5.58158	5.22807	4.59355	4.25622	3.47636	3.04581	3.11348	4.74251	2.75451	6.39701	7.07997	8.2049	7.82253	6.11408	5.8293	6.61663	4.77915	6.07738	6.10609	4.45381
ASV18	4.64762	6.79377	4.63095	5.6103	7.031	5.43932	6.00421	7.45704	8.11096	6.60682	8.02972	6.48683	6.41183	6.96021	7.13645	7.98831	7.9357	6.38818	5.68976	7.27752	6.42259	7.22184	7.1943	7.49945	7.96929	1.76527	2.517	4.09849	7.04278	7.97141	8.13468	6.52175	8.37095	8.5409	7.89	8.43102	7.97744	8.70355	7.11895	5.38551	5.71834	5.97947	6.94456	6.7135	6.46884	7.12075	5.80024	6.16864	3.9011
ASV19	6.72524	7.60345	5.49493	7.22584	7.61867	5.33208	8.43591	7.25847	7.54542	7.28968	7.26565	7.50302	6.19801	6.16001	6.5113	8.20907	7.4368	7.32298	7.10984	8.03218	6.90354	7.19243	7.12815	7.56243	7.87675	8.59203	7.08822	6.17843	6.67254	7.94646	8.58561	7.75096	7.62781	6.40975	6.69785	6.52932	7.34926	6.77822	6.70367	7.11174	7.38587	7.49887	6.84968	7.26903	6.82815	6.4214	7.77811	6.94085	5.88523
ASV22	5.82451	7.81617	5.63293	7.25457	8.06045	5.52215	7.07644	7.45081	7.54606	7.76525	6.59161	8.05601	6.55963	6.00891	5.51495	8.3078	7.47152	7.14149	7.14987	8.27319	6.61923	7.13784	6.85981	7.45926	7.85351	3.50736	4.58538	4.68625	5.99105	7.83588	8.54704	5.82456	7.25421	5.41625	6.38566	6.00783	7.04037	6.20696	6.60538	7.52095	7.54928	7.84147	6.63061	7.51503	7.11394	6.35368	5.81558	7.11261	4.38626
ASV30	7.11279	5.3663	6.41784	6.7131	5.55595	6.09783	8.64818	4.17187	2.96378	6.68011	7.96512	4.70133	6.10654	6.87984	5.50172	6.11126	3.43772	5.40468	6.52689	5.74401	7.53198	7.50591	7.58139	7.34247	7.09241	7.97728	6.9936	5.72433	3.76286	4.67656	4.59357	9.00175	7.61249	5.80539	5.8576	5.18384	3.767	5.91942	6.12054	5.56372	7.47679	6.85279	6.44542	5.42426	5.49779	5.87414	7.52845	7.12715	5.68736
ASV32	3.10048	5.25318	3.14521	4.2255	5.82762	3.72962	-1.40043	5.01652	6.9246	3.80547	3.20049	4.9742	4.06441	5.06634	3.89734	5.62624	6.84438	5.2848	4.56766	6.15586	5.00803	5.98087	5.93449	6.38296	7.08125	1.34911	1.01372	1.95373	3.51496	5.09679	5.9775	1.98383	4.36123	4.85739	4.64675	5.68787	6.16098	5.81721	4.22966	4.12567	4.17705	4.1794	4.52767	5.20142	4.70651	4.27264	1.29491	3.5621	1.14195
ASV42	2.30108	4.02829	3.30089	4.04791	5.77887	2.58581	6.07827	6.20471	5.69357	6.26959	4.11312	4.56397	3.74098	3.65463	4.94637	6.76482	5.51948	3.71283	3.16213	4.64252	4.21532	4.97576	4.96093	5.29318	5.58705	4.55413	4.51995	5.44507	6.79988	6.85525	7.16834	3.03801	4.69682	3.8226	4.19776	4.71461	5.8107	4.86271	2.91043	4.2628	3.98529	4.36118	4.18368	5.51945	5.28961	3.3208	4.92788	6.65423	4.81911
ASV64	-2.93318	2.3765	5.70926	2.84518	-1.24325	5.36487	6.21173	-1.20029	5.52421	2.14385	-1.90069	2.86024	4.68105	6.60821	2.59278	-1.05257	4.90886	3.507	-0.102029	3.05129	1.42659	2.2118	2.46197	1.69856	3.36319	3.06456	1.08855	-1.30282	0.202797	-1.18247	-1.16584	2.07768	3.16449	-1.48509	2.72359	3.66865	4.63229	3.844	4.01522	1.6173	3.21742	2.18557	4.48755	-1.26144	0.946423	3.99607	1.29491	1.45539	-1.12278
ASV66	5.40949	3.30861	3.08742	6.02102	-1.24325	2.63301	6.00421	3.76873	2.02019	5.20581	4.33578	2.66206	3.29464	1.8759	-1.16876	-1.05257	-0.0813636	3.59278	4.79663	3.30731	2.873	2.59685	2.6176	1.69856	2.43681	7.95972	6.30846	4.91218	1.8965	3.71611	-1.16584	6.44409	4.00589	-1.48509	1.77435	-1.45891	-2.56795	2.75451	4.19729	4.39547	6.56089	5.596	4.21643	-1.26144	4.9794	2.95638	6.65664	5.61988	4.17282
ASV68	-2.93318	0.523357	3.74471	2.60226	-1.24325	4.11727	-1.40043	3.99048	5.53803	2.7182	-1.90069	-1.62938	3.36061	5.67464	1.92261	-1.05257	4.97196	1.45949	-2.5653	-1.78179	-2.42714	0.934105	-0.14372	-2.13153	-1.90488	3.59302	3.0113	2.0031	1.93137	-1.18247	-1.16584	4.23116	3.16449	1.71901	2.79832	3.33455	5.30184	3.844	3.08962	3.79236	0.965077	3.55365	4.1266	-1.26144	0.60995	2.92094	2.84865	1.1902	-1.12278
ASV103	-2.93318	-2.2197	4.81737	1.34731	-1.24325	4.55802	5.04967	-1.20029	0.484967	-1.36148	-1.90069	-1.62938	4.22793	5.45342	-1.16876	-1.05257	-2.35784	-2.51341	-2.5653	-1.78179	-2.42714	-2.36561	-2.32148	-2.13153	-1.90488	1.16031	-1.68006	-1.30282	-1.27606	-1.18247	-1.16584	-2.15165	-1.41261	-1.48509	2.46868	-1.45891	3.05018	4.5888	2.99119	-1.80245	-1.67105	-1.5418	3.6167	-1.26144	-2.0981	3.16751	-1.39736	-1.2293	1.51218
ASV104	6.01738	4.54395	-2.56597	3.49008	-1.24325	2.40773	-1.40043	-1.20029	1.71701	-1.36148	5.82492	-1.62938	2.14919	-2.2889	-1.16876	-1.05257	-0.43678	4.55323	5.77664	4.71141	5.69218	4.41106	3.45272	3.50273	3.52671	1.34911	2.0662	-1.30282	0.878354	-1.18247	-1.16584	6.20638	4.13887	2.11086	2.25768	-1.45891	-0.220281	-1.54129	3.03545	-1.80245	-1.67105	2.58298	3.32325	-1.26144	4.53785	2.84604	-1.39736	-1.2293	-1.12278
ASV122	2.28176	4.72398	1.83598	3.55577	5.08661	1.24994	-1.40043	3.08251	5.71129	3.15397	-1.90069	4.7702	2.09411	3.25048	-1.16876	4.6475	5.47079	4.49402	3.67166	5.387	4.06184	5.2601	5.43977	5.85038	6.11292	0.786793	0.228707	-0.014318	3.8369	5.65561	6.09519	-2.15165	-1.41261	-1.48509	1.07883	-1.45891	5.35121	-1.54129	-0.749333	2.35745	3.88199	2.58298	3.24128	4.42311	3.87316	2.15152	2.34732	2.90493	-1.12278
ASV158	-2.93318	-2.2197	1.49921	-1.99074	-1.24325	-0.26989	-1.40043	-1.20029	-2.23221	-1.36148	-1.90069	-1.62938	0.647943	-2.2889	-1.16876	-1.05257	-2.35784	-2.51341	-2.5653	-1.78179	-2.42714	-2.36561	-2.32148	-2.13153	-1.90488	-1.5742	-1.68006	-1.30282	-1.27606	-1.18247	-1.16584	-2.15165	-1.41261	-1.48509	-2.26124	-1.45891	-2.56795	-1.54129	-2.44733	-1.80245	-1.67105	-1.5418	-2.45095	-1.26144	-2.0981	-2.81138	-1.39736	-1.2293	-1.12278
ASV160	-2.93318	-2.2197	4.41551	-1.99074	-1.24325	3.8458	-1.40043	-1.20029	2.16942	-1.36148	-1.90069	-1.62938	3.48782	4.61279	2.99046	-1.05257	-2.35784	-2.51341	-2.5653	-1.78179	-2.42714	-2.36561	-2.32148	-2.13153	-1.90488	-1.5742	-1.68006	-1.30282	-1.27606	-1.18247	-1.16584	-2.15165	-1.41261	4.07931	2.6086	-1.45891	-2.56795	-1.54129	2.40041	-1.80245	-1.67105	-1.5418	-2.45095	-1.26144	-2.0981	2.32942	-1.39736	-1.2293	-1.12278
ASV193	1.00326	3.86859	0.709507	2.5457	4.57698	-0.0791993	-1.40043	3.76873	4.93701	1.27163	2.22976	3.09899	0.86346	-2.2889	2.31282	-1.05257	4.79927	3.44324	3.12653	4.41681	3.20805	4.42216	4.17683	4.72516	5.15064	-1.5742	0.641507	0.294753	3.44957	3.93776	5.36506	-2.15165	2.76415	2.79019	2.3852	-1.45891	4.22896	2.75451	0.978667	2.50052	2.37473	3.08732	2.52271	2.73354	2.92578	1.34203	-1.39736	2.11382	-1.12278
ASV196	-2.93318	-2.2197	4.11158	-1.99074	-1.24325	3.76925	-1.40043	-1.20029	-2.23221	-1.36148	-1.90069	-1.62938	3.23312	-2.2889	2.99046	-1.05257	-2.35784	-2.51341	-2.5653	-1.78179	-2.42714	-2.36561	-2.32148	-2.13153	-1.90488	-1.5742	-1.68006	-1.30282	-1.27606	-1.18247	-1.16584	-2.15165	-1.41261	-1.48509	-2.26124	-1.45891	-2.56795	-1.54129	1.95123	-1.80245	-1.67105	-1.5418	2.7327	-1.26144	-2.0981	2.18972	-1.39736	-1.2293	-1.12278
ASV206	-2.93318	1.79675	-2.56597	1.34731	-1.24325	-0.505719	-1.40043	-1.20029	4.06131	-1.36148	-1.90069	1.59045	0.647943	1.8759	-1.16876	-1.05257	3.46396	1.73036	1.21827	1.84644	1.91079	2.70493	3.05744	3.50775	4.13906	-1.5742	-1.68006	-1.30282	-1.27606	-1.18247	-1.16584	-2.15165	-1.41261	-1.48509	1.07883	-1.45891	4.13482	-1.54129	-2.44733	0.891872	1.9001	-1.5418	1.09802	-1.26144	1.07995	-2.81138	-1.39736	1.66479	-1.12278
ASV219	5.72054	2.8381	-0.909145	2.70661	-1.24325	1.20289	-1.40043	-1.20029	3.50633	2.7182	2.51342	1.86809	1.79995	-2.2889	-1.16876	-1.05257	3.33515	3.35737	5.33877	3.26108	3.00065	2.33772	2.0227	3.09148	3.69309	0.427413	2.74747	2.13806	-0.0116666	-1.18247	-1.16584	-2.15165	-1.41261	-1.48509	-2.26124	-1.45891	3.61314	-1.54129	-0.152174	3.10292	2.44759	2.58298	1.09802	-1.26144	3.59563	1.34203	-1.39736	-1.2293	1.14195
ASV224	-0.201866	0.733542	-2.56597	-1.99074	-1.24325	2.1544	-1.40043	-1.20029	0.0172393	-1.36148	3.3176	-1.62938	2.44809	-2.2889	1.92261	-1.05257	0.998497	-2.51341	0.761817	-1.78179	0.325886	-2.36561	1.00477	1.2415	-1.90488	-1.5742	-1.68006	-1.30282	-1.27606	-1.18247	-1.16584	2.16348	-1.41261	5.16011	3.98033	5.58887	3.51018	4.47783	3.36896	-1.80245	-1.67105	-1.5418	2.63321	-1.26144	-2.0981	2.62377	2.16972	-1.2293	-1.12278
ASV226	-2.93318	-2.2197	-2.56597	-1.99074	-1.24325	0.8951	-1.40043	-1.20029	-2.23221	-1.36148	-1.90069	-1.62938	2.25102	-2.2889	-1.16876	-1.05257	-2.35784	-2.51341	-2.5653	-1.78179	-2.42714	-2.36561	-2.32148	-2.13153	-1.90488	-1.5742	-1.68006	-1.30282	-1.27606	-1.18247	-1.16584	-2.15165	4.54304	5.01129	4.29261	4.89659	3.75857	5.01091	2.5212	-1.80245	-1.67105	-1.5418	-2.45095	-1.26144	-2.0981	2.53494	-1.39736	-1.2293	-1.12278
ASV232	-2.93318	-2.2197	2.98575	-1.99074	-1.24325	2.59183	-1.40043	-1.20029	-0.889998	-1.36148	4.00803	-1.62938	2.66199	2.56125	-1.16876	-1.05257	0.63497	-2.51341	0.27464	-1.78179	-2.42714	0.576042	-2.32148	-2.13153	-1.90488	-1.5742	0.932836	-1.30282	-1.27606	-1.18247	-1.16584	3.453	4.36123	4.62424	3.26684	3.33455	1.09162	3.72679	2.70925	-1.80245	-1.67105	-1.5418	2.63321	-1.26144	-2.0981	2.10162	2.34732	-1.2293	-1.12278
ASV234	1.35406	1.72905	3.46148	2.5457	4.39525	3.22139	5.74202	-1.20029	-2.23221	3.28614	-1.90069	1.59045	3.19619	3.94166	2.99046	-1.05257	0.559097	2.50425	2.01648	1.62992	-0.187036	-2.36561	0.921019	2.55091	-1.90488	-1.5742	0.844831	-1.30282	-1.27606	-1.18247	-1.16584	-2.15165	-1.41261	-1.48509	0.0486842	-1.45891	1.48847	-1.54129	2.02184	1.84678	3.47428	-1.5418	2.39847	-1.26144	1.6631	1.70491	-1.39736	-1.2293	-1.12278
ASV235	-2.93318	-2.2197	0.987694	1.91919	-1.24325	1.1279	-1.40043	-1.20029	3.93622	-1.36148	-1.90069	1.86809	1.04066	1.8759	-1.16876	-1.05257	3.37839	2.02809	-2.5653	-1.78179	-2.42714	0.576042	-0.435871	-2.13153	2.74349	0.927377	0.228707	-1.30282	2.83704	-1.18247	-1.16584	-2.15165	-1.41261	-1.48509	-2.26124	-1.45891	3.11664	-1.54129	-2.44733	-1.80245	2.69528	-1.5418	1.09802	-1.26144	1.45725	-2.81138	2.34732	1.45539	1.51218
ASV244	-2.93318	1.57811	-0.316229	-1.99074	-1.24325	-0.0791993	-1.40043	-1.20029	3.90004	1.27163	2.91484	2.26341	0.761496	2.3805	-1.16876	4.24371	3.36419	1.24698	-2.5653	2.42235	2.17435	1.44221	2.87707	3.28424	4.07141	-1.5742	-1.68006	1.14034	-1.27606	3.43091	3.10047	3.81083	-1.41261	3.55586	2.57316	3.51549	3.87803	3.844	0.565242	-0.204768	-1.67105	-1.5418	0.433226	-1.26144	-2.0981	0.841623	1.67754	1.45539	-1.12278
ASV254	1.44812	1.57811	-2.56597	1.67358	-1.24325	0.0808866	-1.40043	-1.20029	-2.23221	3.28614	2.51342	2.54598	1.76121	1.47817	-1.16876	-1.05257	0.63497	1.24698	1.33352	2.42235	1.23062	1.63883	2.8457	1.98846	1.44773	-1.5742	0.0419585	-1.30282	-1.27606	-1.18247	-1.16584	1.63399	3.4496	2.39165	1.86987	-1.45891	2.0867	-1.54129	2.55176	-1.80245	2.41182	-1.5418	2.57948	-1.26144	-2.0981	2.26201	-1.39736	2.65818	2.44715
ASV258	3.5555	2.68885	-2.56597	3.63714	-1.24325	0.591121	-1.40043	-1.20029	-2.23221	-1.36148	-1.90069	-1.62938	-2.62255	-2.2889	-1.16876	-1.05257	-2.35784	1.74845	2.7583	1.35317	3.54777	3.81635	3.86753	3.35669	3.28948	3.78348	1.85566	-1.30282	0.202797	-1.18247	-1.16584	-2.15165	-1.41261	-1.48509	-2.26124	-1.45891	-2.56795	-1.54129	1.67971	2.50052	3.40929	-1.5418	-2.45095	-1.26144	0.299796	-0.436879	-1.39736	-1.2293	-1.12278
ASV266	-2.93318	-2.2197	1.25279	-1.99074	-1.24325	0.827324	-1.40043	-1.20029	4.07429	-1.36148	-1.90069	-1.62938	-0.00792007	2.15969	-1.16876	-1.05257	3.09803	-2.51341	-2.5653	-1.78179	-2.42714	-2.36561	-2.32148	-2.13153	-1.90488	-1.5742	-1.68006	-0.014318	2.76525	-1.18247	-1.16584	-2.15165	-1.41261	-1.48509	-2.26124	-1.45891	-0.220281	-1.54129	-0.508494	-1.80245	-1.67105	-1.5418	0.819882	-1.26144	-2.0981	-0.929027	-1.39736	-1.2293	-1.12278
ASV267	0.458172	-2.2197	0.858243	0.859875	-1.24325	0.591121	-1.40043	-1.20029	-2.23221	-1.36148	-1.90069	-1.62938	-0.630427	1.8759	-1.16876	-1.05257	-2.35784	-2.51341	0.761817	-1.78179	-2.42714	0.15377	1.04415	-2.13153	2.3428	5.22144	3.74134	2.13806	-1.27606	-1.18247	-1.16584	-2.15165	-1.41261	-1.48509	-2.26124	-1.45891	-2.56795	-1.54129	-1.06722	-1.80245	-1.67105	-1.5418	0.433226	-1.26144	2.82915	-2.81138	3.86902	-1.2293	1.14195
ASV305	-2.93318	-2.2197	-2.56597	-1.99074	-1.24325	0.98886	-1.40043	-1.20029	2.2201	2.47171	-1.90069	2.76605	-2.62255	-2.2889	-1.16876	-1.05257	3.02041	0.937213	-2.5653	-1.78179	1.98983	1.24245	0.0820953	1.69856	-1.90488	2.1778	-1.68006	-1.30282	-1.27606	-1.18247	-1.16584	-2.15165	-1.41261	-1.48509	-2.26124	-1.45891	1.56718	-1.54129	-0.152174	3.14578	-1.67105	-1.5418	-2.45095	-1.26144	1.07995	-2.81138	-1.39736	-1.2293	-1.12278
ASV306	1.19396	1.055	2.78594	-1.99074	-1.24325	1.82725	5.04967	-1.20029	-2.23221	-1.36148	2.51342	-1.62938	-2.62255	2.15969	2.59278	-1.05257	0.180322	-2.51341	0.547607	2.1753	0.754422	1.85234	1.45098	1.49592	-1.90488	-1.5742	1.78636	-1.30282	-1.27606	-1.18247	-1.16584	3.28042	-1.41261	-1.48509	1.90567	-1.45891	-0.220281	-1.54129	0.565242	-1.80245	-1.67105	-1.5418	2.25657	-1.26144	-2.0981	1.20134	-1.39736	-1.2293	-1.12278
ASV333	4.28276	2.94744	0.0534615	1.133	-1.24325	-3.17728	-1.40043	-1.20029	-2.23221	-1.36148	2.22976	-1.62938	-2.62255	-2.2889	-1.16876	-1.05257	-2.35784	3.00904	3.54885	-1.78179	3.25916	0.576042	1.63803	0.671327	-1.90488	1.16031	-0.187862	-1.30282	-1.27606	-1.18247	-1.16584	-2.15165	2.76415	-1.48509	-2.26124	-1.45891	-2.56795	-1.54129	-2.44733	-1.80245	0.341119	-1.5418	0.433226	-1.26144	-2.0981	0.0625706	-1.39736	-1.2293	-1.12278
ASV338	0.674561	-2.2197	1.25279	2.42196	-1.24325	0.591121	-1.40043	3.76873	0.0172393	-1.36148	-1.90069	1.86809	1.67891	4.96703	1.92261	-1.05257	0.058015	-2.51341	-2.5653	-1.78179	4.8236	2.22843	1.42493	-2.13153	-1.90488	-1.5742	-0.187862	-1.30282	-1.27606	-1.18247	-1.16584	1.30655	-1.41261	-1.48509	1.41666	4.42763	0.961759	-1.54129	0.317519	2.92789	-1.67105	2.18557	-2.45095	-1.26144	-0.15219	0.550547	-1.39736	-1.2293	2.7579
ASV342	-2.93318	-2.2197	-0.316229	-1.99074	-1.24325	0.218846	-1.40043	3.08251	2.41414	-1.36148	-1.90069	1.86809	-2.62255	2.96411	-1.16876	-1.05257	2.40914	-2.51341	-2.5653	-1.78179	-2.42714	-2.36561	-2.32148	-2.13153	-1.90488	0.183786	2.01043	0.721158	2.11836	-1.18247	-1.16584	2.92945	-1.41261	-1.48509	-0.206444	-1.45891	2.48899	-1.54129	-2.44733	2.0333	-1.67105	-1.5418	-2.45095	-1.26144	-2.0981	-0.929027	-1.39736	-1.2293	-1.12278
ASV345	5.18319	2.98804	-2.56597	1.91919	-1.24325	-0.380869	-1.40043	-1.20029	-2.23221	-1.36148	3.06783	2.26341	0.647943	-2.2889	-1.16876	-1.05257	-2.35784	2.8132	4.98846	2.02433	1.3334	0.734943	0.421612	0.899411	1.66385	1.16031	1.01372	2.39626	0.529256	-1.18247	-1.16584	0.436408	-1.41261	-1.48509	-2.26124	-1.45891	-2.56795	-1.54129	-0.152174	0.582076	-1.67105	-1.5418	0.819882	-1.26144	1.83373	-2.81138	-1.39736	-1.2293	-1.12278
ASV356	1.07095	-2.2197	-2.56597	3.44376	-1.24325	-3.17728	-1.40043	-1.20029	-2.23221	-1.36148	1.8323	-1.62938	-2.62255	-2.2889	-1.16876	-1.05257	-2.35784	-2.51341	2.01648	-1.78179	-2.42714	-2.36561	-2.32148	-2.13153	-1.90488	0.927377	2.24003	-1.30282	-1.27606	-1.18247	-1.16584	-2.15165	-1.41261	-1.48509	-2.26124	-1.45891	-2.56795	-1.54129	0.489288	1.01692	4.76008	3.77557	1.09802	-1.26144	-2.0981	-2.81138	-1.39736	-1.2293	-1.12278
ASV357	4.51885	2.44726	-2.56597	-1.99074	-1.24325	-0.505719	-1.40043	-1.20029	-2.23221	-1.36148	-1.90069	2.08516	-2.62255	-2.2889	-1.16876	-1.05257	-2.35784	2.39775	4.2229	2.42235	1.11606	1.28572	-2.32148	-2.13153	-1.90488	0.786793	1.28435	2.57445	-0.0116666	-1.18247	-1.16584	-2.15165	-1.41261	-1.48509	-2.26124	-1.45891	-2.56795	-1.54129	0.978667	3.46611	2.01475	3.87044	-2.45095	-1.26144	4.09426	0.642701	-1.39736	-1.2293	-1.12278
ASV360	-2.93318	0.733542	-0.909145	-1.99074	4.7307	-0.505719	-1.40043	-1.20029	-2.23221	-1.36148	-1.90069	-1.62938	0.372844	-2.2889	-1.16876	-1.05257	-2.35784	-2.51341	-2.5653	-1.78179	-2.42714	0.734943	-2.32148	-2.13153	1.17164	-1.5742	0.0419585	-1.30282	-0.0116666	-1.18247	-1.16584	-2.15165	-1.41261	-1.48509	-2.26124	-1.45891	-2.56795	-1.54129	-2.44733	1.94438	-1.67105	2.18557	-2.45095	4.22319	3.32685	2.42272	-1.39736	-1.2293	1.14195
ASV374	-2.93318	-2.2197	-2.56597	-1.99074	-1.24325	0.152244	-1.40043	-1.20029	-0.575649	-1.36148	-1.90069	-1.62938	0.200476	-2.2889	-1.16876	-1.05257	-2.35784	-2.51341	-2.5653	-1.78179	-2.42714	-0.151006	-2.32148	-0.792151	-1.90488	-1.5742	-1.68006	-1.30282	-1.27606	-1.18247	-1.16584	-2.15165	-1.41261	3.07439	2.06762	2.43061	3.57322	3.25987	-1.06722	-1.80245	-1.67105	-1.5418	0.433226	-1.26144	-2.0981	0.449031	-1.39736	-1.2293	-1.12278
ASV395	-2.93318	-2.2197	-2.56597	-1.99074	-1.24325	-3.17728	-1.40043	-1.20029	-0.33684	-1.36148	-1.90069	-1.62938	-0.00792007	-2.2889	-1.16876	-1.05257	2.21857	-2.51341	-2.5653	-1.78179	-2.42714	-2.36561	-2.32148	-2.13153	-1.90488	-1.5742	-1.68006	-1.30282	-1.27606	-1.18247	-1.16584	-2.15165	-1.41261	-1.48509	2.37425	3.51549	1.3096	3.25987	-2.44733	-1.80245	-1.67105	-1.5418	-2.45095	-1.26144	-2.0981	-2.81138	-1.39736	-1.2293	-1.12278
ASV399	-2.93318	-0.107404	-0.569372	1.52369	-1.24325	-0.0791993	-1.40043	-1.20029	-2.23221	-1.36148	-1.90069	-1.62938	0.761496	-2.2889	-1.16876	-1.05257	0.705489	1.35887	-2.5653	-1.78179	0.451419	1.51214	0.34692	1.13994	0.788977	1.82046	-1.68006	-1.30282	-1.27606	-1.18247	-1.16584	0.816498	-1.41261	-1.48509	-0.0707656	-1.45891	1.70814	-1.54129	0.407087	0.582076	-1.67105	-1.5418	-2.45095	-1.26144	-2.0981	-2.81138	-1.39736	-1.2293	-1.12278
ASV402	-2.93318	-2.2197	-2.56597	-1.99074	-1.24325	-3.17728	-1.40043	-1.20029	-2.23221	-1.36148	2.22976	-1.62938	-2.62255	2.84698	-1.16876	-1.05257	-2.35784	-2.51341	-2.5653	-1.78179	-2.42714	-2.36561	-2.32148	-0.0468918	-1.90488	-1.5742	-1.68006	-1.30282	-1.27606	-1.18247	-1.16584	2.61808	-1.41261	-1.48509	1.47241	3.66865	2.25229	-1.54129	-0.508494	-1.80245	-1.67105	-1.5418	1.3154	-1.26144	-2.0981	-2.81138	-1.39736	-1.2293	-1.12278
ASV413	-2.93318	-2.2197	1.7826	-1.99074	-1.24325	0.676207	4.13574	-1.20029	-2.23221	-1.36148	-1.90069	-1.62938	1.3814	2.3805	-1.16876	-1.05257	-2.35784	-2.51341	-2.5653	-1.78179	-2.42714	-2.36561	-2.32148	-2.13153	-1.90488	-1.5742	-1.68006	-1.30282	-1.27606	-1.18247	-1.16584	-2.15165	-1.41261	-1.48509	-2.26124	-1.45891	-2.56795	-1.54129	-1.06722	-1.80245	-1.67105	-1.5418	1.09802	-1.26144	-2.0981	0.766733	-1.39736	-1.2293	-1.12278
ASV416	1.49203	-2.2197	-2.56597	-1.99074	-1.24325	-3.17728	-1.40043	-1.20029	-2.23221	-1.36148	-1.90069	1.59045	-2.62255	-2.2889	-1.16876	-1.05257	-2.35784	0.275299	-2.5653	-1.78179	-2.42714	-2.36561	-2.32148	-0.0468918	-1.90488	-1.5742	-1.68006	0.721158	-1.27606	-1.18247	-1.16584	-2.15165	-1.41261	-1.48509	-2.26124	-1.45891	-2.56795	-1.54129	-2.44733	-1.80245	-1.67105	-1.5418	-2.45095	-1.26144	-2.0981	-2.81138	1.95361	-1.2293	-1.12278
ASV425	3.78378	1.18379	-2.56597	1.80391	-1.24325	-3.17728	-1.40043	-1.20029	-2.23221	-1.36148	-1.90069	-1.62938	-2.62255	-2.2889	-1.16876	-1.05257	-2.35784	0.193863	3.01143	2.02433	0.562936	-2.36561	-2.32148	-2.13153	-1.90488	-1.5742	-1.68006	-1.30282	-1.27606	-1.18247	-1.16584	-2.15165	-1.41261	-1.48509	0.155376	-1.45891	-2.56795	-1.54129	-2.44733	-1.80245	-1.67105	-1.5418	-2.45095	-1.26144	-2.0981	-1.16721	-1.39736	-1.2293	-1.12278
ASV427	1.13434	-0.107404	-2.56597	-1.99074	-1.24325	-3.17728	-1.40043	-1.20029	-2.23221	-1.36148	-1.90069	-1.62938	-2.62255	-2.2889	-1.16876	-1.05257	-2.35784	0.3506	1.95993	-1.78179	-2.42714	-2.36561	-2.32148	-2.13153	-1.90488	-1.5742	-1.68006	0.721158	-1.27606	-1.18247	-1.16584	0.816498	-1.41261	-1.48509	-2.26124	-1.45891	-2.56795	-1.54129	1.5788	-1.80245	-1.67105	-1.5418	1.09802	-1.26144	3.1004	0.13826	-1.39736	-1.2293	-1.12278
ASV431	0.329439	-2.2197	-2.56597	-1.99074	-1.24325	0.281289	-1.40043	-1.20029	-2.23221	-1.36148	-1.90069	-1.62938	1.4907	-2.2889	-1.16876	-1.05257	-2.35784	-2.51341	-2.5653	-1.78179	-2.42714	-2.36561	-2.32148	-2.13153	-1.90488	-1.5742	-1.68006	-0.014318	-1.27606	-1.18247	-1.16584	-2.15165	-1.41261	-1.48509	-2.26124	-1.45891	-2.56795	-1.54129	-0.152174	-1.80245	-1.67105	-1.5418	-2.45095	-1.26144	-2.0981	2.50121	-1.39736	-1.2293	-1.12278
ASV442	-0.831912	-2.2197	1.66643	-1.99074	-1.24325	-3.17728	-1.40043	-1.20029	1.47119	-1.36148	-1.90069	-1.62938	0.647943	-2.2889	-1.16876	-1.05257	1.09525	-0.941673	-2.5653	-1.78179	-2.42714	-2.36561	1.70004	1.2415	1.66385	-1.5742	-1.68006	-1.30282	0.97205	3.03039	-1.16584	-2.15165	-1.41261	2.39165	-2.26124	-1.45891	-2.56795	-1.54129	-2.44733	0.891872	-1.67105	-1.5418	-2.45095	-1.26144	0.540958	-2.81138	-1.39736	-1.2293	-1.12278
ASV445	-2.93318	-2.2197	0.625926	-1.99074	-1.24325	-0.380869	-1.40043	-1.20029	-2.23221	-1.36148	-1.90069	-1.62938	-2.62255	-2.2889	-1.16876	-1.05257	-2.35784	-0.941673	-2.5653	-1.78179	-2.42714	-2.36561	-2.32148	-2.13153	-1.90488	-1.5742	-1.68006	-1.30282	-1.27606	-1.18247	-1.16584	-2.15165	-1.41261	-1.48509	-2.26124	-1.45891	-2.56795	-1.54129	-2.44733	-1.80245	-1.67105	-1.5418	-2.45095	-1.26144	-2.0981	-2.81138	-1.39736	-1.2293	-1.12278
ASV448	-2.93318	-2.2197	2.10748	-1.99074	-1.24325	1.94859	-1.40043	-1.20029	-2.23221	-1.36148	-1.90069	-1.62938	-2.62255	4.19715	-1.16876	-1.05257	-2.35784	-2.51341	-2.5653	-1.78179	-2.42714	-2.36561	-2.32148	-2.13153	-1.90488	-1.5742	-1.68006	-1.30282	-1.27606	-1.18247	-1.16584	-2.15165	-1.41261	-1.48509	-2.26124	-1.45891	-2.56795	-1.54129	-2.44733	-1.80245	-1.67105	-1.5418	-2.45095	-1.26144	-2.0981	-2.81138	-1.39736	-1.2293	-1.12278
ASV450	-2.93318	-2.2197	-0.114396	-1.99074	-1.24325	-3.17728	-1.40043	-1.20029	0.484967	-1.36148	-1.90069	-1.62938	-2.62255	-2.2889	-1.16876	-1.05257	2.10768	-1.24834	-2.5653	-1.78179	-2.42714	1.69663	-0.0244518	1.94162	-1.90488	-1.5742	-1.68006	-1.30282	-1.27606	-1.18247	2.81745	-2.15165	-1.41261	-1.48509	0.564825	-1.45891	0.636944	-1.54129	-2.44733	-1.80245	-1.67105	-1.5418	-2.45095	-1.26144	-2.0981	-1.16721	-1.39736	-1.2293	1.78177
ASV456	-2.93318	-2.2197	-2.56597	-1.99074	-1.24325	0.754617	5.04967	-1.20029	-0.889998	-1.36148	-1.90069	-1.62938	-2.62255	-2.2889	-1.16876	-1.05257	1.64787	-2.51341	-2.5653	-1.78179	2.46479	-2.36561	-2.32148	-2.13153	-1.90488	-1.5742	-0.486773	-1.30282	-1.27606	-1.18247	-1.16584	-2.15165	-1.41261	-1.48509	-2.26124	-1.45891	-2.56795	-1.54129	-2.44733	-1.80245	-1.67105	-1.5418	-2.45095	-1.26144	2.06078	-0.0193198	1.29491	-1.2293	2.92177
ASV473	2.45992	-2.2197	-2.56597	-1.99074	-1.24325	0.34006	-1.40043	-1.20029	-2.23221	-1.36148	2.73414	-1.62938	-2.62255	-2.2889	-1.16876	-1.05257	-2.35784	1.55091	1.43685	-1.78179	1.42659	-2.36561	-2.32148	-2.13153	-1.90488	-1.5742	-1.68006	0.721158	-1.27606	-1.18247	-1.16584	2.61808	-1.41261	-1.48509	-2.26124	-1.45891	-2.56795	-1.54129	-2.44733	-1.80245	-1.67105	-1.5418	-2.45095	-1.26144	-2.0981	-2.81138	-1.39736	-1.2293	-1.12278
ASV478	2.11215	-2.2197	-2.56597	0.859875	-1.24325	-0.26989	-1.40043	-1.20029	-2.23221	-1.36148	-1.90069	-1.62938	-2.62255	-2.2889	-1.16876	-1.05257	-2.35784	0.420625	1.08798	-1.78179	-2.42714	-2.36561	-2.32148	-2.13153	-1.90488	-1.5742	1.01372	0.721158	-1.27606	-1.18247	-1.16584	-2.15165	-1.41261	-1.48509	-2.26124	-1.45891	-2.56795	-1.54129	-0.508494	1.4023	-1.67105	-1.5418	-2.45095	-1.26144	-2.0981	-2.81138	-1.39736	-1.2293	-1.12278
ASV479	-2.93318	-2.2197	0.925062	-1.99074	-1.24325	-0.170006	-1.40043	-1.20029	-2.23221	-1.36148	-1.90069	-1.62938	-2.62255	-2.2889	-1.16876	-1.05257	-2.35784	-2.51341	-2.5653	-1.78179	-2.42714	-2.36561	-2.32148	-2.13153	-1.90488	-1.5742	0.844831	0.530513	-1.27606	-1.18247	-1.16584	2.80766	-1.41261	-1.48509	0.155376	-1.45891	-2.56795	-1.54129	0.76362	-1.80245	-1.67105	-1.5418	-2.45095	-1.26144	-2.0981	0.685777	-1.39736	-1.2293	-1.12278
ASV486	-2.93318	-2.2197	-2.56597	-1.99074	-1.24325	0.00404371	-1.40043	-1.20029	-2.23221	-1.36148	2.73414	-1.62938	-2.62255	-2.2889	-1.16876	-1.05257	-0.676799	-2.51341	-2.5653	-1.78179	-2.42714	-2.36561	-0.279164	-2.13153	-1.90488	2.28457	-1.68006	-1.30282	-1.27606	-1.18247	-1.16584	3.35805	-1.41261	-1.48509	-2.26124	-1.45891	-2.56795	-1.54129	-2.44733	0.130859	-1.67105	-1.5418	-2.45095	-1.26144	-2.0981	0.13826	3.93767	-1.2293	1.51218
ASV492	-2.93318	-2.2197	-2.56597	-1.99074	-1.24325	-3.17728	-1.40043	-1.20029	-2.23221	-1.36148	-1.90069	-1.62938	0.519824	-2.2889	-1.16876	-1.05257	-2.35784	-2.51341	-2.5653	-1.78179	-2.42714	-2.36561	-2.32148	-0.478073	-1.90488	-1.5742	-1.68006	-1.30282	-1.27606	-1.18247	-1.16584	3.76217	-1.41261	-1.48509	-2.26124	-1.45891	-2.56795	-1.54129	0.76362	-1.80245	-1.67105	-1.5418	1.3154	-1.26144	-2.0981	0.804879	-1.39736	-1.2293	-1.12278
ASV498	-2.93318	-2.2197	0.534716	-1.99074	-1.24325	1.22669	-1.40043	-1.20029	-2.23221	-1.36148	-1.90069	-1.62938	0.519824	2.15969	-1.16876	-1.05257	-2.35784	-2.51341	-2.5653	-1.78179	-2.42714	-2.36561	-2.32148	-2.13153	-1.90488	-1.5742	-1.68006	-1.30282	-1.27606	-1.18247	-1.16584	-2.15165	-1.41261	-1.48509	-2.26124	-1.45891	-2.56795	-1.54129	-0.314547	-1.80245	-1.67105	-1.5418	-2.45095	-1.26144	-2.0981	0.208621	-1.39736	-1.2293	-1.12278
ASV505	1.13434	0.256905	1.10229	-1.99074	-1.24325	1.1279	-1.40043	-1.20029	-2.23221	-1.36148	-1.90069	-1.62938	-2.62255	-2.2889	-1.16876	-1.05257	-2.35784	-2.51341	-2.5653	-1.78179	1.23062	1.85234	2.18327	-2.13153	-1.90488	-1.5742	-1.68006	-1.30282	-1.27606	-1.18247	-1.16584	-2.15165	-1.41261	-1.48509	-2.26124	-1.45891	-2.56795	-1.54129	-2.44733	-1.80245	-1.67105	-1.5418	1.3154	-1.26144	-2.0981	0.274355	-1.39736	-1.2293	-1.12278
ASV514	1.93572	1.86017	0.434345	-1.99074	-1.24325	-3.17728	-1.40043	-1.20029	-2.23221	-1.36148	-1.90069	-1.62938	-2.62255	-2.2889	-1.16876	-1.05257	-2.35784	-2.51341	-2.5653	-1.78179	2.17435	0.934105	0.556093	-2.13153	-1.90488	-1.5742	-1.68006	1.01915	-1.27606	-1.18247	-1.16584	-2.15165	-1.41261	-1.48509	-2.26124	-1.45891	-2.56795	-1.54129	-2.44733	-1.80245	-1.67105	-1.5418	-2.45095	-1.26144	-2.0981	-2.81138	-1.39736	-1.2293	-1.12278
ASV515	-2.93318	-2.2197	-0.316229	-1.99074	4.39525	-3.17728	-1.40043	-1.20029	0.0172393	-1.36148	-1.90069	-1.62938	-2.62255	-2.2889	-1.16876	-1.05257	-2.35784	0.486066	-2.5653	-1.78179	-2.42714	-2.36561	-2.32148	-0.478073	-1.90488	-1.5742	-1.68006	-1.30282	-1.27606	-1.18247	-1.16584	-2.15165	-1.41261	-1.48509	-2.26124	-1.45891	-2.56795	-1.54129	-2.44733	-1.80245	-1.67105	-1.5418	-2.45095	3.41744	2.6381	-0.0193198	-1.39736	-1.2293	-1.12278
ASV538	-2.93318	-2.2197	-0.316229	-1.99074	-1.24325	-3.17728	-1.40043	-1.20029	-2.23221	-1.36148	-1.90069	-1.62938	-2.62255	-2.2889	-1.16876	-1.05257	-2.35784	-2.51341	-2.5653	-1.78179	-2.42714	-2.36561	-2.32148	-2.13153	-1.90488	-1.5742	-1.68006	-1.30282	-1.27606	-1.18247	-1.16584	-2.15165	-1.41261	-1.48509	-2.26124	-1.45891	-2.56795	-1.54129	-2.44733	-1.80245	-1.67105	-1.5418	-2.45095	3.13285	2.29635	-0.315048	-1.39736	-1.2293	-1.12278
ASV542	-2.93318	-2.2197	-2.56597	-1.99074	-1.24325	-3.17728	-1.40043	-1.20029	-2.23221	-1.36148	-1.90069	-1.62938	-0.630427	-2.2889	-1.16876	-1.05257	-2.35784	-2.51341	-2.5653	-1.78179	-2.42714	-2.36561	-2.32148	-2.13153	-1.90488	-1.5742	-1.68006	-1.30282	-1.27606	-1.18247	-1.16584	-2.15165	-1.41261	-1.48509	-2.26124	-1.45891	-2.56795	-1.54129	-2.44733	-1.80245	-1.67105	-1.5418	-2.45095	3.13285	1.87219	0.877065	-1.39736	-1.2293	-1.12278
ASV547	2.26207	1.57811	-2.56597	-1.99074	-1.24325	-3.17728	-1.40043	-1.20029	-2.23221	-1.36148	-1.90069	-1.62938	-2.62255	-2.2889	-1.16876	-1.05257	-2.35784	0.486066	2.5558	-1.78179	-2.42714	-2.36561	-2.32148	-2.13153	-1.90488	-1.5742	0.844831	-1.30282	-1.27606	-1.18247	-1.16584	-2.15165	-1.41261	-1.48509	-2.26124	-1.45891	-2.56795	-1.54129	-2.44733	-1.80245	-1.67105	-1.5418	-2.45095	-1.26144	-2.0981	-2.81138	-1.39736	-1.2293	-1.12278
ASV550	-2.93318	-2.2197	-2.56597	-1.99074	-1.24325	-0.380869	-1.40043	-1.20029	-2.23221	-1.36148	-1.90069	-1.62938	-0.271497	-2.2889	-1.16876	-1.05257	-2.35784	-2.51341	-2.5653	-1.78179	-2.42714	-2.36561	-2.32148	-2.13153	-1.90488	-1.5742	-1.68006	0.294753	-1.27606	-1.18247	-1.16584	-2.15165	-1.41261	-1.48509	0.251774	-1.45891	-2.56795	-1.54129	-2.44733	-1.80245	-1.67105	-1.5418	-2.45095	3.63872	-0.999487	-2.81138	-1.39736	-1.2293	1.14195
ASV556	2.08877	-2.2197	-2.56597	-1.99074	-1.24325	-3.17728	-1.40043	-1.20029	-2.23221	-1.36148	-1.90069	-1.62938	-2.62255	-2.2889	-1.16876	-1.05257	-2.35784	1.18596	-2.5653	-1.78179	-2.42714	-2.36561	0.617109	0.582062	-1.90488	-1.5742	-1.68006	-1.30282	-1.27606	-1.18247	-1.16584	-2.15165	-1.41261	-1.48509	-2.26124	-1.45891	-2.56795	-1.54129	-2.44733	-1.80245	-1.67105	-1.5418	-2.45095	-1.26144	-2.0981	-2.81138	-1.39736	-1.2293	-1.12278
ASV561	-2.93318	-2.2197	1.25279	-1.99074	-1.24325	0.448157	-1.40043	-1.20029	-2.23221	-1.36148	-1.90069	-1.62938	-2.62255	1.8759	-1.16876	-1.05257	-2.35784	-2.51341	-2.5653	-1.78179	-2.42714	-2.36561	-2.32148	-2.13153	-1.90488	-1.5742	-1.68006	-1.30282	-1.27606	-1.18247	-1.16584	-2.15165	-1.41261	-1.48509	-2.26124	-1.45891	0.152801	-1.54129	-2.44733	-1.80245	-1.67105	-1.5418	-2.45095	-1.26144	-2.0981	-2.81138	-1.39736	-1.2293	-1.12278
ASV567	-2.93318	-2.2197	-2.56597	-1.99074	-1.24325	-3.17728	-1.40043	-1.20029	-2.23221	-1.36148	2.91484	-1.62938	-2.62255	-2.2889	-1.16876	-1.05257	-2.35784	-2.51341	-2.5653	-1.78179	-2.42714	-2.36561	-2.32148	-2.13153	-1.90488	-1.5742	-1.68006	-1.30282	-1.27606	-1.18247	-1.16584	3.453	-1.41261	-1.48509	0.995031	-1.45891	-2.56795	-1.54129	-2.44733	-1.80245	-1.67105	-1.5418	-2.45095	-1.26144	-2.0981	-2.81138	-1.39736	-1.2293	-1.12278
ASV568	2.11215	0.256905	-2.56597	-1.99074	-1.24325	-3.17728	-1.40043	-1.20029	-2.23221	-1.36148	2.22976	-1.62938	-2.62255	-2.2889	-1.16876	-1.05257	-2.35784	-0.0998791	1.5305	1.35317	0.182302	-2.36561	-2.32148	-2.13153	-1.90488	-1.5742	-1.68006	-1.30282	-1.27606	-1.18247	-1.16584	-2.15165	-1.41261	-1.48509	-2.26124	-1.45891	-2.56795	-1.54129	-2.44733	-1.80245	-1.67105	-1.5418	0.819882	-1.26144	-2.0981	-2.81138	-1.39736	-1.2293	-1.12278
ASV572	-2.93318	-2.2197	-2.56597	-1.99074	-1.24325	-3.17728	-1.40043	-1.20029	0.868165	-1.36148	-1.90069	-1.62938	-2.62255	-2.2889	-1.16876	-1.05257	1.30272	-2.51341	-0.102029	-1.78179	-2.42714	0.485996	0.266194	-2.13153	-1.90488	-1.5742	-1.68006	-1.30282	-1.27606	-1.18247	-1.16584	-2.15165	-1.41261	1.71901	0.4205	-1.45891	-2.56795	-1.54129	-2.44733	-1.80245	-1.67105	-1.5418	-2.45095	-1.26144	-2.0981	-2.81138	-1.39736	-1.2293	-1.12278
ASV577	-2.93318	-2.2197	1.42362	-1.99074	-1.24325	-0.380869	-1.40043	-1.20029	-2.23221	-1.36148	-1.90069	-1.62938	1.67891	-2.2889	-1.16876	-1.05257	-2.35784	-2.51341	-2.5653	-1.78179	-2.42714	-2.36561	-2.32148	-2.13153	-1.90488	-1.5742	-1.68006	-1.30282	-1.27606	-1.18247	-1.16584	-2.15165	-1.41261	-1.48509	0.690923	-1.45891	-2.56795	-1.54129	-0.749333	-1.80245	-1.67105	-1.5418	-2.45095	-1.26144	-2.0981	-1.16721	-1.39736	-1.2293	-1.12278
ASV584	-2.93318	-2.2197	-2.56597	-1.99074	-1.24325	-1.01478	-1.40043	-1.20029	-2.23221	-1.36148	-1.90069	-1.62938	-2.62255	-2.2889	-1.16876	-1.05257	-2.35784	-2.51341	-2.5653	-1.78179	-2.42714	-2.36561	-2.32148	-2.13153	-1.90488	-1.5742	-1.68006	-1.30282	-1.27606	-1.18247	-1.16584	-2.15165	-1.41261	-1.48509	-2.26124	-1.45891	-2.56795	-1.54129	-2.44733	-1.80245	-1.67105	-1.5418	-2.45095	-1.26144	-2.0981	-0.736803	-1.39736	-1.2293	-1.12278
ASV589	-2.93318	-2.2197	1.46213	-1.99074	-1.24325	1.01826	-1.40043	-1.20029	-2.23221	-1.36148	-1.90069	-1.62938	-2.62255	-2.2889	-1.16876	-1.05257	-2.35784	-2.51341	-2.5653	-1.78179	-2.42714	-2.36561	-2.32148	-2.13153	-1.90488	-1.5742	-1.68006	-1.30282	-1.27606	-1.18247	-1.16584	-2.15165	-1.41261	-1.48509	-2.26124	-1.45891	-2.56795	-1.54129	-0.152174	-1.80245	-1.67105	-1.5418	-2.45095	-1.26144	-2.0981	-2.81138	-1.39736	-1.2293	-1.12278
ASV593	2.11215	-2.2197	-2.56597	-1.99074	-1.24325	-3.17728	-1.40043	-1.20029	-2.23221	-1.36148	-1.90069	-1.62938	-2.62255	-2.2889	-1.16876	-1.05257	-2.35784	0.486066	0.938137	-1.78179	0.562936	-0.591562	-2.32148	-2.13153	-1.90488	-1.5742	-1.68006	-1.30282	-1.27606	-1.18247	-1.16584	-2.15165	-1.41261	-1.48509	-2.26124	-1.45891	-2.56795	-1.54129	-2.44733	-1.80245	-1.67105	2.18557	-2.45095	-1.26144	-2.0981	-2.81138	-1.39736	-1.2293	-1.12278
ASV621	-2.93318	-2.2197	-2.56597	-1.99074	-1.24325	-3.17728	-1.40043	-1.20029	-2.23221	-1.36148	-1.90069	-1.62938	-2.62255	-2.2889	-1.16876	-1.05257	-2.35784	-2.51341	-2.5653	-1.78179	-2.42714	-2.36561	-2.32148	-2.13153	-1.90488	-1.5742	-1.68006	-1.30282	-1.27606	-1.18247	-1.16584	-2.15165	-1.41261	-1.48509	-2.26124	-1.45891	-2.56795	-1.54129	-2.44733	-1.80245	-1.67105	-1.5418	-2.45095	-1.26144	-2.0981	-2.81138	-1.39736	-1.2293	-1.12278
ASV625	-2.93318	-0.107404	-2.56597	-1.99074	-1.24325	-3.17728	-1.40043	-1.20029	-2.23221	-1.36148	-1.90069	-1.62938	-2.62255	-2.2889	-1.16876	-1.05257	0.891364	-2.51341	-2.5653	-1.78179	-2.42714	1.10011	-2.32148	-2.13153	-1.90488	-1.5742	-1.68006	-1.30282	-1.27606	-1.18247	-1.16584	-2.15165	-1.41261	-1.48509	-2.26124	-1.45891	1.20654	-1.54129	-2.44733	-1.80245	-1.67105	-1.5418	-2.45095	-1.26144	-2.0981	-2.81138	-1.39736	-1.2293	-1.12278
ASV631	1.13434	-2.2197	-2.56597	-1.99074	-1.24325	-3.17728	-1.40043	-1.20029	-2.23221	-1.36148	-1.90069	-1.62938	-2.62255	-2.2889	-1.16876	-1.05257	-2.35784	0.00790986	0.547607	-1.78179	-0.779029	-2.36561	-2.32148	-2.13153	-1.90488	-1.5742	-1.68006	-1.30282	-1.27606	-1.18247	-1.16584	-2.15165	-1.41261	-1.48509	-0.549818	-1.45891	-2.56795	-1.54129	-0.152174	-1.80245	-1.67105	-1.5418	-2.45095	-1.26144	-2.0981	-1.16721	-1.39736	-1.2293	-1.12278
ASV634	1.44812	-2.2197	-2.56597	-1.99074	-1.24325	-3.17728	-1.40043	-1.20029	-2.23221	-1.36148	2.22976	-1.62938	-2.62255	-2.2889	-1.16876	-1.05257	-2.35784	-0.358165	0.547607	-1.78179	0.915068	-2.36561	-2.32148	-2.13153	-1.90488	-1.5742	-1.68006	-1.30282	-1.27606	-1.18247	-1.16584	1.63399	-1.41261	-1.48509	-2.26124	-1.45891	-2.56795	-1.54129	-2.44733	-1.80245	-1.67105	-1.5418	-2.45095	-1.26144	-2.0981	-2.81138	-1.39736	-1.2293	-1.12278
ASV637	-0.831912	0.523357	-2.56597	-1.99074	-1.24325	-3.17728	-1.40043	-1.20029	-2.23221	-1.36148	-1.90069	-1.62938	-2.62255	-2.2889	-1.16876	-1.05257	-2.35784	0.605352	0.27464	-1.78179	-2.42714	-2.36561	-0.279164	-2.13153	-1.90488	-1.5742	0.0419585	-1.30282	-1.27606	-1.18247	-1.16584	-2.15165	-1.41261	-1.48509	-2.26124	-1.45891	-2.56795	-1.54129	-2.44733	-1.80245	-1.67105	-1.5418	-2.45095	-1.26144	-2.0981	-1.48047	-1.39736	-1.2293	-1.12278
ASV638	-0.468069	-2.2197	-2.56597	-1.99074	-1.24325	-3.17728	-1.40043	-1.20029	-2.23221	-1.36148	-1.90069	-1.62938	-2.62255	-2.2889	-1.16876	-1.05257	-2.35784	-2.51341	-2.5653	-1.78179	-2.42714	-2.36561	-2.32148	-2.13153	-1.90488	-1.5742	-1.68006	-1.30282	-1.27606	-1.18247	-1.16584	2.56448	-1.41261	-1.48509	-2.26124	-1.45891	1.48847	-1.54129	-0.152174	-1.80245	-1.67105	-1.5418	-2.45095	-1.26144	-2.0981	-0.736803	-1.39736	-1.2293	-1.12278
ASV642	1.53409	0.256905	-2.56597	-1.99074	-1.24325	-3.17728	-1.40043	-1.20029	-2.23221	-1.36148	-1.90069	-1.62938	-2.62255	-2.2889	-1.16876	-1.05257	-2.35784	-2.51341	-2.5653	-1.78179	0.986647	-2.36561	-0.621783	-2.13153	-1.90488	-1.5742	-1.68006	-1.30282	-1.27606	-1.18247	-1.16584	-2.15165	-1.41261	-1.48509	-2.26124	-1.45891	-2.56795	-1.54129	-2.44733	-1.80245	-1.67105	-1.5418	1.09802	-1.26144	-2.0981	-2.81138	-1.39736	-1.2293	-1.12278
ASV643	0.674561	-2.2197	-2.56597	-1.99074	-1.24325	-3.17728	-1.40043	-1.20029	-2.23221	-1.36148	-1.90069	-1.62938	-2.62255	-2.2889	-1.16876	-1.05257	-2.35784	-0.707308	0.938137	-1.78179	-0.439851	-2.36561	-2.32148	-2.13153	-1.90488	-1.5742	-1.68006	-1.30282	-1.27606	-1.18247	-1.16584	-2.15165	-1.41261	-1.48509	0.4205	-1.45891	-2.56795	-1.54129	-2.44733	-1.80245	0.000363317	-1.5418	-2.45095	-1.26144	-2.0981	-2.81138	-1.39736	-1.2293	-1.12278
ASV647	-2.93318	-2.2197	-2.56597	-1.99074	-1.24325	-3.17728	-1.40043	-1.20029	0.386919	-1.36148	-1.90069	-1.62938	-2.62255	-2.2889	-1.16876	-1.05257	0.63497	-2.51341	-2.5653	-1.78179	-2.42714	-2.36561	-2.32148	-2.13153	-1.90488	-1.5742	-1.68006	-1.30282	-1.27606	-1.18247	-1.16584	-2.15165	-1.41261	-1.48509	-2.26124	-1.45891	-2.56795	-1.54129	-2.44733	-1.80245	-1.67105	-1.5418	-2.45095	-1.26144	-2.0981	-2.81138	-1.39736	-1.2293	-1.12278
ASV648	-2.93318	-2.2197	-0.316229	-1.99074	-1.24325	-3.17728	-1.40043	-1.20029	-2.23221	-1.36148	-1.90069	-1.62938	-0.00792007	-2.2889	-1.16876	-1.05257	-2.35784	-2.51341	-2.5653	-1.78179	-2.42714	-2.36561	-2.32148	-2.13153	-1.90488	-1.5742	-1.68006	-1.30282	-1.27606	-1.18247	-1.16584	-2.15165	-1.41261	-1.48509	-2.26124	-1.45891	-2.56795	-1.54129	-2.44733	-1.80245	-1.67105	-1.5418	-2.45095	-1.26144	-2.0981	-2.81138	-1.39736	-1.2293	-1.12278
[truncated: 32 more columns]

## Sheet: Taxonomy
	Kingdom	Phylum	Class	Order	Family	Genus
ASV1	Bacteria	Proteobacteria	Gammaproteobacteria	Pseudomonadales	Halieaceae	Luminiphilus
ASV3	Bacteria	Proteobacteria	Alphaproteobacteria	Rhodobacterales	Rhodobacteraceae	LFER01
ASV16	Bacteria	Proteobacteria	Alphaproteobacteria	Rhodobacterales	Rhodobacteraceae	Planktomarina
ASV18	Bacteria	Proteobacteria	Alphaproteobacteria	Rhodobacterales	Rhodobacteraceae	CACIJG01
ASV19	Bacteria	Proteobacteria	Alphaproteobacteria	Rhodobacterales	Rhodobacteraceae	Unclassified
ASV22	Bacteria	Proteobacteria	Alphaproteobacteria	Rhodobacterales	Rhodobacteraceae	MED_G52
ASV30	Bacteria	Proteobacteria	Alphaproteobacteria	Rhodobacterales	Rhodobacteraceae	HIMB11
ASV32	Bacteria	Proteobacteria	Alphaproteobacteria	Rhodobacterales	Unclassified	Unclassified
ASV42	Bacteria	Proteobacteria	Gammaproteobacteria	Pseudomonadales	Pseudohongiellaceae	UBA9145
ASV64	Bacteria	Proteobacteria	Alphaproteobacteria	Unclassified	Unclassified	Unclassified
ASV66	Bacteria	Proteobacteria	Alphaproteobacteria	Rhodobacterales	Rhodobacteraceae	Nereida
ASV68	Bacteria	Proteobacteria	Alphaproteobacteria	Rhodobacterales	Rhodobacteraceae	Puniceibacterium
ASV103	Bacteria	Proteobacteria	Alphaproteobacteria	Rhizobiales	Xanthobacteraceae	Unclassified
ASV104	Bacteria	Proteobacteria	Gammaproteobacteria	Burkholderiales	Burkholderiaceae	RS62
ASV122	Bacteria	Proteobacteria	Alphaproteobacteria	Rhodobacterales	Rhodobacteraceae	CACIIZ01
ASV158	Bacteria	Proteobacteria	Alphaproteobacteria	Sphingomonadales	Sphingomonadaceae	GCA_014117445
ASV160	Bacteria	Proteobacteria	Alphaproteobacteria	Rhizobiales	Unclassified	Unclassified
ASV193	Bacteria	Proteobacteria	Alphaproteobacteria	Rhodobacterales	Rhodobacteraceae	GCA_002705045
ASV196	Bacteria	Proteobacteria	Alphaproteobacteria	Caulobacterales	Maricaulaceae	Unclassified
ASV206	Bacteria	Proteobacteria	Gammaproteobacteria	Pseudomonadales	Halieaceae	CABYJX01
ASV219	Bacteria	Proteobacteria	Gammaproteobacteria	Burkholderiales	Burkholderiaceae	Unclassified
ASV224	Bacteria	Proteobacteria	Alphaproteobacteria	Rhodobacterales	Rhodobacteraceae	Rubricella
ASV226	Bacteria	Proteobacteria	Alphaproteobacteria	Rhizobiales	Hyphomicrobiaceae	GCA_2689605
ASV232	Bacteria	Proteobacteria	Gammaproteobacteria	Arenicellales	UBA868	UBA868
ASV234	Bacteria	Proteobacteria	Alphaproteobacteria	Rhodobacterales	Rhodobacteraceae	Planktotalea
ASV235	Bacteria	Proteobacteria	Alphaproteobacteria	Rhodobacterales	Rhodobacteraceae	Roseovarius
ASV244	Bacteria	Proteobacteria	Gammaproteobacteria	Pseudomonadales	Unclassified	Unclassified
ASV254	Bacteria	Proteobacteria	Alphaproteobacteria	SP197	SP197	SP197
ASV258	Bacteria	Proteobacteria	Alphaproteobacteria	Rhodobacterales	Rhodobacteraceae	Thalassobacter
ASV266	Bacteria	Proteobacteria	Alphaproteobacteria	UBA8366	GCA_2696645	Unclassified
ASV267	Bacteria	Proteobacteria	Alphaproteobacteria	Rhodobacterales	Rhodobacteraceae	Yoonia
ASV305	Bacteria	Proteobacteria	Alphaproteobacteria	Rhodobacterales	Rhodobacteraceae	Albimonas
ASV306	Bacteria	Proteobacteria	Alphaproteobacteria	Sphingomonadales	Sphingomonadaceae	Erythrobacter
ASV333	Bacteria	Proteobacteria	Alphaproteobacteria	Rhodobacterales	Rhodobacteraceae	CYK_10
ASV338	Bacteria	Proteobacteria	Alphaproteobacteria	Rhodobacterales	Rhodobacteraceae	Palleronia
ASV342	Bacteria	Proteobacteria	Alphaproteobacteria	Rhodobacterales	Rhodobacteraceae	Oceanicola
ASV345	Bacteria	Proteobacteria	Gammaproteobacteria	Burkholderiales	Burkholderiaceae	Limnohabitans
ASV356	Bacteria	Proteobacteria	Alphaproteobacteria	Rhodobacterales	Rhodobacteraceae	Sulfitobacter
ASV357	Bacteria	Proteobacteria	Gammaproteobacteria	Burkholderiales	Burkholderiaceae	Rhodoferax
ASV360	Bacteria	Proteobacteria	Alphaproteobacteria	Acetobacterales	Acetobacteraceae	Unclassified
ASV374	Bacteria	Proteobacteria	Alphaproteobacteria	Caulobacterales	Unclassified	Unclassified
ASV395	Bacteria	Proteobacteria	Alphaproteobacteria	Rhodobacterales	Rhodobacteraceae	Cognatiyoonia
ASV399	Bacteria	Proteobacteria	Alphaproteobacteria	Rhizobiales	Beijerinckiaceae	Unclassified
ASV402	Bacteria	Proteobacteria	Alphaproteobacteria	Rhodobacterales	Rhodobacteraceae	Marivita
ASV413	Bacteria	Proteobacteria	Alphaproteobacteria	Caulobacterales	Hyphomonadaceae	Unclassified
ASV416	Bacteria	Proteobacteria	Alphaproteobacteria	Rhizobiales	Aestuariivirgaceae	Aestuariivirga
ASV425	Bacteria	Proteobacteria	Gammaproteobacteria	Burkholderiales	Burkholderiaceae	CAINMN01
ASV427	Bacteria	Proteobacteria	Alphaproteobacteria	Sphingomonadales	Sphingomonadaceae	Sandarakinorhabdus
ASV431	Bacteria	Proteobacteria	Alphaproteobacteria	Sphingomonadales	Sphingomonadaceae	Blastomonas
ASV442	Bacteria	Proteobacteria	Alphaproteobacteria	Rhodobacterales	Rhodobacteraceae	Dinoroseobacter
ASV445	Bacteria	Proteobacteria	Alphaproteobacteria	Caulobacterales	Maricaulaceae	Oceanicaulis
ASV448	Bacteria	Proteobacteria	Alphaproteobacteria	UBA8317	UBA8317	UBA8317
ASV450	Bacteria	Proteobacteria	Gammaproteobacteria	Burkholderiales	Burkholderiaceae	Rubrivivax
ASV456	Bacteria	Proteobacteria	Alphaproteobacteria	Sphingomonadales	Sphingomonadaceae	Sphingomonas
ASV473	Bacteria	Proteobacteria	Alphaproteobacteria	Rhodobacterales	Rhodobacteraceae	KMS_5
ASV478	Bacteria	Proteobacteria	Gammaproteobacteria	Burkholderiales	Burkholderiaceae	Rhizobacter
ASV479	Bacteria	Proteobacteria	Gammaproteobacteria	Pseudomonadales	HTCC2089	Unclassified
ASV486	Bacteria	Proteobacteria	Alphaproteobacteria	Rhodobacterales	Rhodobacteraceae	Tropicimonas
ASV492	Bacteria	Proteobacteria	Alphaproteobacteria	Rhodobacterales	Rhodobacteraceae	Lutimaribacter
ASV498	Bacteria	Proteobacteria	Alphaproteobacteria	Sphingomonadales	Rhodothalassiaceae	Unclassified
ASV505	Bacteria	Proteobacteria	Alphaproteobacteria	Rhodobacterales	Rhodobacteraceae	Roseicyclus
ASV514	Bacteria	Proteobacteria	Alphaproteobacteria	Rhodobacterales	Rhodobacteraceae	Loktanella
ASV515	Bacteria	Proteobacteria	Alphaproteobacteria	Rhizobiales	Beijerinckiaceae	Methylobacterium
ASV538	Bacteria	Proteobacteria	Gammaproteobacteria	Burkholderiales	Burkholderiaceae	Hylemonella
ASV542	Bacteria	Proteobacteria	Gammaproteobacteria	Burkholderiales	Ga0077523	Ga0077523
ASV547	Bacteria	Proteobacteria	Gammaproteobacteria	Burkholderiales	Burkholderiaceae	Polynucleobacter
ASV550	Bacteria	Gemmatimonadota	Gemmatimonadetes	Gemmatimonadales	Gemmatimonadaceae	Unclassified
ASV556	Bacteria	Proteobacteria	Alphaproteobacteria	Rhodobacterales	Rhodobacteraceae	Flavimaricola
ASV561	Bacteria	Proteobacteria	Alphaproteobacteria	Caulobacterales	Parvularculaceae	Unclassified
ASV567	Bacteria	Proteobacteria	Alphaproteobacteria	Rhodobacterales	Rhodobacteraceae	M30B80
ASV568	Bacteria	Proteobacteria	Gammaproteobacteria	Burkholderiales	Burkholderiaceae	Limnohabitans_A
ASV572	Bacteria	Proteobacteria	Alphaproteobacteria	Rhodobacterales	Rhodobacteraceae	HXMU1420_2
ASV577	Bacteria	Proteobacteria	Gammaproteobacteria	Pseudomonadales	Halieaceae	Congregibacter
ASV584	Bacteria	Proteobacteria	Unclassified	Unclassified	Unclassified	Unclassified
ASV589	Bacteria	Proteobacteria	Gammaproteobacteria	Xanthomonadales	Unclassified	Unclassified
ASV593	Bacteria	Proteobacteria	Alphaproteobacteria	Rhizobiales	Beijerinckiaceae	28_YEA_48
ASV621	Bacteria	Proteobacteria	Alphaproteobacteria	Sphingomonadales	Sphingomonadaceae	Sphingorhabdus
ASV625	Bacteria	Proteobacteria	Alphaproteobacteria	Rhodobacterales	Rhodobacteraceae	CACKLF01
ASV631	Bacteria	Proteobacteria	Alphaproteobacteria	Rhodobacterales	Rhodobacteraceae	Tabrizicola
ASV634	Bacteria	Proteobacteria	Alphaproteobacteria	Rhodobacterales	Rhodobacteraceae	Cypionkella
ASV637	Bacteria	Proteobacteria	Alphaproteobacteria	Rhodobacterales	Rhodobacteraceae	Roseobacter
ASV638	Bacteria	Proteobacteria	Alphaproteobacteria	Rhodobacterales	Rhodobacteraceae	UBA9554
ASV642	Bacteria	Proteobacteria	Gammaproteobacteria	Burkholderiales	Burkholderiaceae	SYFN01
ASV643	Bacteria	Proteobacteria	Gammaproteobacteria	Burkholderiales	Burkholderiaceae	Polaromonas
ASV647	Bacteria	Proteobacteria	Alphaproteobacteria	Rhodobacterales	Rhodobacteraceae	Tropicibacter
ASV648	Bacteria	Proteobacteria	Alphaproteobacteria	Thalassobaculales	Thalassobaculaceae	Unclassified
